# Supplementary material for: Inventory of European Sea Bass (Dicentrarchus labrax) sncRNAs Vital During Early Teleost Development
Source: Front Genet. 2019 Jul 25;10:657. doi: 10.3389/fgene.2019.00657 (PMC6670005; doi:10.3389/fgene.2019.00657)
Supplement: Supplemental Table S2 — Normalized mean read counts of significant DE transcripts. [file Table_2.xlsx]

## Sheet: Read counts-norm-sig.means
Supplemental table S2: Normalized read counts of differentially expressed transcripts.
Small RNA - Resource	Small RNA - Name / - Normalized means	Morula	50% Epiboly	Gastrulation-Organogenesis	Organogenesis	Late organogenesis	Hatched	24 hph	FF	FLX	FINS	Biotype
Salmo salar	mir-9b	0	0	0	0	0	0	0	3.74329	6.63115	3.73271	miRNA
Ictalurus punctatus	mir-99b	154.005	100.908	95.2051	6.61978	5.81586	12.9864	50.8239	558.459	439.487	622.171	miRNA
Salmo salar	mir-8161	22.9174	13.8085	20.7498	7.72307	6.26324	16.9823	15.6381	461.012	220.81	275.628	miRNA
Salmo salar	mir-8160	23.8341	13.8085	20.7498	8.82637	6.9343	16.9823	17.5929	455.626	214.947	270.776	miRNA
Salmo salar	mir-8159	4.58348	0	12.2058	35.3055	63.3034	72.9238	76.2359	1509.46	4226.17	2901.05	miRNA
Homo sapiens	mir-7977	12.8337	16.995	23.191	12.1363	9.39486	47.9499	76.2359	45.4754	67.8246	52.9756	miRNA
Homo sapiens	mir-7641-2	0	0	0	0	0	2.99687	0	1.09473	6.54974	0.303314	miRNA
Homo sapiens	mir-7641-1	0	0	0	0	0	2.99687	0	0.946039	6.88253	0.303314	miRNA
Hippoglossus hippoglossus	mir-7641	1533.63	200.754	14.6469	0	0	2639.24	8168.97	47.621	107.934	52.359	miRNA
Salmo salar	mir-7552a-2	0	0	0	0	1.11844	0	0	20.4382	52.0065	34.4036	miRNA
Salmo salar	mir-7552a-1	0	0	0	0	1.11844	0	0	20.5613	52.1116	34.2656	miRNA
Ictalurus punctatus	mir-7550	260.342	389.823	174.543	104.813	112.291	228.761	209.16	324.631	348.922	124.066	miRNA
Ictalurus punctatus	mir-737	0	0	0	0	2.46056	0	0	8.77804	22.2869	20.8553	miRNA
Salmo salar	mir-734	0	0	0	0	0	0	0	37.1808	53.4079	40.5931	miRNA
Salmo salar	mir-731	0	13.8085	15.8675	22.6176	14.0923	18.9802	0	21.5302	198.802	598.506	miRNA
Gallus gallus	mir-7-3	0	0	0	0	0	0	0	6.68067	7.20116	3.50933	miRNA
Salmo salar	mir-722-2	0	0	0	0	0	0	0	2.6791	15.8834	19.7455	miRNA
Salmo salar	mir-722-1	0	0	0	0	0	0	0	2.66113	15.3946	19.9267	miRNA
Gallus gallus	mir-7-2	0	0	0	0	0	0	0	6.82937	7.48096	3.80639	miRNA
Salmo salar	mir-7132b	0	0	0	5.51648	6.03955	8.9906	0	0.73851	2.24571	3.06947	miRNA
Gallus gallus	mir-7-1	0	0	0	0	0	0	0	6.69864	7.3114	3.50933	miRNA
Oryzias latipes	mir-7	0	0	0	0	8.50011	9.98956	9.77383	4.00427	0.49385	0	miRNA
Gallus gallus	mir-6651	0	0	0	0	0	0	33.231	0	0	0	miRNA
Mus musculus	mir-6240	89.8362	11.6841	0	0	0	94.9008	103.603	0	1.5185	0	miRNA
Homo sapiens	mir-6087	10.0837	0	0	0	0	47.9499	82.1002	0.653604	0	0	miRNA
Salmo salar	mir-551	0	5.31095	0	9.92966	2.46056	0	0	0	0	0	miRNA
Ictalurus punctatus	mir-499-2	0	0	0	2.20659	2.46056	4.99478	0	64.5539	106.083	132.109	miRNA
Ictalurus punctatus	mir-499-1	0	0	0	2.75824	2.46056	4.99478	0	64.3001	106.106	131.913	miRNA
Salmo salar	mir-489-2	0	0	0	0	0	0	0	2.36645	3.72662	3.58969	miRNA
Salmo salar	mir-489-1	0	0	0	0	0	0	0	2.36645	4.01155	3.88675	miRNA
Homo sapiens	mir-4792	294.259	262.361	504.099	514.688	229.503	347.637	600.113	76.8695	123.293	92.7376	miRNA
Oryzias latipes	mir-462	0	0	0	0	0	0	0	0	0.59262	5.26248	miRNA
Ictalurus punctatus	mir-462	78.8359	89.2239	95.2051	84.4022	102.001	60.9363	70.3716	66.6741	680.122	2488.1	miRNA
Salmo salar	mir-459	0	0	6.10289	10.4813	8.94748	14.9843	11.7286	578.198	4513.36	2863.45	miRNA
Oryzias latipes	mir-455	0	0	36.6173	39.7187	51.2243	109.885	84.055	269.264	657.644	644.197	miRNA
Gallus gallus	mir-451	0	0	0	0	0	0	0	3.23298	22.7554	40.0462	miRNA
Salmo salar	mir-449b	0	0	0	0	5.36849	5.99374	11.7286	17.8463	27.0929	25.1729	miRNA
Salmo salar	mir-449a	0	0	41.4997	40.822	14.987	11.9875	0	27.3655	43.494	30.0466	miRNA
Hippoglossus hippoglossus	mir-449	0	5.31095	151.352	93.7802	61.5139	58.9384	39.0953	33.4357	42.8869	40.4292	miRNA
Homo sapiens	mir-4454	119.17	167.826	42.7202	47.9934	33.7767	59.9374	70.3716	48.0939	173.383	74.0192	miRNA
Mus musculus	mir-3966	0	0	0	0	0	0	0	0	2.08656	3.44321	miRNA
Mus musculus	mir-3618	0	97.7214	124.499	69.5077	76.7246	28.9697	13.6834	2.39699	14.9794	3.44667	miRNA
Ictalurus punctatus	mir-3618	0	21.2438	42.7202	40.2703	33.3294	16.9823	9.77383	25.5404	50.1606	53.6389	miRNA
Ictalurus punctatus	mir-34b	5.50018	0	0	0	2.01318	0	0	8.61453	5.03413	7.91909	miRNA
Gallus gallus	mir-34a	4.58348	5.31095	0	6.06813	5.36849	8.9906	0	15.5005	11.4496	11.7821	miRNA
Salmo salar	mir-33b	0	0	0	0	0.671061	0	0	1.00759	8.64127	4.28729	miRNA
Salmo salar	mir-33a-2	0	0	0	0	0.671061	0	0	1.13067	8.81597	4.44629	miRNA
Salmo salar	mir-33a-1	0	0	0	0	0.671061	0	0	0.876867	8.54763	4.25035	miRNA
Gallus gallus	mir-33-1	0	0	0	0	0	0	0	0	10.7381	6.27441	miRNA
Petromyzon marinus	mir-315	0	0	0	0	0	0	0	0	253.307	254.099	miRNA
Gallus gallus	mir-31	25.6675	14.8706	19.5292	13.7912	20.3555	22.976	41.0501	50.7896	1211.82	1434.65	miRNA
Oryzias latipes	mir-30e	0	0	0	10.4813	12.9738	11.9875	9.77383	30.7521	20.844	25.2056	miRNA
Salmo salar	mir-30d-2	0	0	0	0	0	0	0	2.23303	3.92498	2.73547	miRNA
Salmo salar	mir-30d-1	0	0	0	0	0	0	0	1.97922	3.80849	2.57647	miRNA
Salmo salar	mir-30c-2	184.256	4025.7	7034.19	6823.33	4853.78	4551.24	2717.13	3969.84	6368.91	5524.68	miRNA
Salmo salar	mir-30c-1	184.256	4024.63	7031.75	6821.13	4852.22	4552.24	2713.22	3968.78	6369.95	5524.69	miRNA
Ictalurus punctatus	mir-30c	285.093	1975.67	2605.93	2302.03	1780.55	1913	1227.59	1545.72	1049.05	1305.11	miRNA
Fugu rubripes	mir-30c	1250.37	935.789	2295.91	2042.2	2016.54	1661.26	1372.25	2381.84	1862.81	2866.91	miRNA
Salmo salar	mir-30b	83.4193	2098.89	5012.91	4380.09	3626.19	2939.93	2328.13	1809.45	2479.65	2394.35	miRNA
Salmo salar	mir-30a-4	59.5852	36.1144	40.2791	36.9604	39.3689	47.9499	60.5978	149.201	89.2582	112.751	miRNA
Salmo salar	mir-30a-3	60.5019	36.1144	40.2791	36.4088	39.1452	47.9499	60.5978	149.245	89.4214	112.512	miRNA
Salmo salar	mir-30a-2	59.5852	42.4876	46.382	41.9253	47.4216	59.9374	76.2359	151.075	92.2576	115.225	miRNA
Salmo salar	mir-30a-1	59.5852	43.5498	47.6025	42.4769	47.6453	59.9374	80.1454	151.206	92.1109	115.066	miRNA
Petromyzon marinus	mir-30a	7.33357	39.301	14.6469	8.82637	4.47374	0	0	1.3894	1.63798	1.53603	miRNA
Oryzias latipes	mir-30a	103.587	89.2239	34.1762	20.411	13.6449	7.99165	0	197.359	476.872	544.743	miRNA
Gallus gallus	mir-30a	0	0	0	0	2.01318	0	0	1.59963	4.64491	4.25422	miRNA
Salmo salar	mir-301b	0	876.306	1135.14	919.046	616.929	570.404	330.356	418.258	665.085	377.281	miRNA
Salmo salar	mir-301a-1	0	50.9851	106.19	95.4351	85.0011	83.9123	46.9144	41.531	82.913	46.0679	miRNA
Salmo salar	mir-27b-2	2.75009	5.31095	20.7498	7.17142	8.72379	5.99374	0	66.6059	129.32	165.059	miRNA
Salmo salar	mir-27b-1	1.83339	4.24876	19.5292	6.61978	8.72379	5.99374	0	66.6059	129.763	165.697	miRNA
Homo sapiens	mir-27b	0	0	13.4264	8.27472	4.25005	0	13.6834	8.51166	11.1639	10.202	miRNA
Salmo salar	mir-26d	0	0	0	0	2.01318	0	0	14.0208	14.2288	16.4189	miRNA
Salmo salar	mir-26b	0	7.43532	0	8.82637	4.69743	4.99478	0	26.5444	45.4745	65.5076	miRNA
Oryzias latipes	mir-26-3	55.9185	110.468	90.3228	67.3011	72.6983	110.884	87.9645	640.156	859.43	1089.14	miRNA
Oryzias latipes	mir-26-2	55.9185	112.592	91.5433	68.4044	72.922	111.883	91.874	640.174	859.721	1089.4	miRNA
Oryzias latipes	mir-26-1	55.9185	110.468	90.3228	67.8527	72.6983	110.884	87.9645	640.42	859.221	1089.14	miRNA
Salmo salar	mir-25-3	146.671	917.731	301.483	167.701	157.252	127.866	95.7836	19.7662	18.7793	10.1134	miRNA
Mus musculus	mir-25	30.251	250.677	101.308	41.9253	59.9481	57.9395	23.4572	18.5745	24.7811	26.2808	miRNA
Homo sapiens	mir-25	0	30.8035	26.8527	8.27472	12.0791	7.99165	17.5929	3.27655	7.11346	6.35367	miRNA
Oryzias latipes	mir-24b	0	0	0	0	0	0	0	9.39617	25.7296	35.4858	miRNA
Salmo salar	mir-24a-4	0	0	0	2.75824	2.90793	0	0	6.89854	14.3087	20.8849	miRNA
Salmo salar	mir-24a-2	0	0	0	2.20659	2.01318	5.99374	0	13.9211	43.7433	42.1137	miRNA
Salmo salar	mir-24a-1	0	0	0	1.65494	2.01318	5.99374	0	14.0262	44.1053	42.3738	miRNA
Fugu rubripes	mir-24-1	0	0	0	2.75824	3.80268	5.99374	0	22.9709	71.8453	72.078	miRNA
Salmo salar	mir-22b-2	0	0	0	0	0.894748	0	0	2.76625	6.49212	6.89573	miRNA
Salmo salar	mir-22b-1	0	0	0	0	0.894748	0	0	2.53805	6.39335	6.75768	miRNA
Salmo salar	mir-222a-2	11.917	928.353	1889.45	1510.96	1274.79	765.2	535.606	326.476	350.252	374.228	miRNA
Salmo salar	mir-222a-1	12.8337	925.167	1883.35	1510.41	1274.57	764.201	539.516	326.747	350.499	374.642	miRNA
Ictalurus punctatus	mir-222a	15.5838	2960.32	13925.6	12023.2	11947.3	5871.86	2662.39	843.33	788.713	896.005	miRNA
Ictalurus punctatus	mir-221-3	34.8345	656.433	1421.97	1514.27	1190.24	1196.75	1165.04	1910.04	1298.95	1261.13	miRNA
Salmo salar	mir-21a-2	2.75009	13.8085	13.4264	6.06813	4.92111	5.99374	11.7286	13.1448	18.3052	21.7721	miRNA
Salmo salar	mir-21a-1	2.75009	14.8706	14.6469	6.06813	4.92111	6.99269	11.7286	13.3986	18.0368	21.512	miRNA
Salmo salar	mir-219c-2	0	8.49751	14.6469	12.6879	25.724	27.9708	35.1858	6.66856	3.25562	2.80936	miRNA
Salmo salar	mir-219c-1	0	8.49751	14.6469	12.6879	25.5003	27.9708	33.231	6.66856	3.35439	2.80936	miRNA
Salmo salar	mir-219b-2	0	8.49751	14.6469	12.6879	25.5003	26.9718	33.231	6.41476	3.16198	2.4112	miRNA
Salmo salar	mir-219b-1	0	8.49751	14.6469	12.6879	25.724	27.9708	35.1858	6.41476	3.25562	2.80936	miRNA
Salmo salar	mir-219a-2	0	7.43532	14.6469	12.6879	25.0529	26.9718	33.231	6.66856	3.54055	2.80936	miRNA
Salmo salar	mir-219a-1	0	8.49751	14.6469	12.6879	25.0529	27.9708	35.1858	6.41476	3.16198	2.70826	miRNA
Gallus gallus	mir-219a	0	0	0	0	1.56581	0	9.77383	10.1526	9.24762	5.19702	miRNA
Oryzias latipes	mir-218a-2	0	0	0	4.41318	4.02637	4.99478	7.81907	40.1641	54.6838	40.0015	miRNA
Ictalurus punctatus	mir-218a-2	0	0	0	2.20659	1.34212	2.99687	0	64.175	106.211	51.1735	miRNA
Oryzias latipes	mir-218a-1	0	0	0	4.41318	4.25005	5.99374	7.81907	40.3128	54.8762	40.2407	miRNA
Ictalurus punctatus	mir-218a-1	0	0	0	1.65494	1.34212	1.99791	0	64.298	106.211	51.1526	miRNA
Salmo salar	mir-2188	42.168	31.8657	52.4849	114.191	127.278	257.731	455.461	361.058	695.103	598.478	miRNA
Ictalurus punctatus	mir-2187	0	0	0	0	0	0	0	1.89973	4.95055	3.46634	miRNA
Fugu rubripes	mir-217	38.5012	35.0522	114.734	127.982	191.923	224.765	420.275	1084.84	1150.31	886.983	miRNA
Tetraodon nigroviridis	mir-216a	0	0	0	0	0	0	0	26.5937	15.5414	15.4819	miRNA
Gallus gallus	mir-216a	0	0	0	0	0	0	0	18.4558	12.9482	15.0069	miRNA
Fugu rubripes	mir-216a	12.8337	0	0	0	2.68424	0	0	61.9799	40.0787	47.4815	miRNA
Gallus gallus	mir-215	0	0	0	0	0	0	0	5.34831	123.076	131.098	miRNA
Salmo salar	mir-214-3	0	0	0	2.75824	6.03955	8.9906	7.81907	57.845	176.043	232.145	miRNA
Salmo salar	mir-214-2	0	0	0	2.20659	5.59218	7.99165	5.8643	57.4245	175.686	231.878	miRNA
Salmo salar	mir-214-1	0	0	0	2.75824	5.81586	8.9906	7.81907	57.1887	174.848	230.907	miRNA
Salmo salar	mir-212a-2	44.0014	53.1095	50.0437	11.5846	6.9343	43.9541	50.8239	1121.69	540.986	617.143	miRNA
Salmo salar	mir-212a-1	44.9181	50.9851	48.8231	12.1363	6.9343	45.952	52.7787	1122.53	542.844	618.821	miRNA
Ictalurus punctatus	mir-212-2	16.5005	22.306	20.7498	1.1033	0.894748	7.99165	21.5024	244.662	89.3898	97.9624	miRNA
Ictalurus punctatus	mir-212-1	16.5005	23.3682	23.191	1.65494	1.11844	7.99165	21.5024	245.195	89.2848	98.4777	miRNA
Oryzias latipes	mir-21-2	9.16696	112.592	95.2051	47.4417	54.3559	92.9029	78.1907	540.191	572.392	543.242	miRNA
Oryzias latipes	mir-21-1	119.17	165.701	125.72	68.956	73.1457	104.89	95.7836	643.727	704.625	732.74	miRNA
Oryzias latipes	mir-210	0	0	0	0	0	0	0	0	12.3253	18.201	miRNA
Paralichthys olivaceus	mir-21	188.839	576.769	601.745	762.378	589.415	818.145	979.338	4861.67	3966.83	4157.36	miRNA
Salmo salar	mir-20b	9.16696	18.0572	81.7787	68.4044	71.3562	122.872	140.743	31.9178	4.90821	1.80607	miRNA
Oryzias latipes	mir-20a-2	15.5838	125.338	113.514	101.503	76.0536	78.9175	101.648	94.6188	73.5117	66.9015	miRNA
Oryzias latipes	mir-20a-1	13.7504	123.214	112.293	100.4	75.6062	76.9196	99.6931	94.6264	73.6584	67.4587	miRNA
Salmo salar	mir-206	0	163.577	256.321	215.143	168.213	191.8	103.603	12.4953	14.3584	10.025	miRNA
Paralichthys olivaceus	mir-206	0	6.37313	39.0585	35.3055	24.6056	15.9833	17.5929	3.65074	2.24031	0.707734	miRNA
Petromyzon marinus	mir-205b	0	0	0	0	2.23687	0	0	0	0	0	miRNA
Ictalurus punctatus	mir-205	9.16696	431.249	490.672	354.158	440.216	403.578	361.632	498.308	989.801	1490.69	miRNA
Fugu rubripes	mir-205	0	0	14.6469	9.92966	8.94748	0	9.77383	7.65274	13.5522	26.5336	miRNA
Petromyzon marinus	mir-204	0	5.31095	0	4.96483	2.23687	5.99374	0	19.6431	11.76	19.2835	miRNA
Oryzias latipes	mir-204	0	36.1144	43.9408	36.9604	45.6322	58.9384	64.5073	196.828	143.322	115.529	miRNA
Salmo salar	mir-203b	0	25.4925	32.9556	9.37802	12.5265	4.99478	0	2.16116	2.41727	3.97942	miRNA
Paralichthys olivaceus	mir-203	0	24.4303	8.54405	10.4813	12.7502	8.9906	17.5929	18.0489	27.8035	17.7054	miRNA
Salmo salar	mir-200b-2	2.75009	1112.11	548.04	180.389	186.555	129.864	74.2811	68.0793	148.223	165.235	miRNA
Salmo salar	mir-200b-1	3.66678	1114.24	548.04	180.941	186.555	130.863	76.2359	67.746	147.938	165.511	miRNA
Salmo salar	mir-19c-4	19.2506	299.537	290.498	156.668	211.832	138.855	76.2359	7.58089	8.62614	5.4206	miRNA
Salmo salar	mir-19c-3	0	0	0	4.96483	3.13162	0	0	0	0	0	miRNA
Ictalurus punctatus	mir-19b	5.50018	15.9328	0	0	6.71061	4.99478	0	0	0	0	miRNA
Salmo salar	mir-19a-2	0	73.291	61.0289	52.4066	38.6979	20.9781	11.7286	0.369255	2.84229	1.19945	miRNA
Ictalurus punctatus	mir-19a-2	0	14.8706	3.66173	6.06813	5.1448	0	0	0	0.59262	0	miRNA
Salmo salar	mir-19a-1	0	72.2289	61.0289	52.4066	38.4742	20.9781	9.77383	0.369255	2.95253	1.35845	miRNA
Ictalurus punctatus	mir-19a-1	0	13.8085	2.44116	6.06813	4.92111	0	0	0	0.49385	0	miRNA
Mus musculus	mir-199b	0	0	0	0	0	0	0	0	2.59909	1.93657	miRNA
Oryzias latipes	mir-199a-4	0	0	0	1.65494	5.36849	13.9854	19.5477	67.4271	197.366	292.01	miRNA
Oryzias latipes	mir-199a-3	0	0	0	1.65494	5.1448	13.9854	21.5024	67.322	196.394	291.272	miRNA
Oryzias latipes	mir-199a-2	0	0	0	1.65494	5.36849	14.9843	21.5024	67.7065	197.535	292.046	miRNA
Oryzias latipes	mir-199a-1	0	0	0	1.65494	5.1448	12.9864	21.5024	67.5758	197.262	293.822	miRNA
Petromyzon marinus	mir-196b	0	11.6841	63.4701	70.611	61.0666	50.9468	44.9596	40.8427	73.2158	85.0763	miRNA
Ictalurus punctatus	mir-196a-2	0	23.3682	85.4405	87.712	77.172	70.9259	64.5073	110.855	168.711	205.426	miRNA
Fugu rubripes	mir-196a-2	0	26.5547	56.1466	68.956	44.7374	31.9666	11.7286	13.5594	28.7579	26.0945	miRNA
Ictalurus punctatus	mir-196a-1	0	23.3682	86.661	87.712	77.3957	70.9259	62.5525	111.265	169.231	206.301	miRNA
Fugu rubripes	mir-196a-1	0	12.7463	34.1762	47.4417	36.6847	23.9749	11.7286	10.1113	25.7957	23.0805	miRNA
Oryzias latipes	mir-196a	0	0	25.6321	51.8549	51.8954	68.928	39.0953	84.9626	106.285	96.9637	miRNA
Hippoglossus hippoglossus	mir-196	0	143.396	674.98	745.277	565.928	400.581	236.527	244.934	491.088	411.938	miRNA
Salmo salar	mir-194b	0	0	6.10289	12.1363	9.61854	0	0	232.13	382.945	508.543	miRNA
Petromyzon marinus	mir-194	0	0	0	0	0	0	0	11.2595	22.1706	24.0098	miRNA
Oryzias latipes	mir-194	0	0	0	0	0	4.99478	0	58.5273	113.275	85.9896	miRNA
Salmo salar	mir-192b	0	0	0	0	5.1448	0	9.77383	159.077	218.387	174.999	miRNA
Petromyzon marinus	mir-192	0	0	0	0	2.68424	9.98956	0	122.273	209.033	244.914	miRNA
Oryzias latipes	mir-192	0	0	0	0	6.9343	25.9729	23.4572	717.57	1225.02	1524.94	miRNA
Ictalurus punctatus	mir-192	0	0	0	0	1.11844	0	0	31.5005	57.5711	59.6919	miRNA
Homo sapiens	mir-192	0	0	0	0	0	0	0	4.15072	5.45258	5.70493	miRNA
Oryzias latipes	mir-190b	0	0	0	0	0	0	0	27.5228	10.957	11.2409	miRNA
Salmo salar	mir-190a	0	46.7363	42.7202	39.7187	44.29	28.9697	31.2763	36.9648	32.1111	19.8323	miRNA
Ictalurus punctatus	mir-190a	0	29.7413	14.6469	14.8945	19.9081	13.9854	0	32.279	52.8933	42.3665	miRNA
Salmo salar	mir-18a	13.7504	201.816	421.099	473.866	407.11	536.439	826.866	390.662	89.7207	55.3832	miRNA
Ictalurus punctatus	mir-18a	17.4172	29.7413	23.191	25.3758	18.1186	29.9687	54.7335	130.643	100.087	88.88	miRNA
Oryzias latipes	mir-187	0	0	0	0	0	0	0	94.2335	47.4524	48.742	miRNA
Gallus gallus	mir-184	0	12.7463	63.4701	36.9604	29.0793	20.9781	0	5.52486	6.96194	6.07199	miRNA
Salmo salar	mir-183-3	33.0011	178.448	720.141	538.96	763.22	428.552	693.942	1316.33	844.114	946.727	miRNA
Salmo salar	mir-183-2	33.9178	179.51	721.362	540.063	763.668	429.551	695.897	1316.49	844.387	946.913	miRNA
Oryzias latipes	mir-183-2	0	21.2438	92.7639	62.3362	92.8301	67.929	113.376	393.907	286.341	287	miRNA
Salmo salar	mir-183-1	33.0011	178.448	720.141	539.512	763.22	428.552	693.942	1314.56	844.352	946.877	miRNA
Oryzias latipes	mir-183-1	0	21.2438	92.7639	62.8879	92.8301	68.928	111.422	393.584	285.955	286.118	miRNA
Petromyzon marinus	mir-183	0	0	9.76462	4.41318	10.2896	9.98956	9.77383	7.45014	7.50265	6.55935	miRNA
Ictalurus punctatus	mir-183	33.9178	842.316	3601.93	3062.75	4087.43	2402.49	3802.02	5110.59	2889.33	3256.25	miRNA
Hippoglossus hippoglossus	mir-183	18.3339	19.1194	100.087	93.2285	117.883	55.9415	117.286	139.007	112.954	127.453	miRNA
Petromyzon marinus	mir-182	23.8341	344.149	1378.03	1507.1	1795.54	1385.55	1591.18	5393.6	4279.29	5541.82	miRNA
Hippoglossus hippoglossus	mir-182	0	207.127	889.801	1098.88	812.208	619.353	666.575	2915.53	1995.88	2618.87	miRNA
Ictalurus punctatus	mir-181c	115.504	32.9279	78.117	123.018	259.701	607.365	1555.99	1872.29	815.984	835.422	miRNA
Oryzias latipes	mir-181b-2	5.50018	429.124	1006.98	1014.48	1103.22	1108.84	1471.94	1068.61	795.025	873.01	miRNA
Homo sapiens	mir-181b-2	20.1673	107.281	556.584	636.05	747.115	1042.91	1313.6	3856.17	1966.23	3022.34	miRNA
Oryzias latipes	mir-181b-1	5.50018	425.938	1006.98	1014.48	1102.33	1103.85	1469.98	1069.09	795.69	874.539	miRNA
Homo sapiens	mir-181b-1	19.2506	107.281	555.363	636.05	748.009	1040.91	1311.65	3869.92	1972.37	3030.53	miRNA
Salmo salar	mir-181b	38.5012	454.617	1325.55	1659.36	1511.01	1612.32	1243.23	3710.8	3297.2	3738.96	miRNA
Ictalurus punctatus	mir-181a-5	1970.9	711.667	1081.43	1220.25	2391.21	3657.18	6100.83	20028.9	10440.3	14800.7	miRNA
Ictalurus punctatus	mir-181a-4	1972.73	711.667	1082.65	1221.35	2390.77	3655.18	6100.83	20028.7	10440.2	14801	miRNA
Ictalurus punctatus	mir-181a-3	1971.81	711.667	1082.65	1221.35	2391.89	3657.18	6096.92	20028.5	10440.5	14801.3	miRNA
Oryzias latipes	mir-181a-2	8.25027	5.31095	6.10289	4.96483	4.02637	16.9823	50.8239	555.138	444.242	625.601	miRNA
Ictalurus punctatus	mir-181a-2	1971.81	711.667	1082.65	1221.35	2390.99	3655.18	6094.96	20029.1	10440.4	14801.5	miRNA
Oryzias latipes	mir-181a-1	9.16696	5.31095	6.10289	4.96483	4.02637	16.9823	50.8239	555.166	443.886	625.405	miRNA
Ictalurus punctatus	mir-181a-1	1970.9	712.729	1083.87	1221.35	2390.54	3655.18	6100.83	20030.2	10440.8	14801.4	miRNA
Salmo salar	mir-1788	0	0	0	0	0	0	0	0	5.19589	4.19591	miRNA
Oryzias latipes	mir-17	0	6.37313	14.6469	8.27472	10.0659	12.9864	19.5477	33.2394	25.313	18.5387	miRNA
Gallus gallus	mir-17	0	183.759	111.073	81.0923	47.4216	47.9499	39.0953	31.8383	38.9266	48.0657	miRNA
Salmo salar	mir-16c	1035.87	1499.81	1003.32	896.98	816.01	596.377	514.104	604.692	1037.18	1421.56	miRNA
Gallus gallus	mir-1692	5.50018	9.5597	0	0	2.23687	27.9708	99.6931	5.1408	7.01037	8.0898	miRNA
Petromyzon marinus	mir-16	168.672	240.055	85.4405	68.956	42.9479	29.9687	43.0049	86.5126	88.6322	151.956	miRNA
Oryzias latipes	mir-16	447.348	1936.37	1407.33	1062.47	1282.85	813.15	991.067	553.77	800.992	1063.35	miRNA
Salmo salar	mir-15c-2	253.008	188.007	97.6462	88.2637	72.0272	91.904	82.1002	162.183	176.473	368.581	miRNA
Salmo salar	mir-15c-1	251.175	186.945	97.6462	87.712	72.0272	91.904	84.055	162.131	176.77	368.74	miRNA
Salmo salar	mir-15b	8.25027	13.8085	0	6.06813	9.84223	0	0	3.29184	8.84322	11.1685	miRNA
Fugu rubripes	mir-15b	14.6671	10.6219	0	3.30989	3.13162	0	0	17.1028	22.6129	55.7356	miRNA
Oryzias latipes	mir-15a	89.8362	57.3582	30.5144	20.411	26.8424	43.9541	70.3716	173.269	269.611	342.265	miRNA
Fugu rubripes	mir-15a	5.50018	54.1716	64.6906	51.8549	45.8558	44.953	48.8692	51.6328	46.19	37.6961	miRNA
Salmo salar	mir-155-2	5.50018	0	0	0	0.671061	0	0	0	0.379624	2.26343	miRNA
Salmo salar	mir-155-1	5.50018	0	0	0	0.447374	0	0	0	0.379624	2.52354	miRNA
Gallus gallus	mir-153	0	65.8557	176.984	145.083	171.568	127.866	68.4168	53.5348	36.0248	30.3855	miRNA
Oryzias latipes	mir-146a	0	0	0	0	0	0	0	1.28429	11.8629	12.6858	miRNA
Ictalurus punctatus	mir-145	0	0	0	5.51648	18.1186	15.9833	35.1858	103.454	124.218	150.446	miRNA
Paralichthys olivaceus	mir-144	0	0	0	0	0	0	0	57.8921	328.188	424.594	miRNA
Oryzias latipes	mir-144	0	0	0	0	0	0	0	31.0055	169.218	227.792	miRNA
Salmo salar	mir-143	0	0	0	0	2.46056	0	0	25.6171	54.1857	58.6341	miRNA
Tetraodon nigroviridis	mir-142b	0	0	0	0	1.34212	0	0	3.98405	45.2847	62.2599	miRNA
Oryzias latipes	mir-142	0	0	0	0	0	0	0	8.13207	70.8428	152.216	miRNA
Gallus gallus	mir-142	0	0	0	0	1.7895	0	0	3.54294	19.7594	34.8134	miRNA
Oryzias latipes	mir-139	0	0	0	0	6.03955	8.9906	0	57.1496	39.4279	53.423	miRNA
Oryzias latipes	mir-1388	0	0	0	0	0	0	0	4.03526	7.06176	28.8165	miRNA
Ictalurus punctatus	mir-138-2	34.8345	76.4776	142.808	152.255	163.068	186.805	183.748	1720.94	1186.88	1233.39	miRNA
Gallus gallus	mir-138-2	0	0	0	0	0	0	0	39.7795	47.9556	35.7293	miRNA
Ictalurus punctatus	mir-138-1	34.8345	77.5398	144.028	152.255	163.515	187.804	183.748	1721.02	1185.96	1233.17	miRNA
Homo sapiens	mir-138-1	0	0	0	0	0	0	0	6.74221	5.81803	8.7033	miRNA
Gallus gallus	mir-138-1	0	0	0	0	0	0	0	39.3155	48.3342	35.6281	miRNA
Petromyzon marinus	mir-135b	0	0	0	0	0	0	0	105.424	40.3416	36.672	miRNA
Oryzias latipes	mir-135b	0	0	0	0	0	0	0	6.93269	7.99406	4.72627	miRNA
Salmo salar	mir-135a	0	42.4876	162.337	173.217	202.66	173.818	183.748	327.411	193.185	114.903	miRNA
Salmo salar	mir-133b-2	0	429.124	526.069	347.538	189.016	79.9165	15.6381	11.224	47.9119	21.458	miRNA
Salmo salar	mir-133b-1	0	428.062	527.29	346.987	189.239	78.9175	15.6381	11.2599	48.226	22.1742	miRNA
Mus musculus	mir-133a-2	0	0	4.88231	17.1011	25.5003	52.9447	13.6834	10.114	149.733	123.098	miRNA
Mus musculus	mir-133a-1	0	0	4.88231	17.1011	25.724	52.9447	11.7286	10.0884	149.733	123.432	miRNA
Salmo salar	mir-1338	0	0	0	0	0	0	0	10.6167	36.2829	83.8623	miRNA
Oryzias latipes	mir-133-2	0	3.18657	3.66173	8.27472	13.8686	26.9718	13.6834	6.46325	71.1916	68.6681	miRNA
Oryzias latipes	mir-133-1	0	4.24876	3.66173	8.82637	14.0923	26.9718	15.6381	6.35813	71.175	68.8271	miRNA
Ictalurus punctatus	mir-132a	44.9181	31.8657	41.4997	11.5846	10.2896	55.9415	62.5525	805.756	496.315	663.756	miRNA
Ictalurus punctatus	mir-130c-2	0	11.6841	12.2058	8.82637	4.02637	8.9906	0	28.878	47.8853	76.3561	miRNA
Ictalurus punctatus	mir-130c-1	0	10.6219	10.9852	8.27472	3.80268	7.99165	0	28.7729	47.9612	76.1971	miRNA
Homo sapiens	mir-130b	6.41687	41.4254	43.9408	28.6857	27.0661	45.952	21.5024	253.565	246.926	345.888	miRNA
Salmo salar	mir-130a-2	15.5838	321.843	222.145	197.49	123.699	205.785	152.472	890.756	987.109	1284.77	miRNA
Salmo salar	mir-130a-1	15.5838	325.03	224.586	197.49	123.923	206.784	154.427	890.407	986.119	1284.2	miRNA
Salmo salar	mir-128-1	19.2506	2448.35	2077.42	690.112	1544.11	693.276	439.823	502.202	636.995	620.117	miRNA
Homo sapiens	mir-1260b	26.5842	38.2388	54.926	56.8197	39.5926	120.874	70.3716	10.6009	11.7382	12.159	miRNA
Homo sapiens	mir-1260a	14.6671	40.3632	102.529	84.9538	104.238	293.693	170.065	26.2833	36.222	34.6676	miRNA
Oryzias latipes	mir-125c	63.252	50.9851	39.0585	5.51648	1.7895	24.9739	60.5978	307.969	274.86	336.844	miRNA
Salmo salar	mir-125b-3	53.1684	33.99	35.3968	7.17142	17.2239	60.9363	93.8288	303.502	763.769	536.095	miRNA
Salmo salar	mir-125b-2	52.2517	36.1144	35.3968	7.17142	17.0002	59.9374	95.7836	303.89	763.721	536.955	miRNA
Salmo salar	mir-125b-1	51.335	33.99	35.3968	6.61978	17.2239	58.9384	91.874	304.002	763.145	536.551	miRNA
Homo sapiens	mir-125b-1	0	0	0	0	0	0	0	10.8961	7.56515	14.739	miRNA
Oryzias latipes	mir-125a	0	0	0	0	0	0	0	5.00912	21.7707	16.3277	miRNA
Oryzias latipes	mir-124-3	0	49.9229	15.8675	14.3428	19.6845	21.977	21.5024	31.5294	6.13339	4.60679	miRNA
Oryzias latipes	mir-124-1	0	48.8607	14.6469	14.3428	19.6845	20.9781	21.5024	31.7908	6.40173	4.82499	miRNA
Gallus gallus	mir-122-2	0	0	0	0	0.894748	0	0	14.4494	17.6866	21.4672	miRNA
Gallus gallus	mir-122-1	0	0	0	0	0.894748	0	0	14.6237	18.2398	21.7643	miRNA
Ictalurus punctatus	mir-122	0	0	0	0	0	0	0	25.6463	46.4755	40.2814	miRNA
Oryzias latipes	mir-1-1	0	0	0	0	3.57899	0	0	0	0	0	miRNA
Ictalurus punctatus	mir-1-1	0	0	0	4.41318	7.15798	10.9885	0	0	1.14933	0	miRNA
Salmo salar	mir-10d-2	0	11.6841	42.7202	39.7187	49.2111	33.9645	21.5024	18.136	12.7457	11.9631	miRNA
Salmo salar	mir-10d-1	0	11.6841	41.4997	40.2703	49.6585	34.9635	19.5477	18.0385	12.728	12.0643	miRNA
Ictalurus punctatus	mir-10d	0	0	14.6469	9.92966	16.1055	11.9875	0	3.94047	1.92099	0	miRNA
Hippoglossus hippoglossus	mir-10d	0	7.43532	30.5144	43.5802	56.8165	22.976	33.231	6.57869	4.7311	2.16729	miRNA
Fugu rubripes	mir-10d	0	450.368	1849.18	1686.39	1311.03	709.259	467.189	105.619	76.7724	42.2714	miRNA
Fugu rubripes	mir-10c	0	0	0	8.82637	10.9607	9.98956	0	18.8255	7.70819	7.5274	miRNA
Ictalurus punctatus	mir-10b-2	0	0	6.10289	8.27472	12.3028	7.99165	0	2.34848	1.01184	0.838231	miRNA
Ictalurus punctatus	mir-10b-1	0	0	7.32347	8.27472	12.3028	8.9906	0	2.47156	1.20425	0.939335	miRNA
Oryzias latipes	mir-10b	0	172.075	1266.96	1513.72	1963.3	1246.7	938.288	228.716	202.104	173.673	miRNA
Homo sapiens	mir-10a	0	715.915	3307.77	4317.75	3666.45	3449.4	1810.11	1948.7	837.586	792.139	miRNA
Salmo salar	mir-107	0	0	0	3.86154	6.03955	4.99478	0	4.36857	6.40363	2.11544	miRNA
Salmo salar	mir-106a-2	14.6671	36.1144	28.0733	20.9626	14.987	25.9729	35.1858	15.072	9.83515	8.5279	miRNA
Salmo salar	mir-106a-1	14.6671	36.1144	28.0733	20.9626	14.7633	25.9729	33.231	14.8438	9.75923	8.42679	miRNA
Oryzias latipes	mir-106a	55.0018	314.408	222.145	230.037	176.265	166.826	216.979	82.628	94.0377	66.3242	miRNA
Salmo salar	mir-101b-2	3.66678	56.296	47.6025	31.9956	27.9609	10.9885	5.8643	24.0629	17.6167	25.5067	miRNA
Salmo salar	mir-101b-1	5.50018	57.3582	47.6025	33.0989	28.1846	12.9864	7.81907	24.2808	17.5408	25.1455	miRNA
Oryzias latipes	mir-101b	21.084	126.4	40.2791	21.5143	11.1844	6.99269	0	26.7909	21.9794	33.5825	miRNA
Oryzias latipes	mir-101a	0	0	0	0	0	0	0	32.4111	13.2817	15.0376	miRNA
Gallus gallus	mir-101-2	0	0	0	0	0	0	0	4.2199	0.468197	0	miRNA
Homo sapiens	mir-101-1	0	0	0	0	0	0	0	4.71494	0	0	miRNA
Salmo salar	mir-100a-2	38.5012	23.3682	26.8527	7.72307	6.71061	42.9551	146.608	407.651	367.78	460.823	miRNA
Oryzias latipes	mir-100-2	22.9174	24.4303	35.3968	6.61978	11.6317	57.9395	170.065	574.998	639.236	671.471	miRNA
Oryzias latipes	mir-100-1	22.0007	24.4303	35.3968	6.61978	11.408	57.9395	168.11	576.147	639.998	672.304	miRNA
Oryzias latipes	let-7g	38.5012	15.9328	10.9852	6.61978	2.90793	0	0	41.5579	292.206	462.679	miRNA
Homo sapiens	let-7f-2	0	0	0	0	0	0	0	0	22.6119	56.7308	miRNA
Oryzias latipes	let-7e	0	0	0	0	0	0	0	1.61537	45.8291	79.1092	miRNA
Oryzias latipes	let-7c	0	0	0	0	0	4.99478	11.7286	91.0934	113.164	193.612	miRNA
Oryzias latipes	let-7b-2	0	0	0	0	0	0	0	0	1.51027	2.18804	miRNA
Ictalurus punctatus	let-7b-2	4.58348	0	2.44116	0	0	0	0	0	10.2398	13.7711	miRNA
Oryzias latipes	let-7b-1	0	0	0	0	0	0	0	0	1.30126	2.02903	miRNA
Ictalurus punctatus	let-7b-1	4.58348	0	3.66173	0	0	0	0	0	9.86639	13.7711	miRNA
Oryzias latipes	let-7a-4	0	0	0	0	0	0	0	0.525571	13.201	20.3605	miRNA
Oryzias latipes	let-7a-1	125.587	76.4776	95.2051	12.6879	4.47374	14.9843	11.7286	268.358	941.249	2154.18	miRNA
Fugu rubripes	let-7a-1	0	0	0	0	0	0	0	0	7.10235	8.28657	miRNA
Gasterosteus_aculeatus.BROADS1.ncrna	ENSGACT00000029697.1	1257.71	573.582	54.926	32.5472	25.5003	2263.63	2042.73	170.902	461.592	133.644	miRNA
Gasterosteus_aculeatus.BROADS1.ncrna	ENSGACT00000029684.1	0	0	0	0	0	0	0	3.48631	8.95076	9.50418	miRNA
Gasterosteus_aculeatus.BROADS1.ncrna	ENSGACT00000029681.1	11195.6	4808.53	905.669	748.035	409.795	2930.94	4384.54	1361.91	2112.5	1051.94	miRNA
Gasterosteus_aculeatus.BROADS1.ncrna	ENSGACT00000029679.1	3179.1	1563.54	280.733	236.105	109.159	718.249	1039.94	564.426	997.433	485.84	miRNA
Gasterosteus_aculeatus.BROADS1.ncrna	ENSGACT00000029676.1	0	0	0	8.27472	7.60536	51.9457	119.241	117.006	176.486	223.335	miRNA
Gasterosteus_aculeatus.BROADS1.ncrna	ENSGACT00000029669.1	865.361	400.445	56.1466	49.6483	26.8424	264.723	463.28	150.791	333.354	167.086	miRNA
Gasterosteus_aculeatus.BROADS1.ncrna	ENSGACT00000029667.1	20254.4	13002.3	1707.59	1475.66	690.746	5142.63	5844.75	2920	4773.6	2488.41	miRNA
Gasterosteus_aculeatus.BROADS1.ncrna	ENSGACT00000029666.1	852.527	387.699	57.3672	47.4417	26.8424	254.734	445.687	153.329	335.862	169.16	miRNA
Gasterosteus_aculeatus.BROADS1.ncrna	ENSGACT00000029661.1	517.017	212.438	13.4264	12.6879	6.9343	820.143	950.017	47.8136	205.708	71.2586	miRNA
Gasterosteus_aculeatus.BROADS1.ncrna	ENSGACT00000029658.1	864.444	384.512	62.2495	50.2	27.7372	268.719	465.234	151.545	332.254	167.022	miRNA
Gasterosteus_aculeatus.BROADS1.ncrna	ENSGACT00000029647.1	9909.49	4302.93	829.993	677.424	367.07	2409.48	3657.37	1282.63	2040.16	997.459	miRNA
Gasterosteus_aculeatus.BROADS1.ncrna	ENSGACT00000029641.1	529.85	216.687	13.4264	13.7912	7.60536	825.138	948.062	47.4727	203.77	70.2342	miRNA
Gasterosteus_aculeatus.BROADS1.ncrna	ENSGACT00000029635.1	212.674	238.993	109.852	93.7802	97.5275	334.65	390.953	283.086	701.542	532.773	miRNA
Gasterosteus_aculeatus.BROADS1.ncrna	ENSGACT00000029632.1	529.85	228.371	18.3087	13.7912	8.94748	818.145	955.881	47.7417	208.188	71.9514	miRNA
Gasterosteus_aculeatus.BROADS1.ncrna	ENSGACT00000029629.1	517.933	220.935	17.0881	12.6879	7.82905	823.14	961.745	48.4111	207.007	72.4494	miRNA
Gasterosteus_aculeatus.BROADS1.ncrna	ENSGACT00000029628.1	11227.7	4817.03	915.433	743.622	410.242	2954.91	4374.77	1365.27	2113.37	1052.43	miRNA
Gasterosteus_aculeatus.BROADS1.ncrna	ENSGACT00000029627.1	1256.79	565.085	53.7054	32.5472	24.8293	2258.64	2034.91	170.33	459.769	133.102	miRNA
Gasterosteus_aculeatus.BROADS1.ncrna	ENSGACT00000029621.1	110.92	147.644	86.661	76.1274	80.08	319.666	345.994	267.481	658.452	500.542	miRNA
Gasterosteus_aculeatus.BROADS1.ncrna	ENSGACT00000029608.1	11215.8	4812.78	919.095	748.035	411.36	2941.93	4402.13	1365.24	2114.28	1053.55	miRNA
Gasterosteus_aculeatus.BROADS1.ncrna	ENSGACT00000029601.1	112.754	146.582	89.1022	75.5758	78.9615	316.669	345.994	268.007	658.608	501.136	miRNA
Gasterosteus_aculeatus.BROADS1.ncrna	ENSGACT00000029589.1	1267.79	570.396	59.8083	36.4088	25.5003	2265.63	2052.51	168.695	459.646	130.637	miRNA
Gasterosteus_aculeatus.BROADS1.ncrna	ENSGACT00000029563.1	11215.8	4825.52	925.198	740.863	412.926	2949.92	4427.55	1361.48	2118.16	1060.64	miRNA
Gasterosteus_aculeatus.BROADS1.ncrna	ENSGACT00000029558.1	0	0	0	0	0	0	0	4.83756	13.5488	21.8839	miRNA
Gasterosteus_aculeatus.BROADS1.ncrna	ENSGACT00000029554.1	42.168	19.1194	0	2.75824	1.7895	0	0	15.8208	17.0724	13.1375	miRNA
Gasterosteus_aculeatus.BROADS1.ncrna	ENSGACT00000029550.1	3183.69	1548.67	278.292	232.244	107.593	707.261	1039.94	565.934	996.198	488.244	miRNA
Gasterosteus_aculeatus.BROADS1.ncrna	ENSGACT00000029549.1	1264.12	570.396	53.7054	31.4439	25.5003	2261.64	2052.51	169.569	461.58	135.5	miRNA
Gasterosteus_aculeatus.BROADS1.ncrna	ENSGACT00000029541.1	529.85	218.811	14.6469	14.8945	8.27642	815.148	959.79	47.806	205.894	70.2035	miRNA
Gasterosteus_aculeatus.BROADS1.ncrna	ENSGACT00000029539.1	422.597	182.697	15.8675	9.92966	6.71061	754.212	856.188	31.6241	158.191	51.5604	miRNA
Gasterosteus_aculeatus.BROADS1.ncrna	ENSGACT00000029518.1	11215.8	4813.84	931.301	745.828	413.374	2954.91	4400.18	1362.32	2114.24	1052.85	miRNA
Gasterosteus_aculeatus.BROADS1.ncrna	ENSGACT00000029517.1	536.267	221.998	17.0881	13.7912	8.05273	824.139	969.564	46.3883	205.072	70.0369	miRNA
Gasterosteus_aculeatus.BROADS1.ncrna	ENSGACT00000029508.1	855.278	390.886	52.4849	49.0967	26.3951	260.728	445.687	155.501	334.449	168.847	miRNA
Gasterosteus_aculeatus.BROADS1.ncrna	ENSGACT00000029489.1	1218.29	488.607	93.9845	67.3011	42.7242	543.432	779.952	60.0906	68.4222	49.8091	miRNA
Gasterosteus_aculeatus.BROADS1.ncrna	ENSGACT00000029270.1	0	7.43532	7.32347	5.51648	3.57899	0	0	4.24549	17.0336	13.0688	miRNA
Gasterosteus_aculeatus.BROADS1.ncrna	ENSGACT00000029268.1	33.9178	12.7463	0	0	2.23687	43.9541	0	2.25371	6.40033	7.85561	miRNA
Gasterosteus_aculeatus.BROADS1.ncrna	ENSGACT00000029250.1	4.58348	1.06219	0	0	0	0	0	0	0	0	miRNA
Gasterosteus_aculeatus.BROADS1.ncrna	ENSGACT00000029110.1	1504.3	2272.02	716.479	489.863	228.161	161.831	103.603	6.37341	0	0	miRNA
Gasterosteus_aculeatus.BROADS1.ncrna	ENSGACT00000029107.1	0	7.43532	7.32347	3.86154	5.59218	13.9854	0	3.96339	7.91086	4.33308	miRNA
Gasterosteus_aculeatus.BROADS1.ncrna	ENSGACT00000029106.1	1504.3	2287.96	720.141	490.415	228.384	162.83	99.6931	6.60924	0	0	miRNA
Gasterosteus_aculeatus.BROADS1.ncrna	ENSGACT00000029095.1	1499.71	2277.33	714.038	487.657	227.266	167.825	107.512	6.62721	0	0	miRNA
Gasterosteus_aculeatus.BROADS1.ncrna	ENSGACT00000029094.1	1505.22	2275.21	717.7	489.863	227.713	165.827	103.603	6.78354	0	0	miRNA
Gasterosteus_aculeatus.BROADS1.ncrna	ENSGACT00000029089.1	1501.55	2269.9	721.362	489.312	227.937	167.825	103.603	6.63485	0.0936394	0	miRNA
Gasterosteus_aculeatus.BROADS1.ncrna	ENSGACT00000029088.1	1506.13	2275.21	718.92	492.622	228.608	164.828	105.557	6.50413	0	0	miRNA
Gasterosteus_aculeatus.BROADS1.ncrna	ENSGACT00000029087.1	1498.8	2272.02	714.038	487.657	226.819	161.831	101.648	6.26829	0	0	miRNA
Gasterosteus_aculeatus.BROADS1.ncrna	ENSGACT00000029086.1	1501.55	2268.84	711.597	488.76	227.713	164.828	101.648	6.66045	0.378571	0.101105	miRNA
Gasterosteus_aculeatus.BROADS1.ncrna	ENSGACT00000029084.1	1498.8	2268.84	717.7	487.657	227.042	165.827	101.648	6.14521	0.339129	0	miRNA
Gasterosteus_aculeatus.BROADS1.ncrna	ENSGACT00000029082.1	1503.38	2279.46	717.7	492.622	228.832	165.827	101.648	6.54007	0	0	miRNA
Gasterosteus_aculeatus.BROADS1.ncrna	ENSGACT00000029080.1	1505.22	2279.46	711.597	488.76	227.713	163.829	101.648	5.80426	0.449366	0.101105	miRNA
Gasterosteus_aculeatus.BROADS1.ncrna	ENSGACT00000029079.1	1497.88	2273.08	715.259	486.002	227.49	160.832	99.6931	6.65282	0	0	miRNA
Gasterosteus_aculeatus.BROADS1.ncrna	ENSGACT00000029074.1	0	8.49751	0	0	3.35531	7.99165	0	5.03251	12.7383	6.86355	miRNA
Gasterosteus_aculeatus.BROADS1.ncrna	ENSGACT00000029073.1	1497.88	2261.4	711.597	485.45	227.49	162.83	93.8288	6.01449	0	0	miRNA
Gasterosteus_aculeatus.BROADS1.ncrna	ENSGACT00000029071.1	1495.13	2256.09	710.376	489.312	227.042	164.828	103.603	6.31187	0	0	miRNA
Gasterosteus_aculeatus.BROADS1.ncrna	ENSGACT00000029070.1	0	5.31095	0	0	0	0	0	10.6733	0	1.27204	miRNA
Gasterosteus_aculeatus.BROADS1.ncrna	ENSGACT00000029067.1	1514.38	2289.02	727.464	488.209	227.937	164.828	99.6931	6.16318	0	0	miRNA
Gasterosteus_aculeatus.BROADS1.ncrna	ENSGACT00000029063.1	1498.8	2279.46	714.038	487.105	227.266	165.827	101.648	6.41698	0	0	miRNA
Gasterosteus_aculeatus.BROADS1.ncrna	ENSGACT00000029061.1	1507.97	2281.58	717.7	488.209	227.937	161.831	97.7383	5.49924	0	0	miRNA
Gasterosteus_aculeatus.BROADS1.ncrna	ENSGACT00000029057.1	1507.97	2277.33	722.582	490.415	228.832	165.827	103.603	5.80426	0.0936394	0	miRNA
Gasterosteus_aculeatus.BROADS1.ncrna	ENSGACT00000029053.1	1505.22	2274.15	716.479	489.863	226.819	166.826	101.648	6.13757	0	0	miRNA
Gasterosteus_aculeatus.BROADS1.ncrna	ENSGACT00000029052.1	1496.05	2270.96	715.259	488.209	227.042	163.829	103.603	5.68117	0	0	miRNA
Gasterosteus_aculeatus.BROADS1.ncrna	ENSGACT00000029049.1	1508.88	2282.64	725.023	492.07	228.161	164.828	101.648	5.90937	0	0	miRNA
Gasterosteus_aculeatus.BROADS1.ncrna	ENSGACT00000029048.1	1494.21	2273.08	709.156	489.863	227.042	162.83	103.603	6.17081	0	0	miRNA
Gasterosteus_aculeatus.BROADS1.ncrna	ENSGACT00000029047.1	1507.05	2272.02	720.141	488.76	226.819	166.826	99.6931	6.82711	0	0	miRNA
Gasterosteus_aculeatus.BROADS1.ncrna	ENSGACT00000029046.1	1498.8	2269.9	714.038	489.312	227.042	163.829	101.648	5.8914	0	0	miRNA
Gasterosteus_aculeatus.BROADS1.ncrna	ENSGACT00000029045.1	0	0	0	4.41318	5.59218	4.99478	0	5.81237	6.80716	3.92757	miRNA
Gasterosteus_aculeatus.BROADS1.ncrna	ENSGACT00000029044.1	1504.3	2275.21	723.803	490.967	228.161	163.829	101.648	6.36577	0	0	miRNA
Gasterosteus_aculeatus.BROADS1.ncrna	ENSGACT00000029042.1	0	46.7363	14.6469	8.27472	5.81586	0	0	4.17634	3.03192	4.20605	miRNA
Gasterosteus_aculeatus.BROADS1.ncrna	ENSGACT00000029035.1	0	0	0	0	1.56581	0	0	0.653604	8.35972	8.75345	miRNA
Gasterosteus_aculeatus.BROADS1.ncrna	ENSGACT00000029034.1	1494.21	2277.33	709.156	488.76	226.595	161.831	95.7836	6.41698	0.169564	0	miRNA
Gasterosteus_aculeatus.BROADS1.ncrna	ENSGACT00000029028.1	1498.8	2265.65	710.376	488.76	227.49	163.829	101.648	6.39138	0	0	miRNA
Gasterosteus_aculeatus.BROADS1.ncrna	ENSGACT00000029027.1	1504.3	2277.33	716.479	488.209	226.595	161.831	99.6931	6.11196	0	0	miRNA
Gasterosteus_aculeatus.BROADS1.ncrna	ENSGACT00000029025.1	1507.05	2274.15	714.038	490.967	227.713	162.83	101.648	6.49649	0	0	miRNA
Gasterosteus_aculeatus.BROADS1.ncrna	ENSGACT00000029023.1	0	5.31095	0	0	1.56581	0	0	0	0	0	miRNA
Gasterosteus_aculeatus.BROADS1.ncrna	ENSGACT00000029021.1	0	0	0	3.30989	1.7895	0	0	49.6833	75.4506	65.249	miRNA
Gasterosteus_aculeatus.BROADS1.ncrna	ENSGACT00000029020.1	1503.38	2277.33	720.141	492.07	227.937	163.829	97.7383	6.0657	0.279801	0.101105	miRNA
Gasterosteus_aculeatus.BROADS1.ncrna	ENSGACT00000029017.1	1507.97	2289.02	721.362	492.07	229.056	167.825	107.512	6.92458	0.169564	0	miRNA
Gasterosteus_aculeatus.BROADS1.ncrna	ENSGACT00000029015.1	9.16696	0	0	0	0	0	0	0	0	0	miRNA
Gasterosteus_aculeatus.BROADS1.ncrna	ENSGACT00000029011.1	0	0	0	0	0	0	0	5.55316	4.30449	3.34925	miRNA
Gasterosteus_aculeatus.BROADS1.ncrna	ENSGACT00000029009.1	1495.13	2270.96	712.818	489.863	227.49	165.827	101.648	6.43494	0	0	miRNA
Gasterosteus_aculeatus.BROADS1.ncrna	ENSGACT00000029008.1	1504.3	2276.27	716.479	490.415	227.49	165.827	101.648	7.01174	0.169564	0	miRNA
Gasterosteus_aculeatus.BROADS1.ncrna	ENSGACT00000029003.1	1507.97	2278.4	718.92	490.967	227.713	166.826	99.6931	6.62721	0.378571	0.101105	miRNA
Gasterosteus_aculeatus.BROADS1.ncrna	ENSGACT00000028997.1	1500.63	2280.52	715.259	494.277	228.161	167.825	105.557	6.41698	0.169564	0	miRNA
Gasterosteus_aculeatus.BROADS1.ncrna	ENSGACT00000028994.1	1496.05	2263.52	715.259	488.76	226.371	163.829	103.603	6.05806	0	0	miRNA
Gasterosteus_aculeatus.BROADS1.ncrna	ENSGACT00000028993.1	22.9174	165.701	54.926	22.6176	28.1846	9.98956	13.6834	2.00483	1.88887	1.38049	miRNA
Gasterosteus_aculeatus.BROADS1.ncrna	ENSGACT00000028992.1	456.515	1031.39	347.865	244.932	89.4748	57.9395	29.3215	0	0	0	miRNA
Gasterosteus_aculeatus.BROADS1.ncrna	ENSGACT00000028991.1	1498.8	2279.46	714.038	488.76	227.49	164.828	105.557	6.63485	0.169564	0	miRNA
Gasterosteus_aculeatus.BROADS1.ncrna	ENSGACT00000028989.1	10.0837	5.31095	0	0	0	22.976	236.527	6.96101	6.12945	5.49558	miRNA
Gasterosteus_aculeatus.BROADS1.ncrna	ENSGACT00000028986.1	1499.71	2273.08	722.582	492.07	227.713	168.824	105.557	6.5221	0	0	miRNA
Gasterosteus_aculeatus.BROADS1.ncrna	ENSGACT00000028981.1	0	0	0	0	0	0	9.77383	6.36894	4.62599	5.89353	miRNA
Gasterosteus_aculeatus.BROADS1.ncrna	ENSGACT00000028980.1	0	8.49751	14.6469	13.7912	20.8029	8.9906	0	4.34297	3.13942	0.606629	miRNA
Gasterosteus_aculeatus.BROADS1.ncrna	ENSGACT00000028978.1	1504.3	2274.15	715.259	489.312	229.279	164.828	99.6931	5.8914	0	0	miRNA
Gasterosteus_aculeatus.BROADS1.ncrna	ENSGACT00000028977.1	1507.05	2272.02	721.362	490.415	227.49	166.826	103.603	6.50413	0.0936394	0	miRNA
Gasterosteus_aculeatus.BROADS1.ncrna	ENSGACT00000028976.1	1501.55	2273.08	716.479	491.518	227.937	167.825	101.648	6.39901	0	0	miRNA
Gasterosteus_aculeatus.BROADS1.ncrna	ENSGACT00000028975.1	0	0	0	0	0	0	0	3.39692	6.15969	8.58818	miRNA
Gasterosteus_aculeatus.BROADS1.ncrna	ENSGACT00000028974.1	1501.55	2274.15	712.818	490.415	227.49	164.828	101.648	6.48616	0.0936394	0	miRNA
Gasterosteus_aculeatus.BROADS1.ncrna	ENSGACT00000028970.1	4.58348	0	0	0	1.7895	0	0	7.92678	12.511	29.281	miRNA
Gasterosteus_aculeatus.BROADS1.ncrna	ENSGACT00000028969.1	1497.88	2263.52	709.156	485.45	226.819	162.83	101.648	5.68117	0	0	miRNA
Gasterosteus_aculeatus.BROADS1.ncrna	ENSGACT00000028967.1	1501.55	2270.96	714.038	492.622	227.266	163.829	101.648	6.43495	0	0	miRNA
Gasterosteus_aculeatus.BROADS1.ncrna	ENSGACT00000028966.1	1506.13	2280.52	707.935	486.554	227.713	163.829	99.6931	5.78629	0	0	miRNA
Gasterosteus_aculeatus.BROADS1.ncrna	ENSGACT00000028963.1	1499.71	2265.65	716.479	487.657	227.042	158.834	97.7383	6.24269	0	0	miRNA
Gasterosteus_aculeatus.BROADS1.ncrna	ENSGACT00000028960.1	1498.8	2270.96	715.259	487.105	227.266	164.828	99.6931	6.37341	0.169564	0	miRNA
Gasterosteus_aculeatus.BROADS1.ncrna	ENSGACT00000028959.1	21.084	16.995	0	6.61978	4.47374	111.883	367.496	635.366	26.7902	133.401	miRNA
Gasterosteus_aculeatus.BROADS1.ncrna	ENSGACT00000028957.1	0	33.99	40.2791	11.5846	13.6449	4.99478	0	38.633	60.9937	39.5248	miRNA
Gasterosteus_aculeatus.BROADS1.ncrna	ENSGACT00000028954.1	10267.9	5046.46	1303.58	637.153	282.964	8399.22	7641.18	1271.53	1397.36	714.418	miRNA
Gasterosteus_aculeatus.BROADS1.ncrna	ENSGACT00000028953.1	10255.1	5023.09	1292.59	631.085	281.622	8403.22	7645.09	1270.3	1388.87	711.314	miRNA
Gasterosteus_aculeatus.BROADS1.ncrna	ENSGACT00000028950.1	10289	5040.09	1303.58	636.05	282.293	8398.22	7633.36	1273.47	1397.47	717.014	miRNA
Gasterosteus_aculeatus.BROADS1.ncrna	ENSGACT00000028949.1	1164.2	588.453	101.308	90.4703	55.027	1448.49	1215.86	189.802	408.633	193.912	miRNA
Gasterosteus_aculeatus.BROADS1.ncrna	ENSGACT00000028947.1	1496.96	2275.21	714.038	487.657	227.49	162.83	97.7383	6.37341	0	0	miRNA
Gasterosteus_aculeatus.BROADS1.ncrna	ENSGACT00000028944.1	0	0	0	2.75824	0	0	0	203.955	79.1518	92.139	miRNA
Gasterosteus_aculeatus.BROADS1.ncrna	ENSGACT00000028941.1	1500.63	2273.08	710.376	487.657	226.819	164.828	101.648	6.25032	0	0	miRNA
Gasterosteus_aculeatus.BROADS1.ncrna	ENSGACT00000028940.1	1505.22	2283.71	721.362	491.518	228.161	163.829	103.603	6.1196	0	0	miRNA
Gasterosteus_aculeatus.BROADS1.ncrna	ENSGACT00000028938.1	10265.2	5026.28	1292.59	628.327	281.398	8400.22	7627.5	1267.93	1392.26	711.046	miRNA
Gasterosteus_aculeatus.BROADS1.ncrna	ENSGACT00000028937.1	10266.1	5036.9	1295.03	629.982	280.727	8390.23	7606	1267.3	1392.05	713.292	miRNA
Gasterosteus_aculeatus.BROADS1.ncrna	ENSGACT00000028936.1	10267	5030.53	1306.02	636.602	280.504	8414.21	7670.5	1269.92	1393.19	711.453	miRNA
Gasterosteus_aculeatus.BROADS1.ncrna	ENSGACT00000028935.1	2613.5	1270.38	336.88	145.083	70.9088	5407.35	4388.45	253.19	327.786	158.274	miRNA
Gasterosteus_aculeatus.BROADS1.ncrna	ENSGACT00000028934.1	1503.38	2274.15	720.141	488.76	227.042	164.828	103.603	6.5477	0.0936394	0	miRNA
Gasterosteus_aculeatus.BROADS1.ncrna	ENSGACT00000028933.1	1497.88	2269.9	710.376	488.76	227.713	161.831	95.7836	5.65557	0	0	miRNA
Gasterosteus_aculeatus.BROADS1.ncrna	ENSGACT00000028333.1	0	0	0	0	0	0	19.5477	0	0	0	miRNA
Gasterosteus_aculeatus.BROADS1.ncrna	ENSGACT00000028332.1	0	35.0522	65.9112	66.1978	54.8033	79.9165	31.2763	128.779	84.5787	96.9171	miRNA
Gasterosteus_aculeatus.BROADS1.ncrna	ENSGACT00000028330.1	8.25027	21.2438	47.6025	31.9956	52.1191	39.9582	13.6834	16.9155	20.7674	14.7092	miRNA
Gasterosteus_aculeatus.BROADS1.ncrna	ENSGACT00000028314.1	0	0	0	0	0	0	0	3.50968	12.5047	12.6845	miRNA
Gasterosteus_aculeatus.BROADS1.ncrna	ENSGACT00000028311.1	0	0	0	0	0	0	0	4.10174	0	0	miRNA
Gasterosteus_aculeatus.BROADS1.ncrna	ENSGACT00000028307.1	0	6.37313	0	0	2.01318	0	0	0	0	0	miRNA
Gasterosteus_aculeatus.BROADS1.ncrna	ENSGACT00000028293.1	1497.88	2264.59	712.818	488.209	227.713	164.828	105.557	5.90174	0	0	miRNA
Gasterosteus_aculeatus.BROADS1.ncrna	ENSGACT00000028283.1	9.16696	0	0	0	0	0	0	0	0	0	miRNA
Gasterosteus_aculeatus.BROADS1.ncrna	ENSGACT00000028282.1	10.0837	1.06219	0	0	0	0	0	0	0	0	miRNA
Gasterosteus_aculeatus.BROADS1.ncrna	ENSGACT00000028281.1	9.16696	0	0	0	0	0	0	0	0	0	miRNA
Gasterosteus_aculeatus.BROADS1.ncrna	ENSGACT00000028280.1	10.0837	1.06219	0	0	0	0	0	0	0	0	miRNA
Gasterosteus_aculeatus.BROADS1.ncrna	ENSGACT00000028279.1	9.16696	0	0	0	0	0	0	0	0	0	miRNA
Gasterosteus_aculeatus.BROADS1.ncrna	ENSGACT00000028278.1	9.16696	1.06219	0	0	0	0	0	0	0	0	miRNA
Gasterosteus_aculeatus.BROADS1.ncrna	ENSGACT00000028277.1	8.25027	0	0	0	0	0	0	0	0	0	miRNA
Gasterosteus_aculeatus.BROADS1.ncrna	ENSGACT00000028276.1	10.0837	1.06219	0	0	0	0	0	0	0	0	miRNA
Gasterosteus_aculeatus.BROADS1.ncrna	ENSGACT00000028275.1	9.16696	0	0	0	0	0	0	0	0	0	miRNA
Gasterosteus_aculeatus.BROADS1.ncrna	ENSGACT00000028274.1	10.0837	1.06219	0	0	0	0	0	0	0	0	miRNA
Gasterosteus_aculeatus.BROADS1.ncrna	ENSGACT00000028273.1	9.16696	0	0	0	0	0	0	0	0	0	miRNA
Gasterosteus_aculeatus.BROADS1.ncrna	ENSGACT00000028271.1	9.16696	0	0	0	0	0	0	0	0	0	miRNA
Gasterosteus_aculeatus.BROADS1.ncrna	ENSGACT00000028245.1	1255.87	108.343	28.0733	12.1363	7.82905	4.99478	0	0	0	0	miRNA
Gasterosteus_aculeatus.BROADS1.ncrna	ENSGACT00000028221.1	0	0	0	0	0	0	0	5.39143	4.24012	3.85953	miRNA
Gasterosteus_aculeatus.BROADS1.ncrna	ENSGACT00000028217.1	0	5.31095	0	0	1.11844	0	0	15.7063	0	0	miRNA
Gasterosteus_aculeatus.BROADS1.ncrna	ENSGACT00000028196.1	0	5.31095	0	2.75824	30.8688	95.8998	162.246	32.5822	26.7752	19.465	miRNA
Gasterosteus_aculeatus.BROADS1.ncrna	ENSGACT00000028193.1	6.41687	0	0	0	0	0	0	0	0	0	miRNA
Gasterosteus_aculeatus.BROADS1.ncrna	ENSGACT00000028184.1	43.0847	0	0	0	0	0	0	0	0	0	miRNA
Gasterosteus_aculeatus.BROADS1.ncrna	ENSGACT00000028183.1	39.4179	1.06219	0	0.551648	0	0	0	0	0	0	miRNA
Gasterosteus_aculeatus.BROADS1.ncrna	ENSGACT00000028182.1	42.168	0	0	0.551648	0.223687	0	0	0	0	0	miRNA
Gasterosteus_aculeatus.BROADS1.ncrna	ENSGACT00000028181.1	44.0014	2.12438	0	0	0	0	0	0	0	0	miRNA
Gasterosteus_aculeatus.BROADS1.ncrna	ENSGACT00000028180.1	44.0014	0	0	0	0	0	0	0	0	0	miRNA
Gasterosteus_aculeatus.BROADS1.ncrna	ENSGACT00000028179.1	42.168	0	0	0	0	0	0	0	0	0	miRNA
Gasterosteus_aculeatus.BROADS1.ncrna	ENSGACT00000028178.1	43.0847	0	0	0	0	0	0	0	0	0	miRNA
Gasterosteus_aculeatus.BROADS1.ncrna	ENSGACT00000028177.1	42.168	0	0	0	0	0	0	0	0	0	miRNA
Gasterosteus_aculeatus.BROADS1.ncrna	ENSGACT00000028176.1	42.168	1.06219	0	0.551648	0.223687	0	0	0	0	0	miRNA
Gasterosteus_aculeatus.BROADS1.ncrna	ENSGACT00000028175.1	41.2513	0	0	0.551648	0	0	0	0	0	0	miRNA
Gasterosteus_aculeatus.BROADS1.ncrna	ENSGACT00000028174.1	39.4179	1.06219	0	0	0.223687	0	0	0	0	0	miRNA
Gasterosteus_aculeatus.BROADS1.ncrna	ENSGACT00000028173.1	39.4179	2.12438	0	0	0	0	0	0	0	0	miRNA
Gasterosteus_aculeatus.BROADS1.ncrna	ENSGACT00000028169.1	42.168	1.06219	0	0	0.223687	0	0	0	0	0	miRNA
Gasterosteus_aculeatus.BROADS1.ncrna	ENSGACT00000028168.1	38.5012	2.12438	0	0	0.223687	0	0	0	0	0	miRNA
Gasterosteus_aculeatus.BROADS1.ncrna	ENSGACT00000028167.1	44.9181	2.12438	0	0	0	0	0	0	0	0	miRNA
Gasterosteus_aculeatus.BROADS1.ncrna	ENSGACT00000028166.1	43.0847	1.06219	0	0	0	0	0	0	0	0	miRNA
Gasterosteus_aculeatus.BROADS1.ncrna	ENSGACT00000028165.1	43.0847	1.06219	0	0	0	0	0	0	0	0	miRNA
Gasterosteus_aculeatus.BROADS1.ncrna	ENSGACT00000028164.1	41.2513	1.06219	0	0	0.223687	0	0	0	0	0	miRNA
Gasterosteus_aculeatus.BROADS1.ncrna	ENSGACT00000028163.1	41.2513	1.06219	0	0	0	0	0	0	0	0	miRNA
Gasterosteus_aculeatus.BROADS1.ncrna	ENSGACT00000028162.1	42.168	1.06219	0	0.551648	0	0	0	0	0	0	miRNA
Gasterosteus_aculeatus.BROADS1.ncrna	ENSGACT00000028161.1	43.0847	1.06219	0	0	0	0	0	0	0	0	miRNA
Gasterosteus_aculeatus.BROADS1.ncrna	ENSGACT00000028160.1	41.2513	2.12438	0	0.551648	0	0	0	0	0	0	miRNA
Gasterosteus_aculeatus.BROADS1.ncrna	ENSGACT00000028159.1	39.4179	1.06219	0	0	0	0	0	0	0	0	miRNA
Gasterosteus_aculeatus.BROADS1.ncrna	ENSGACT00000028158.1	44.0014	0	0	0.551648	0	0	0	0	0	0	miRNA
Gasterosteus_aculeatus.BROADS1.ncrna	ENSGACT00000028157.1	42.168	0	0	0	0.223687	0	0	0	0	0	miRNA
Gasterosteus_aculeatus.BROADS1.ncrna	ENSGACT00000028156.1	42.168	2.12438	0	0.551648	0	0	0	0	0	0	miRNA
Gasterosteus_aculeatus.BROADS1.ncrna	ENSGACT00000028155.1	42.168	0	0	0.551648	0.223687	0	0	0	0	0	miRNA
Gasterosteus_aculeatus.BROADS1.ncrna	ENSGACT00000028154.1	38.5012	1.06219	0	0	0	0	0	0	0	0	miRNA
Gasterosteus_aculeatus.BROADS1.ncrna	ENSGACT00000028153.1	42.168	2.12438	0	0	0	0	0	0	0	0	miRNA
Gasterosteus_aculeatus.BROADS1.ncrna	ENSGACT00000028152.1	42.168	1.06219	0	0.551648	0	0	0	0	0	0	miRNA
Gasterosteus_aculeatus.BROADS1.ncrna	ENSGACT00000028151.1	43.0847	2.12438	0	0.551648	0	0	0	0	0	0	miRNA
Gasterosteus_aculeatus.BROADS1.ncrna	ENSGACT00000028150.1	41.2513	0	0	0	0.223687	0	0	0	0	0	miRNA
Gasterosteus_aculeatus.BROADS1.ncrna	ENSGACT00000028149.1	43.0847	1.06219	0	0	0	0	0	0	0	0	miRNA
Gasterosteus_aculeatus.BROADS1.ncrna	ENSGACT00000028148.1	42.168	1.06219	0	0	0.223687	0	0	0	0	0	miRNA
Gasterosteus_aculeatus.BROADS1.ncrna	ENSGACT00000028147.1	44.0014	1.06219	0	0	0	0	0	0	0	0	miRNA
Gasterosteus_aculeatus.BROADS1.ncrna	ENSGACT00000028146.1	40.3346	0	0	0.551648	0	0	0	0	0	0	miRNA
Gasterosteus_aculeatus.BROADS1.ncrna	ENSGACT00000028145.1	0	0	0	0	0	0	0	24.5368	12.1588	15.9179	miRNA
Gasterosteus_aculeatus.BROADS1.ncrna	ENSGACT00000028137.1	0	0	6.10289	0	0	0	0	0	0	0	miRNA
Gasterosteus_aculeatus.BROADS1.ncrna	ENSGACT00000028134.1	0	40.3632	31.735	14.3428	16.7765	26.9718	15.6381	5.65335	1.35281	0	miRNA
Gasterosteus_aculeatus.BROADS1.ncrna	ENSGACT00000028125.1	0	247.49	133.043	64.5428	52.1191	30.9676	11.7286	13.4696	45.0479	33.7599	miRNA
Gasterosteus_aculeatus.BROADS1.ncrna	ENSGACT00000028105.1	0	0	0	10.4813	0	0	0	0	0	0	miRNA
Gasterosteus_aculeatus.BROADS1.ncrna	ENSGACT00000028088.1	0	0	0	3.86154	10.737	9.98956	25.412	0.73851	0	0	miRNA
Gasterosteus_aculeatus.BROADS1.ncrna	ENSGACT00000028083.1	0	0	10.9852	0	3.35531	0	0	16.3692	43.6733	55.4332	miRNA
Gasterosteus_aculeatus.BROADS1.ncrna	ENSGACT00000028081.1	0	0	0	0	4.02637	0	0	0	0.941461	0	miRNA
Gasterosteus_aculeatus.BROADS1.ncrna	ENSGACT00000028075.1	1507.05	2274.15	704.273	487.657	227.266	160.832	99.6931	6.00415	0.378571	0.101105	miRNA
Gasterosteus_aculeatus.BROADS1.ncrna	ENSGACT00000028072.1	0	147.644	78.117	73.9208	55.4744	54.9426	27.3667	107.859	100.928	108.824	miRNA
Gasterosteus_aculeatus.BROADS1.ncrna	ENSGACT00000028064.1	0	155.08	111.073	67.3011	75.1588	63.9332	82.1002	0	2.2114	2.85127	miRNA
Gasterosteus_aculeatus.BROADS1.ncrna	ENSGACT00000028059.1	0	0	14.6469	9.92966	20.3555	15.9833	95.7836	6.9066	9.17143	7.16727	miRNA
Gasterosteus_aculeatus.BROADS1.ncrna	ENSGACT00000028058.1	499.599	328.216	1735.66	1653.84	1932.43	1604.32	1473.89	10186.2	7056.76	9133.92	miRNA
Gasterosteus_aculeatus.BROADS1.ncrna	ENSGACT00000028055.1	0	0	0	0	0	0	0	23.0247	32.4224	62.5361	miRNA
Gasterosteus_aculeatus.BROADS1.ncrna	ENSGACT00000028054.1	0	9.5597	51.2643	43.0285	123.923	67.929	41.0501	22.6551	11.4906	8.92606	miRNA
Gasterosteus_aculeatus.BROADS1.ncrna	ENSGACT00000028044.1	19.2506	185.883	67.1318	36.9604	19.6845	17.9812	13.6834	120.204	24.8116	50.1316	miRNA
Gasterosteus_aculeatus.BROADS1.ncrna	ENSGACT00000028043.1	357.511	4620.52	6737.59	3373.33	3438.29	1931.98	1464.12	381.911	495.211	395.38	miRNA
Gasterosteus_aculeatus.BROADS1.ncrna	ENSGACT00000028036.1	0	16.995	48.8231	30.3406	29.9741	0	0	2.2074	1.14933	0	miRNA
Gasterosteus_aculeatus.BROADS1.ncrna	ENSGACT00000028034.1	1500.63	2272.02	710.376	487.105	226.148	161.831	93.8288	6.25032	0	0	miRNA
Gasterosteus_aculeatus.BROADS1.ncrna	ENSGACT00000028033.1	1497.88	2265.65	716.479	488.76	227.266	166.826	105.557	6.89899	0	0	miRNA
Gasterosteus_aculeatus.BROADS1.ncrna	ENSGACT00000028032.1	1501.55	2270.96	718.92	489.312	228.161	165.827	101.648	6.14521	0	0	miRNA
Gasterosteus_aculeatus.BROADS1.ncrna	ENSGACT00000028031.1	1501.55	2276.27	717.7	490.415	227.713	164.828	105.557	5.78629	0	0	miRNA
Gasterosteus_aculeatus.BROADS1.ncrna	ENSGACT00000028030.1	1496.96	2269.9	715.259	487.657	226.371	161.831	99.6931	6.67079	0.169564	0	miRNA
Gasterosteus_aculeatus.BROADS1.ncrna	ENSGACT00000028029.1	1499.71	2260.34	705.494	487.657	225.7	162.83	95.7836	6.64518	0	0	miRNA
Gasterosteus_aculeatus.BROADS1.ncrna	ENSGACT00000028028.1	1496.05	2276.27	717.7	487.657	227.713	163.829	101.648	6.39901	0.169564	0	miRNA
Gasterosteus_aculeatus.BROADS1.ncrna	ENSGACT00000028027.1	1505.22	2279.46	712.818	490.415	227.937	163.829	101.648	5.82986	0.0936394	0	miRNA
Gasterosteus_aculeatus.BROADS1.ncrna	ENSGACT00000028026.1	1501.55	2269.9	716.479	487.105	226.595	161.831	99.6931	6.68875	0	0	miRNA
Gasterosteus_aculeatus.BROADS1.ncrna	ENSGACT00000028025.1	1496.96	2277.33	715.259	490.415	228.161	163.829	99.6931	6.39138	0	0	miRNA
Gasterosteus_aculeatus.BROADS1.ncrna	ENSGACT00000028024.1	1495.13	2268.84	707.935	488.209	226.371	162.83	103.603	6.44259	0.548136	0.101105	miRNA
Gasterosteus_aculeatus.BROADS1.ncrna	ENSGACT00000028023.1	1505.22	2280.52	720.141	490.415	228.161	161.831	99.6931	6.31187	0	0	miRNA
Gasterosteus_aculeatus.BROADS1.ncrna	ENSGACT00000028022.1	1507.05	2281.58	714.038	492.622	227.937	163.829	99.6931	5.90937	0.378571	0.101105	miRNA
Gasterosteus_aculeatus.BROADS1.ncrna	ENSGACT00000028021.1	1503.38	2267.77	711.597	485.45	225.924	158.834	105.557	5.77865	0.0936394	0	miRNA
Gasterosteus_aculeatus.BROADS1.ncrna	ENSGACT00000028020.1	1508.88	2275.21	718.92	491.518	227.49	164.828	103.603	6.2939	0	0	miRNA
Gasterosteus_aculeatus.BROADS1.ncrna	ENSGACT00000028019.1	1500.63	2279.46	714.038	486.554	227.937	162.83	99.6931	6.38104	0.169564	0	miRNA
Gasterosteus_aculeatus.BROADS1.ncrna	ENSGACT00000028018.1	1504.3	2265.65	720.141	490.967	228.384	167.825	101.648	6.2939	0	0	miRNA
Gasterosteus_aculeatus.BROADS1.ncrna	ENSGACT00000028017.1	1498.8	2282.64	717.7	488.209	227.042	162.83	101.648	5.81189	0.378571	0.101105	miRNA
Gasterosteus_aculeatus.BROADS1.ncrna	ENSGACT00000028016.1	1500.63	2275.21	723.803	494.828	229.503	165.827	101.648	6.39901	0	0	miRNA
Gasterosteus_aculeatus.BROADS1.ncrna	ENSGACT00000028015.1	1503.38	2276.27	717.7	493.173	227.937	160.832	103.603	6.22471	0.169564	0	miRNA
Gasterosteus_aculeatus.BROADS1.ncrna	ENSGACT00000028014.1	1505.22	2282.64	714.038	488.209	226.595	161.831	97.7383	6.5221	0.0759249	0	miRNA
Gasterosteus_aculeatus.BROADS1.ncrna	ENSGACT00000028013.1	1503.38	2268.84	714.038	489.863	227.937	163.829	99.6931	6.9502	0	0	miRNA
Gasterosteus_aculeatus.BROADS1.ncrna	ENSGACT00000028012.1	1504.3	2273.08	712.818	487.105	226.819	160.832	99.6931	6.38104	0	0	miRNA
Gasterosteus_aculeatus.BROADS1.ncrna	ENSGACT00000028011.1	1498.8	2269.9	712.818	488.76	227.49	163.829	97.7383	6.25032	0.0936394	0	miRNA
Gasterosteus_aculeatus.BROADS1.ncrna	ENSGACT00000028010.1	1507.97	2280.52	714.038	492.07	228.161	167.825	99.6931	6.08367	0.263204	0	miRNA
Gasterosteus_aculeatus.BROADS1.ncrna	ENSGACT00000028009.1	1501.55	2268.84	721.362	487.105	227.266	165.827	103.603	6.37341	0.378571	0.101105	miRNA
Gasterosteus_aculeatus.BROADS1.ncrna	ENSGACT00000028008.1	1496.05	2273.08	717.7	491.518	228.384	166.826	99.6931	6.65282	0	0	miRNA
Gasterosteus_aculeatus.BROADS1.ncrna	ENSGACT00000028007.1	1501.55	2277.33	716.479	489.312	227.49	167.825	101.648	6.1196	0	0	miRNA
Gasterosteus_aculeatus.BROADS1.ncrna	ENSGACT00000028006.1	1499.71	2272.02	711.597	492.622	227.042	162.83	99.6931	6.14521	0	0	miRNA
Gasterosteus_aculeatus.BROADS1.ncrna	ENSGACT00000028005.1	1502.46	2266.71	715.259	487.105	227.713	164.828	101.648	6.56568	0.169564	0	miRNA
Gasterosteus_aculeatus.BROADS1.ncrna	ENSGACT00000028004.1	1497.88	2272.02	715.259	488.209	227.042	161.831	97.7383	6.71437	0.378571	0.101105	miRNA
Gasterosteus_aculeatus.BROADS1.ncrna	ENSGACT00000028003.1	1502.46	2270.96	709.156	487.105	226.371	163.829	105.557	6.31951	0	0	miRNA
Gasterosteus_aculeatus.BROADS1.ncrna	ENSGACT00000028002.1	1505.22	2277.33	717.7	492.07	227.713	161.831	105.557	6.42462	0.169564	0	miRNA
Gasterosteus_aculeatus.BROADS1.ncrna	ENSGACT00000027999.1	0	289.978	534.613	580.885	1245.71	1836.08	2326.17	116.552	51.8136	55.9843	miRNA
Gasterosteus_aculeatus.BROADS1.ncrna	ENSGACT00000027997.1	0	15.9328	0	6.61978	4.02637	0	0	0	0	0	miRNA
Gasterosteus_aculeatus.BROADS1.ncrna	ENSGACT00000027991.1	328.177	520.473	510.202	377.327	338.438	269.718	259.984	347.59	489.685	697.605	miRNA
Danio rerio	Danio rerio_mir-99-2	28.4176	30.8035	21.9704	10.4813	45.1848	175.816	455.461	344.058	211.31	223.725	miRNA
Danio rerio	Danio rerio_mir-99-1	28.4176	31.8657	21.9704	10.4813	45.1848	176.815	457.415	330.042	201.728	212.019	miRNA
Danio rerio	Danio rerio_mir-9-7	24.7508	98.7836	186.748	179.286	225.924	285.701	492.601	1316.36	1037.03	840.065	miRNA
Danio rerio	Danio rerio_mir-9-6	24.7508	98.7836	187.969	179.837	225.477	286.7	490.646	1315	1036.66	839.008	miRNA
Danio rerio	Danio rerio_mir-9-5	23.8341	98.7836	185.528	180.389	225.7	285.701	490.646	1316.46	1036.92	839.413	miRNA
Danio rerio	Danio rerio_mir-9-4	23.8341	97.7214	186.748	179.837	225.7	286.7	492.601	1315.84	1037.06	839.492	miRNA
Danio rerio	Danio rerio_mir-9-3	25.6675	98.7836	186.748	179.286	225.7	285.701	490.646	1317.02	1037.41	839.848	miRNA
Danio rerio	Danio rerio_mir-93	36.6678	47.7985	25.6321	23.7209	31.5399	26.9718	56.6882	83.2416	60.9367	51.8442	miRNA
Danio rerio	Danio rerio_mir-9-2	24.7508	99.8458	186.748	179.837	225.477	285.701	490.646	1316.17	1036.48	840.086	miRNA
Danio rerio	Danio rerio_mir-9-1	24.7508	99.8458	187.969	180.389	225.477	285.701	492.601	1316.69	1037.82	840.012	miRNA
Danio rerio	Danio rerio_mir-7a-3	0	2.12438	2.44116	2.20659	1.7895	3.99582	0	6.58589	7.78297	2.89924	miRNA
Danio rerio	Danio rerio_mir-7a-2	0	2.12438	2.44116	2.20659	1.56581	3.99582	0	6.81409	7.78297	3.05824	miRNA
Danio rerio	Danio rerio_mir-7a-1	0	2.12438	3.66173	2.75824	1.7895	4.99478	0	6.45517	7.5791	2.89924	miRNA
Danio rerio	Danio rerio_mir-737	0	0	0	0	0	0	0	10.1369	27.6977	20.7417	miRNA
Danio rerio	Danio rerio_mir-731	0	0	0	0	0	0	0	0.784325	12.0738	65.0654	miRNA
Danio rerio	Danio rerio_mir-724	0	0	0	0	2.01318	0	0	222.214	127.155	126.649	miRNA
Danio rerio	Danio rerio_mir-7147	0	0	0	0	3.80268	0	0	9.04443	9.05177	6.61854	miRNA
Danio rerio	Danio rerio_mir-462	9.16696	0	0	0	1.34212	0	0	3.80166	32.9973	127.524	miRNA
Danio rerio	Danio rerio_mir-459	0	0	0	2.75824	3.57899	0	0	660.465	2454.43	2470.61	miRNA
Danio rerio	Danio rerio_mir-455-2	0	0	7.32347	3.86154	3.80268	0	11.7286	31.129	56.8743	64.7739	miRNA
Danio rerio	Danio rerio_mir-451	0	0	0	0	0	0	0	1.72319	12.1565	17.9323	miRNA
Danio rerio	Danio rerio_mir-30e-2	221.84	234.744	278.292	312.784	325.017	409.572	439.823	1388.93	1589.49	1764.94	miRNA
Danio rerio	Danio rerio_mir-30d	604.103	292.102	118.396	67.8527	57.7113	69.9269	74.2811	382.989	512.686	761.444	miRNA
Danio rerio	Danio rerio_mir-30c	20.1673	15.9328	0	5.51648	4.02637	12.9864	23.4572	36.605	49.5383	49.4556	miRNA
Danio rerio	Danio rerio_mir-301b	0	24.4303	37.8379	36.4088	34.8952	40.9572	33.231	41.3109	44.9776	27.8832	miRNA
Danio rerio	Danio rerio_mir-27b	0	16.995	8.54405	15.9978	12.7502	4.99478	0	26.8602	40.851	39.2815	miRNA
Danio rerio	Danio rerio_mir-26b	242.924	417.44	574.892	491.518	570.626	490.487	469.144	1603.04	2439.15	3078.71	miRNA
Danio rerio	Danio rerio_mir-26a-3	11.0004	31.8657	29.2939	21.5143	25.2766	28.9697	33.231	246.985	297.639	498.267	miRNA
Danio rerio	Danio rerio_mir-26a-1	11.0004	30.8035	28.0733	20.9626	25.2766	28.9697	31.2763	239.228	282.99	471.493	miRNA
Danio rerio	Danio rerio_mir-22b	0	0	0	0	3.35531	5.99374	9.77383	7.24534	22.945	22.3969	miRNA
Danio rerio	Danio rerio_mir-22a	0	6.37313	6.10289	9.37802	13.6449	13.9854	0	21.7221	48.8855	35.4485	miRNA
Danio rerio	Danio rerio_mir-222a	22.9174	9861.36	14556.6	9969.38	8759.14	3673.16	1923.49	1279.84	1197	1126.76	miRNA
Danio rerio	Danio rerio_mir-219-3	0	0	1.22058	3.30989	6.71061	7.99165	11.7286	7.41425	4.50339	1.89466	miRNA
Danio rerio	Danio rerio_mir-219-2	0	0	2.44116	3.86154	6.9343	8.9906	15.6381	7.79114	4.80603	2.29282	miRNA
Danio rerio	Danio rerio_mir-219-1	0	0	2.44116	3.86154	7.15798	9.98956	13.6834	7.7552	4.42746	1.89466	miRNA
Danio rerio	Danio rerio_mir-218a-2	0	0	0	0	1.34212	0	0	15.2054	10.0332	8.95933	miRNA
Danio rerio	Danio rerio_mir-2188	16.5005	0	0	0	1.11844	0	13.6834	25.522	36.8764	30.6784	miRNA
Danio rerio	Danio rerio_mir-2184	7.33357	5.31095	6.10289	0	3.13162	11.9875	15.6381	430.653	794.757	1214.36	miRNA
Danio rerio	Danio rerio_mir-217	4.58348	0	0	0	3.13162	0	11.7286	121.535	99.4435	51.8636	miRNA
Danio rerio	Danio rerio_mir-216b	123.754	71.1667	56.1466	79.4373	96.6328	189.802	254.12	988.829	931.835	988.685	miRNA
Danio rerio	Danio rerio_mir-216a	0	0	0	0	1.11844	0	13.6834	26.8934	20.5231	24.3419	miRNA
Danio rerio	Danio rerio_mir-21-2	0	7.43532	0	0	2.23687	0	0	7.02699	8.1012	13.8679	miRNA
Danio rerio	Danio rerio_mir-21-1	0	37.1766	37.8379	15.9978	7.38167	6.99269	0	3.26352	9.29674	2.91047	miRNA
Danio rerio	Danio rerio_mir-210	0	6.37313	8.54405	7.17142	6.03955	8.9906	0	31.4205	434.422	687.651	miRNA
Danio rerio	Danio rerio_mir-20b	0	73.291	163.557	183.699	172.91	154.838	187.658	49.4505	8.82922	5.61029	miRNA
Danio rerio	Danio rerio_mir-204-2	16.5005	2123.32	2303.23	2046.61	2186.76	2362.53	2193.25	3786.59	2097.16	2253.9	miRNA
Danio rerio	Danio rerio_mir-204-1	16.5005	2351.69	2559.55	2227.55	2421.64	2571.31	2378.95	3843.08	2143.03	2297.66	miRNA
Danio rerio	Danio rerio_mir-203b	15.5838	1014.39	1027.73	712.729	530.809	452.527	252.165	643.894	934.487	986.796	miRNA
Danio rerio	Danio rerio_mir-200b	0	199.692	181.866	34.2022	59.7244	34.9635	19.5477	17.4384	30.6013	29.2036	miRNA
Danio rerio	Danio rerio_mir-19d	43.0847	291.04	136.705	82.7472	79.6326	56.9405	35.1858	14.4718	29.3311	12.8391	miRNA
Danio rerio	Danio rerio_mir-19a	18.3339	57.3582	87.8816	94.3318	88.5801	75.9207	46.9144	108.195	116.695	80.0289	miRNA
Danio rerio	Danio rerio_mir-199-3	0	0	0	0	0	0	0	0	2.03306	2.4259	miRNA
Danio rerio	Danio rerio_mir-194a	0	0	0	0	0	0	0	177.357	372.27	284.924	miRNA
Danio rerio	Danio rerio_mir-193a-2	0	2.12438	0	0	2.01318	0	0	0	0	0	miRNA
Danio rerio	Danio rerio_mir-193a-1	0	3.18657	0	0	2.01318	0	0	0	0	0	miRNA
Danio rerio	Danio rerio_mir-190b	0	0	0	0	0	0	19.5477	446.038	261.272	161.145	miRNA
Danio rerio	Danio rerio_mir-190a	0	0	0	0	0	0	0	12.5101	13.525	13.3473	miRNA
Danio rerio	Danio rerio_mir-18a	80.6693	133.836	137.925	141.774	103.791	124.87	211.115	62.0644	41.0229	29.7276	miRNA
Danio rerio	Danio rerio_mir-182	22.9174	1222.58	5635.41	5395.12	5931.96	4682.11	4816.55	27362.6	19421.4	25560	miRNA
Danio rerio	Danio rerio_mir-181b-2	53.1684	95.597	441.849	687.353	946.42	1564.37	2519.69	7465.79	3618.25	5525.92	miRNA
Danio rerio	Danio rerio_mir-181b-1	52.2517	95.597	440.629	687.353	945.972	1563.37	2515.78	7465.97	3617.98	5525.51	miRNA
Danio rerio	Danio rerio_mir-181a-2	1009.28	1510.43	5272.9	5966.63	8506.15	10033.5	13966.8	31824.1	20206.8	24969.6	miRNA
Danio rerio	Danio rerio_mir-181a-1	1010.2	1510.43	5271.68	5965.52	8507.26	10030.5	13968.8	31825.5	20208.4	24967.5	miRNA
Danio rerio	Danio rerio_mir-17a-2	27.5009	346.274	385.703	315.543	200.647	225.764	267.803	79.2562	56.1869	51.1698	miRNA
Danio rerio	Danio rerio_mir-17a-1	27.5009	346.274	384.482	314.991	200.424	224.765	267.803	78.9768	55.8677	50.7716	miRNA
Danio rerio	Danio rerio_mir-153b	0	0	0	0	2.23687	0	0	48.4307	28.6856	29.2926	miRNA
Danio rerio	Danio rerio_mir-153a	0	25.4925	87.8816	65.0945	57.0402	59.9374	54.7335	32.7588	15.1397	12.1375	miRNA
Danio rerio	Danio rerio_mir-145	0	0	0	0	0	0	0	7.90928	7.35832	12.0679	miRNA
Danio rerio	Danio rerio_mir-142a	0	5.31095	0	2.75824	10.2896	4.99478	9.77383	23.8406	310.468	508.412	miRNA
Danio rerio	Danio rerio_mir-139	0	0	0	0	0	0	0	9.12485	10.4315	9.7053	miRNA
Danio rerio	Danio rerio_mir-1388	0	5.31095	13.4264	23.1692	11.408	26.9718	17.5929	47.593	136.575	307.295	miRNA
Danio rerio	Danio rerio_mir-138	0	0	0	0	1.7895	0	0	30.5051	20.2613	21.919	miRNA
Danio rerio	Danio rerio_mir-137-3	0	0	2.44116	1.65494	2.90793	2.99687	0	0.638332	0	0	miRNA
Danio rerio	Danio rerio_mir-137-2	0	0	2.44116	2.20659	2.90793	2.99687	0	0.892138	0	0	miRNA
Danio rerio	Danio rerio_mir-137-1	0	0	3.66173	2.20659	2.90793	3.99582	0	0.761417	0	0	miRNA
Danio rerio	Danio rerio_mir-135c-2	0	0	0	0	0.671061	0	0	64.4064	30.4204	24.8025	miRNA
Danio rerio	Danio rerio_mir-135c-1	0	0	0	0	0.671061	0	0	64.3192	30.333	24.9405	miRNA
Danio rerio	Danio rerio_mir-135b	0	0	14.6469	9.92966	23.7108	16.9823	21.5024	254.289	139.68	79.8511	miRNA
Danio rerio	Danio rerio_mir-135a	0	0	0	0	0.447374	0	0	28.8624	7.86199	4.93862	miRNA
Danio rerio	Danio rerio_mir-133a-1	0	0	8.54405	19.3077	27.5135	45.952	15.6381	39.9407	267.394	282.112	miRNA
Danio rerio	Danio rerio_mir-132-1	0	0	0	0	0	0	0	22.4242	12.9517	12.9314	miRNA
Danio rerio	Danio rerio_mir-130c-2	0	74.3532	43.9408	36.4088	24.1582	22.976	11.7286	50.105	91.2657	95.5798	miRNA
Danio rerio	Danio rerio_mir-130c-1	0	72.2289	43.9408	35.8571	24.1582	21.977	9.77383	49.4972	91.5455	96.434	miRNA
Danio rerio	Danio rerio_mir-129-2	0	0	0	0	0	0	0	15.8666	7.31793	9.64046	miRNA
Danio rerio	Danio rerio_mir-129-1	0	0	0	0	0	0	0	16.3306	7.48749	9.74157	miRNA
Danio rerio	Danio rerio_mir-125a-2	142.088	90.2861	102.529	16.5494	14.7633	54.9426	111.422	808.509	1175.63	866.86	miRNA
Danio rerio	Danio rerio_mir-125a-1	141.171	90.2861	103.749	17.1011	14.7633	54.9426	111.422	801.074	1167	858.605	miRNA
Danio rerio	Danio rerio_mir-124-6	0	0	0	0	3.80268	0	0	8.33963	1.0756	0	miRNA
Danio rerio	Danio rerio_mir-124-5	6.41687	230.495	100.087	61.7846	81.8695	77.9186	130.969	59.503	22.5986	20.8461	miRNA
Danio rerio	Danio rerio_mir-124-4	0	0	0	0	0	0	9.77383	25.8656	9.53713	10.5411	miRNA
Danio rerio	Danio rerio_mir-124-3	6.41687	230.495	101.308	61.7846	82.3168	78.9175	130.969	59.6081	22.3896	20.6502	miRNA
Danio rerio	Danio rerio_mir-124-2	6.41687	231.557	102.529	62.3362	82.5405	78.9175	130.969	59.4594	22.4999	20.6871	miRNA
Danio rerio	Danio rerio_mir-122	0	0	0	3.30989	7.82905	17.9812	0	64.6675	95.7364	86.2028	miRNA
Danio rerio	Danio rerio_mir-10d	46.7515	12427.6	68118	79119	67247.9	51256.4	33195.8	9616.97	7078.33	4472.61	miRNA
Danio rerio	Danio rerio_mir-10c	84.336	4514.3	17899.8	22019.6	29734.5	24520.4	23672.2	27531.2	19485.4	17952.6	miRNA
Danio rerio	Danio rerio_mir-10b-2	595.852	30809.9	104451	116466	100082	64202.9	36698.8	16082	13950.6	12481.7	miRNA
Danio rerio	Danio rerio_mir-10b-1	603.186	31215.6	106758	118859	102402	65558.5	37486.6	16354	14162.7	12659.5	miRNA
Danio rerio	Danio rerio_mir-10a	4.58348	241.117	1340.19	1571.65	1715.01	1750.17	1362.47	2165.92	983.339	827.529	miRNA
Danio rerio	Danio rerio_mir-100-2	437.264	415.316	609.068	205.213	229.056	1319.62	3637.82	8896.8	7461.49	8702.53	miRNA
Danio rerio	Danio rerio_mir-100-1	437.264	414.254	607.848	205.213	228.608	1318.62	3635.87	8896.9	7459.73	8702.23	miRNA
Danio rerio	Danio rerio_let-7i	169.589	65.8557	131.822	25.3758	21.0266	18.9802	44.9596	356.227	2518.21	3261.41	miRNA
Danio rerio	Danio rerio_let-7h	22.0007	23.3682	39.0585	4.96483	4.69743	4.99478	11.7286	66.4995	1225.47	1700.42	miRNA
Danio rerio	Danio rerio_let-7f	36.6678	19.1194	18.3087	2.75824	1.56581	0	0	20.5788	1619.18	2887.9	miRNA
Danio rerio	Danio rerio_let-7e	70.5856	55.2338	52.4849	5.51648	3.80268	0	9.77383	344.717	3753.02	5967.69	miRNA
Danio rerio	Danio rerio_let-7d-2	38.5012	30.8035	29.2939	8.27472	13.8686	28.9697	95.7836	1445.21	2659.56	4052.58	miRNA
Danio rerio	Danio rerio_let-7d-1	37.5845	30.8035	29.2939	7.72307	14.0923	28.9697	97.7383	1446.15	2660.32	4054.49	miRNA
Danio rerio	Danio rerio_let-7c-2	20.1673	8.49751	9.76462	2.20659	6.48692	32.9656	107.512	251.316	451.607	687.93	miRNA
Danio rerio	Danio rerio_let-7c-1	21.084	9.5597	9.76462	2.75824	6.48692	32.9656	109.467	251.78	453.207	690.151	miRNA
Danio rerio	Danio rerio_let-7a-6	0	0	0	0	0	0	0	2.82015	5.66236	7.30532	miRNA
Danio rerio	Danio rerio_let-7a-5	0	0	0	0	0	0	0	3.07395	5.97648	7.40643	miRNA
Danio rerio	Danio rerio_let-7a-3	0	0	0	0	0	0	0	2.94323	6.07525	7.54448	miRNA
Danio rerio	Danio rerio_let-7a-1	0	0	0	0	0	0	0	3.75586	6.79751	19.2261	miRNA
Cyprinus carpio	Cyprinus carpio_mir-99	26.5842	18.0572	19.5292	0	5.36849	25.9729	91.874	501.752	293.682	246.015	miRNA
Cyprinus carpio	Cyprinus carpio_mir-96	0	11.6841	51.2643	54.0615	46.5269	43.9541	56.6882	464.641	502.192	365.099	miRNA
Cyprinus carpio	Cyprinus carpio_mir-93	153.088	357.958	331.997	343.677	241.358	267.72	316.672	258.133	186.058	164.005	miRNA
Cyprinus carpio	Cyprinus carpio_mir-9	73.3357	228.371	305.144	306.716	465.716	1083.87	3115.9	14349.3	10386.1	5128.18	miRNA
Cyprinus carpio	Cyprinus carpio_mir-7a	0	22.306	29.2939	26.4791	21.2503	19.9791	31.2763	29.1228	35.0859	11.7756	miRNA
Cyprinus carpio	Cyprinus carpio_mir-730	0	0	9.76462	6.06813	10.2896	5.99374	19.5477	21.5069	13.8496	11.8663	miRNA
Cyprinus carpio	Cyprinus carpio_mir-727	0	5.31095	18.3087	12.1363	10.0659	6.99269	13.6834	50.5915	25.2301	28.4282	miRNA
Cyprinus carpio	Cyprinus carpio_mir-724	46.7515	39.301	46.382	9.92966	53.4612	109.885	127.06	6199.93	3167.96	3283.08	miRNA
Cyprinus carpio	Cyprinus carpio_mir-499	0	0	12.2058	31.4439	39.5926	60.9363	25.412	103.925	202.6	167.604	miRNA
Cyprinus carpio	Cyprinus carpio_mir-459	0	0	10.9852	4.96483	2.90793	0	0	20.9297	95.2873	49.4682	miRNA
Cyprinus carpio	Cyprinus carpio_mir-455	10.0837	24.4303	206.278	157.22	278.938	386.596	373.36	1769.45	3059.75	4245.15	miRNA
Cyprinus carpio	Cyprinus carpio_mir-34	0	5.31095	20.7498	11.5846	19.0134	31.9666	35.1858	95.7298	63.9436	59.425	miRNA
Cyprinus carpio	Cyprinus carpio_mir-30d	927.697	402.57	507.76	450.696	503.072	598.375	684.168	1270.29	1255.43	1676.06	miRNA
Cyprinus carpio	Cyprinus carpio_mir-30b	170.505	226.246	268.527	269.756	225.924	233.756	238.482	613.86	818.068	871.739	miRNA
Cyprinus carpio	Cyprinus carpio_mir-26a	2901.34	10928.9	7693.3	6281.62	5397.12	7337.33	5576.95	43857.3	36314.6	52501.4	miRNA
Cyprinus carpio	Cyprinus carpio_mir-218b	0	0	0	0	0	6.99269	9.77383	216.411	258.573	155.731	miRNA
Cyprinus carpio	Cyprinus carpio_mir-218a	0	44.6119	128.161	149.497	159.041	174.817	185.703	1072.34	1034.38	587.218	miRNA
Cyprinus carpio	Cyprinus carpio_mir-217	8.25027	6.37313	0	0	4.69743	6.99269	0	59.3368	46.7212	30.0541	miRNA
Cyprinus carpio	Cyprinus carpio_mir-21	2884.84	106566	68649	43809.7	34235.7	19798.3	16275.4	17651.9	28407.4	23479	miRNA
Cyprinus carpio	Cyprinus carpio_mir-20a	79.7526	928.353	585.877	514.136	421.65	383.599	355.768	200.014	194.593	157.557	miRNA
Cyprinus carpio	Cyprinus carpio_mir-205	51.335	14250.3	15155.9	10600.5	13339.8	8622.99	8094.69	3706.05	8115.86	7791.03	miRNA
Cyprinus carpio	Cyprinus carpio_mir-199	0	5.31095	40.2791	78.334	153.897	376.606	433.958	1647.98	4145.05	4928.64	miRNA
Cyprinus carpio	Cyprinus carpio_mir-196b	0	1111.05	2101.84	2404.08	1102.33	593.38	392.908	417.15	383.544	428.659	miRNA
Cyprinus carpio	Cyprinus carpio_mir-196a	0	361.144	827.552	1146.32	838.379	740.226	381.18	650.324	775.467	764.426	miRNA
Cyprinus carpio	Cyprinus carpio_mir-194	8.25027	7.43532	0	11.5846	30.6451	90.905	140.743	2590.77	4281.14	4569.65	miRNA
Cyprinus carpio	Cyprinus carpio_mir-192	217.257	209.251	360.071	670.804	2630.56	6670.03	5877.98	91519.1	177912	189675	miRNA
Cyprinus carpio	Cyprinus carpio_mir-190	0	0	0	0	0	0	0	0	4.25141	2.79058	miRNA
Cyprinus carpio	Cyprinus carpio_mir-18a	13.7504	310.159	316.13	285.754	210.489	210.78	224.798	54.0235	78.6671	45.922	miRNA
Cyprinus carpio	Cyprinus carpio_mir-183	212.674	1565.67	6340.9	5574.4	6812.61	4113.7	5770.47	6925.88	4093.69	4455.34	miRNA
Cyprinus carpio	Cyprinus carpio_mir-182	38.5012	144.458	681.083	639.912	843.971	850.112	930.469	11438.1	8075.15	9867.55	miRNA
Cyprinus carpio	Cyprinus carpio_mir-181c	165.005	70.1045	111.073	186.457	368.636	995.959	2941.92	3105.01	972.503	971.453	miRNA
Cyprinus carpio	Cyprinus carpio_mir-181b	0	0	23.191	17.6527	46.9743	116.878	289.305	1044.79	814.824	866.93	miRNA
Cyprinus carpio	Cyprinus carpio_mir-181a	603.186	322.905	321.012	196.387	325.912	646.325	1047.75	17369.1	11450.8	18331.5	miRNA
Cyprinus carpio	Cyprinus carpio_mir-17	94.4197	1249.13	933.742	839.057	646.008	618.354	650.937	280.211	262.243	247.72	miRNA
Cyprinus carpio	Cyprinus carpio_mir-16b	779.192	1378.72	739.67	646.532	662.114	659.311	656.802	1626.69	1746.46	2217.83	miRNA
Cyprinus carpio	Cyprinus carpio_mir-155	8.25027	0	0	0	0	0	0	0	0	0	miRNA
Cyprinus carpio	Cyprinus carpio_mir-146a	102.67	198.629	183.087	106.468	199.976	101.894	107.512	441.027	3608.91	3575.38	miRNA
Cyprinus carpio	Cyprinus carpio_mir-140	20.1673	32.9279	24.4116	34.7538	55.6981	42.9551	52.7787	170.155	413.536	321.396	miRNA
Cyprinus carpio	Cyprinus carpio_mir-139	5.50018	13.8085	72.0141	74.4725	132.423	203.787	201.341	181.053	123.642	164.768	miRNA
Cyprinus carpio	Cyprinus carpio_mir-138	7.33357	8.49751	12.2058	3.30989	6.03955	7.99165	11.7286	607.918	405.331	383.51	miRNA
Cyprinus carpio	Cyprinus carpio_mir-135c	0	0	0	7.17142	7.38167	0	0	68.1105	36.218	33.3889	miRNA
Cyprinus carpio	Cyprinus carpio_mir-133a	0	0	0	38.6154	70.9088	184.807	86.0097	47.845	404.896	370.698	miRNA
Cyprinus carpio	Cyprinus carpio_mir-129	19.2506	12.7463	13.4264	12.6879	25.0529	30.9676	74.2811	688.79	172.609	237.925	miRNA
Cyprinus carpio	Cyprinus carpio_mir-126	35.7511	160.391	1165.65	1501.03	2650.69	1939.97	1489.53	1003.15	2521.38	2671.38	miRNA
Cyprinus carpio	Cyprinus carpio_mir-125b	220.924	143.396	157.455	41.3736	47.4216	227.762	496.511	1979.27	1806.31	2482.64	miRNA
Cyprinus carpio	Cyprinus carpio_mir-10d	135.671	15036.3	106256	111478	146733	125242	119771	92774.5	39285.1	29200.2	miRNA
Cyprinus carpio	Cyprinus carpio_mir-10c	56.8352	4579.1	14640.8	17552.9	20936	18666.5	15773	15545.6	11973	11069.8	miRNA
Cyprinus carpio	Cyprinus carpio_mir-10b	2713.42	33887	194154	216357	273325	173596	135639	93988.1	68674.3	66220.3	miRNA
Cyprinus carpio	Cyprinus carpio_mir-100	341.928	305.91	364.953	28.1341	19.6845	91.904	269.758	3249.92	2688.93	3417.41	miRNA
Cyprinus carpio	Cyprinus carpio_let-7j	40.3346	60.5448	45.1614	25.3758	20.1318	16.9823	17.5929	236.413	3166.23	4129.74	miRNA
Cyprinus carpio	Cyprinus carpio_let-7i	62.3353	16.995	59.8083	0	1.11844	0	0	57.6532	425.352	719.719	miRNA
Cyprinus carpio	Cyprinus carpio_let-7g	649.938	399.383	277.071	193.077	169.331	189.802	191.567	597.252	2509.38	2738.19	miRNA
Cyprinus carpio	Cyprinus carpio_let-7b	35.7511	24.4303	20.7498	0	1.11844	0	0	2.0228	110.445	150.399	miRNA
Cyprinus carpio	Cyprinus carpio_let-7a	944.197	606.51	595.642	164.391	161.726	297.689	326.446	1908.79	7820.49	12053.6	miRNA
Gasterosteus_aculeatus.BROADS1.ncrna	ENSGACT00000029694.1	5.50018	2.12438	0	0	0	0	0	0	0	0	misc_RNA
Gasterosteus_aculeatus.BROADS1.ncrna	ENSGACT00000029620.1	5.50018	4.24876	0	0	0	0	0	0	0	0	misc_RNA
Gasterosteus_aculeatus.BROADS1.ncrna	ENSGACT00000029609.1	0	2.12438	0	0	0	0	31.2763	1.26903	0	0	misc_RNA
Gasterosteus_aculeatus.BROADS1.ncrna	ENSGACT00000029594.1	5.50018	13.8085	0	0	0	0	0	61.1996	1.44044	3.85695	misc_RNA
Gasterosteus_aculeatus.BROADS1.ncrna	ENSGACT00000028686.1	24.7508	189.07	0	7.17142	4.47374	21.977	209.16	268.757	0	9.2223	misc_RNA
Gasterosteus_aculeatus.BROADS1.ncrna	ENSGACT00000027715.1	102409	15458	139.146	65.0945	157.699	4580.21	4097.19	378.707	32.6656	39.0498	Mt_rRNA
Gasterosteus_aculeatus.BROADS1.ncrna	ENSGACT00000027713.1	33707.8	12637.9	141.587	56.2681	84.33	3423.42	4435.37	153.656	46.0068	20.2409	Mt_rRNA
Gasterosteus_aculeatus.BROADS1.ncrna	ENSGACT00000027742.1	83.4193	15.9328	0	0	0	4.99478	0	2.09245	0	0	Mt_tRNA
Gasterosteus_aculeatus.BROADS1.ncrna	ENSGACT00000027740.1	466.598	146.582	0	0	0	26.9718	15.6381	2.96659	0.455549	0.505524	Mt_tRNA
Gasterosteus_aculeatus.BROADS1.ncrna	ENSGACT00000027737.1	1042.28	139.147	0	0	2.01318	0	0	0	0	0	Mt_tRNA
Gasterosteus_aculeatus.BROADS1.ncrna	ENSGACT00000027735.1	353.845	110.468	0	0	0	49.9478	70.3716	5.86135	0	1.11304	Mt_tRNA
Gasterosteus_aculeatus.BROADS1.ncrna	ENSGACT00000027731.1	115.504	26.5547	9.76462	0	4.92111	27.9708	33.231	372.003	0	33.5517	Mt_tRNA
Gasterosteus_aculeatus.BROADS1.ncrna	ENSGACT00000027729.1	11.0004	0	0	0	0	0	0	0	0	0	Mt_tRNA
Gasterosteus_aculeatus.BROADS1.ncrna	ENSGACT00000027726.1	62.3353	5.31095	0	0	0	11.9875	15.6381	0.98468	0	0	Mt_tRNA
Gasterosteus_aculeatus.BROADS1.ncrna	ENSGACT00000027720.1	59.5852	7.43532	0	0	0	0	0	0	0	0	Mt_tRNA
Gasterosteus_aculeatus.BROADS1.ncrna	ENSGACT00000027719.1	3191.02	566.147	35.3968	5.51648	6.71061	101.894	304.944	71.5174	18.7635	38.9801	Mt_tRNA
Gasterosteus_aculeatus.BROADS1.ncrna	ENSGACT00000027718.1	92.5863	10.6219	0	0	0	0	9.77383	8.81539	0.790159	0	Mt_tRNA
Gasterosteus_aculeatus.BROADS1.ncrna	ENSGACT00000027714.1	656.354	135.96	0	0	0	4.99478	25.412	8.31045	0	1.74906	Mt_tRNA
Gasterosteus_aculeatus.BROADS1.ncrna	ENSGACT00000027712.1	6716.63	3083.53	180.646	49.0967	23.9345	724.243	1174.81	132.97	0	7.50651	Mt_tRNA
Gasterosteus_aculeatus.BROADS1.ncrna	ENSGACT00000029202.1	1881.98	689.361	162.337	102.055	60.1718	946.011	1282.33	111.717	201.167	99.4011	rRNA
Gasterosteus_aculeatus.BROADS1.ncrna	ENSGACT00000028895.1	5776.1	2989	595.642	434.147	279.832	1293.65	1591.18	604.208	970.101	629.007	rRNA
Gasterosteus_aculeatus.BROADS1.ncrna	ENSGACT00000028877.1	7674.58	3656.05	756.758	529.03	337.096	2496.39	2930.2	726.833	1173.85	732.58	rRNA
Gasterosteus_aculeatus.BROADS1.ncrna	ENSGACT00000028855.1	7725.92	3669.86	760.42	537.305	341.57	2664.22	3070.94	729.21	1176.57	736.371	rRNA
Gasterosteus_aculeatus.BROADS1.ncrna	ENSGACT00000028830.1	7708.5	3652.87	745.773	526.824	335.754	2641.24	3045.53	727.275	1174.39	733.367	rRNA
Gasterosteus_aculeatus.BROADS1.ncrna	ENSGACT00000028662.1	7706.66	3642.25	762.861	531.789	340.452	2634.25	3027.93	725.949	1173.12	732.238	rRNA
Gasterosteus_aculeatus.BROADS1.ncrna	ENSGACT00000028572.1	7613.16	3648.62	754.317	530.685	337.767	2301.59	2863.73	715.512	1170.73	730.939	rRNA
Gasterosteus_aculeatus.BROADS1.ncrna	ENSGACT00000028528.1	2628.17	953.846	202.616	137.36	76.501	1053.9	1337.06	189.405	346.638	151.013	rRNA
Gasterosteus_aculeatus.BROADS1.ncrna	ENSGACT00000028516.1	7696.58	3660.3	753.097	532.892	337.32	2640.24	3004.48	723.068	1172.21	732.577	rRNA
Gasterosteus_aculeatus.BROADS1.ncrna	ENSGACT00000028496.1	6174.87	3154.7	612.73	442.973	286.543	2108.8	2310.53	685.375	1120.81	716.329	rRNA
Gasterosteus_aculeatus.BROADS1.ncrna	ENSGACT00000028476.1	2613.5	963.405	213.601	142.325	79.6326	1018.94	1284.28	186.906	339.372	148.931	rRNA
Gasterosteus_aculeatus.BROADS1.ncrna	ENSGACT00000028347.1	31.1677	3.18657	1.22058	0.551648	0.894748	54.9426	82.1002	97.4972	58.0339	12.1308	rRNA
Gasterosteus_aculeatus.BROADS1.ncrna	ENSGACT00000027830.1	7482.07	3530.72	736.009	520.756	332.846	2461.43	2814.86	661.495	1040.55	659.653	rRNA
Gasterosteus_aculeatus.BROADS1.ncrna	ENSGACT00000027817.1	7699.33	3667.74	746.994	536.202	340.452	2635.25	3039.66	726.449	1178.08	735.578	rRNA
Gasterosteus_aculeatus.BROADS1.ncrna	ENSGACT00000027753.1	7715.83	3675.17	759.199	533.444	341.123	2656.22	3035.75	727.146	1175.4	732.657	rRNA
Gasterosteus_aculeatus.BROADS1.ncrna	ENSGACT00000029534.1	22.9174	44.6119	17.0881	28.1341	16.5528	80.9154	101.648	370.676	1383.62	799.134	rRNA gene_symbol
Gasterosteus_aculeatus.BROADS1.ncrna	ENSGACT00000029463.1	118.254	66.9179	12.2058	5.51648	2.68424	350.634	201.341	7.5324	4.54647	2.68104	rRNA gene_symbol
Gasterosteus_aculeatus.BROADS1.ncrna	ENSGACT00000029389.1	0.916696	0	0	0	0	6.99269	9.77383	0	15.1338	9.09416	rRNA gene_symbol
Gasterosteus_aculeatus.BROADS1.ncrna	ENSGACT00000029184.1	30306.9	9919.78	2680.39	2259	1386.41	8889.71	8100.55	5297.19	11182.9	6901	rRNA gene_symbol
Gasterosteus_aculeatus.BROADS1.ncrna	ENSGACT00000028921.1	8.25027	2.12438	0	0	0.223687	0	0	0	0	0	rRNA gene_symbol
Gasterosteus_aculeatus.BROADS1.ncrna	ENSGACT00000028919.1	30303.2	9931.47	2692.59	2250.72	1387.31	8900.7	8108.37	5291.1	11179.3	6895.67	rRNA gene_symbol
Gasterosteus_aculeatus.BROADS1.ncrna	ENSGACT00000028807.1	22.9174	44.6119	15.8675	27.5824	16.7765	80.9154	101.648	371.707	1383.02	798.57	rRNA gene_symbol
Gasterosteus_aculeatus.BROADS1.ncrna	ENSGACT00000028751.1	0	0	0	0	0.223687	0.998956	0	5.72969	34.6788	0	rRNA gene_symbol
Gasterosteus_aculeatus.BROADS1.ncrna	ENSGACT00000028741.1	6.41687	1.06219	0	0	0	0	0	0	0	0	rRNA gene_symbol
Gasterosteus_aculeatus.BROADS1.ncrna	ENSGACT00000028719.1	30284.9	9922.97	2707.24	2257.34	1388.65	8863.74	8082.96	5295.13	11187.2	6908.73	rRNA gene_symbol
Gasterosteus_aculeatus.BROADS1.ncrna	ENSGACT00000028685.1	11.0004	0	0	0	0	0	0	0	0	0	rRNA gene_symbol
Gasterosteus_aculeatus.BROADS1.ncrna	ENSGACT00000028639.1	83.4193	53.1095	0	0	0	5.99374	5.8643	0	0.979723	0	rRNA gene_symbol
Gasterosteus_aculeatus.BROADS1.ncrna	ENSGACT00000028629.1	25.6675	43.5498	17.0881	27.5824	16.5528	81.9144	101.648	437.29	1568.27	904.63	rRNA gene_symbol
Gasterosteus_aculeatus.BROADS1.ncrna	ENSGACT00000028606.1	5845.77	2888.09	582.216	359.675	274.911	1739.18	4378.68	314.028	647.332	269.267	rRNA gene_symbol
Gasterosteus_aculeatus.BROADS1.ncrna	ENSGACT00000028605.1	24.7508	45.6741	17.0881	28.1341	16.5528	81.9144	101.648	371.01	1383.37	799.511	rRNA gene_symbol
Gasterosteus_aculeatus.BROADS1.ncrna	ENSGACT00000028576.1	30329.8	9932.53	2699.92	2259.55	1382.39	8887.71	8086.87	5298.77	11185.4	6899.4	rRNA gene_symbol
Gasterosteus_aculeatus.BROADS1.ncrna	ENSGACT00000028560.1	27214	9276.1	2530.26	2167.98	1329.6	7175.5	6710.71	5225.38	11120	6864.74	rRNA gene_symbol
Gasterosteus_aculeatus.BROADS1.ncrna	ENSGACT00000028549.1	16.5005	5.31095	0	0	0	0	0	0	0	0	rRNA gene_symbol
Gasterosteus_aculeatus.BROADS1.ncrna	ENSGACT00000028545.1	30303.2	9913.41	2701.14	2254.03	1382.61	8875.72	8075.14	5293.49	11185	6905.54	rRNA gene_symbol
Gasterosteus_aculeatus.BROADS1.ncrna	ENSGACT00000028533.1	81.586	49.9229	1.22058	0	0.447374	7.99165	5.8643	0	1.02134	0	rRNA gene_symbol
Gasterosteus_aculeatus.BROADS1.ncrna	ENSGACT00000028529.1	30318.8	9900.66	2693.82	2250.72	1385.29	8866.73	8084.92	5296.66	11186.8	6903.67	rRNA gene_symbol
Gasterosteus_aculeatus.BROADS1.ncrna	ENSGACT00000028522.1	30325.2	9927.22	2687.71	2246.86	1381.27	8878.72	8077.1	5296.75	11190.7	6909.25	rRNA gene_symbol
Gasterosteus_aculeatus.BROADS1.ncrna	ENSGACT00000028503.1	151.255	44.6119	1.22058	1.1033	1.34212	1.99791	0	30.3073	49.7467	29.6899	rRNA gene_symbol
Gasterosteus_aculeatus.BROADS1.ncrna	ENSGACT00000028475.1	14.6671	5.31095	1.22058	1.1033	0.223687	5.99374	3.90953	4.57611	4.35146	1.31783	rRNA gene_symbol
Gasterosteus_aculeatus.BROADS1.ncrna	ENSGACT00000028469.1	30325.2	9915.53	2697.48	2252.93	1388.2	8878.72	8065.37	5296.75	11183.9	6904.98	rRNA gene_symbol
Gasterosteus_aculeatus.BROADS1.ncrna	ENSGACT00000028462.1	30321.6	9896.42	2688.93	2249.07	1383.06	8860.74	8030.18	5297.58	11186.1	6907.41	rRNA gene_symbol
Gasterosteus_aculeatus.BROADS1.ncrna	ENSGACT00000028452.1	23.8341	43.5498	18.3087	28.1341	16.7765	82.9134	101.648	371.909	1382.88	799.293	rRNA gene_symbol
Gasterosteus_aculeatus.BROADS1.ncrna	ENSGACT00000028406.1	4.58348	0	0	0	0.447374	0	0	0	0	0	rRNA gene_symbol
Gasterosteus_aculeatus.BROADS1.ncrna	ENSGACT00000027970.1	25.6675	43.5498	17.0881	28.6857	16.5528	82.9134	103.603	371.071	1384.21	799.569	rRNA gene_symbol
Gasterosteus_aculeatus.BROADS1.ncrna	ENSGACT00000027908.1	30363.7	9930.41	2706.02	2257.34	1390.44	8893.71	8112.28	5293.27	11184.4	6897.28	rRNA gene_symbol
Gasterosteus_aculeatus.BROADS1.ncrna	ENSGACT00000027871.1	30289.5	9905.98	2688.93	2243	1383.28	8890.71	8057.55	5294.51	11176.9	6896.72	rRNA gene_symbol
Gasterosteus_aculeatus.BROADS1.ncrna	ENSGACT00000027835.1	4.58348	0	0	0	0	0	0	0	0	0	rRNA gene_symbol
Gasterosteus_aculeatus.BROADS1.ncrna	ENSGACT00000027777.1	30343.6	9962.27	2704.8	2257.34	1390.89	8922.68	8135.74	5295.34	11184.3	6902.17	rRNA gene_symbol
Gasterosteus_aculeatus.BROADS1.ncrna	ENSGACT00000027767.1	11.0004	2.12438	0	0	0	0	0	0	0	0	rRNA gene_symbol
Gasterosteus_aculeatus.BROADS1.ncrna	ENSGACT00000027759.1	16.5005	3.18657	0	0	0	0	0	0	0	0	rRNA gene_symbol
Gasterosteus_aculeatus.BROADS1.ncrna	ENSGACT00000029693.1	0	103.032	0	0.551648	1.11844	0	0	20.7513	12.7429	9.19699	snoRNA
Gasterosteus_aculeatus.BROADS1.ncrna	ENSGACT00000029692.1	5.50018	193.318	0	12.6879	5.81586	0	9.77383	102.43	13.8792	23.6681	snoRNA
Gasterosteus_aculeatus.BROADS1.ncrna	ENSGACT00000029678.1	14.6671	25.4925	0	0	0	0	9.77383	15.5822	0.842755	4.22918	snoRNA
Gasterosteus_aculeatus.BROADS1.ncrna	ENSGACT00000029677.1	68.7522	134.898	13.4264	8.82637	10.0659	15.9833	97.7383	196.669	0	2.72295	snoRNA
Gasterosteus_aculeatus.BROADS1.ncrna	ENSGACT00000029675.1	179.672	118.965	14.6469	11.033	16.1055	31.9666	54.7335	33.77	16.1269	16.5191	snoRNA
Gasterosteus_aculeatus.BROADS1.ncrna	ENSGACT00000029674.1	37.5845	77.5398	0	2.75824	0.894748	0	0	12.6939	3.13232	5.30071	snoRNA
Gasterosteus_aculeatus.BROADS1.ncrna	ENSGACT00000029660.1	8.25027	0	0	0	0	0	66.4621	4.43106	0	0	snoRNA
Gasterosteus_aculeatus.BROADS1.ncrna	ENSGACT00000029656.1	5.50018	0	0	0	0	5.99374	91.874	6.17892	0.468197	0.505524	snoRNA
Gasterosteus_aculeatus.BROADS1.ncrna	ENSGACT00000029652.1	573.852	255.988	35.3968	29.789	24.8293	33.9645	60.5978	30.9036	14.0635	15.6226	snoRNA
Gasterosteus_aculeatus.BROADS1.ncrna	ENSGACT00000029648.1	29.3343	5.31095	0	0	0	0	0	1.47702	0	1.59005	snoRNA
Gasterosteus_aculeatus.BROADS1.ncrna	ENSGACT00000029638.1	436.347	116.841	0	2.75824	5.36849	0	0	37.7439	0.379624	2.52959	snoRNA
Gasterosteus_aculeatus.BROADS1.ncrna	ENSGACT00000029637.1	0	103.032	0	0.551648	1.34212	0	0	21.0384	13.2972	9.27584	snoRNA
Gasterosteus_aculeatus.BROADS1.ncrna	ENSGACT00000029618.1	67.8355	167.826	0	2.75824	1.34212	0	58.643	29.0496	8.31532	3.58927	snoRNA
Gasterosteus_aculeatus.BROADS1.ncrna	ENSGACT00000029614.1	4.58348	5.31095	0	0	0	0	0	0	0	0	snoRNA
Gasterosteus_aculeatus.BROADS1.ncrna	ENSGACT00000029606.1	0	5.31095	0	0	0	0	0	18.5259	8.28211	22.5804	snoRNA
Gasterosteus_aculeatus.BROADS1.ncrna	ENSGACT00000029605.1	11.917	0	0	0	0	0	23.4572	0	0	0	snoRNA
Gasterosteus_aculeatus.BROADS1.ncrna	ENSGACT00000029590.1	150.338	3786.7	123.278	526.272	17.895	38.9593	62.5525	198.802	52.2835	90.0491	snoRNA
Gasterosteus_aculeatus.BROADS1.ncrna	ENSGACT00000029588.1	0	103.032	0	1.1033	1.34212	0	0	20.5564	13.6216	8.81978	snoRNA
Gasterosteus_aculeatus.BROADS1.ncrna	ENSGACT00000029585.1	0	6.37313	0	0	0	0	0	5.19424	0	0	snoRNA
Gasterosteus_aculeatus.BROADS1.ncrna	ENSGACT00000029583.1	45.8348	221.998	0	3.30989	2.46056	0	15.6381	16.8801	0.683324	0.707734	snoRNA
Gasterosteus_aculeatus.BROADS1.ncrna	ENSGACT00000029573.1	16.5005	8.49751	0	0	2.90793	0	0	18.3302	0	0.828294	snoRNA
Gasterosteus_aculeatus.BROADS1.ncrna	ENSGACT00000029572.1	10.0837	105.157	64.6906	46.8901	24.8293	12.9864	0	2.03044	2.34334	0	snoRNA
Gasterosteus_aculeatus.BROADS1.ncrna	ENSGACT00000029569.1	366.678	131.711	15.8675	12.6879	44.5137	18.9802	35.1858	29.0946	3.62402	13.5225	snoRNA
Gasterosteus_aculeatus.BROADS1.ncrna	ENSGACT00000029556.1	0	104.095	0	0.551648	1.34212	0	0	20.4257	12.8771	8.99478	snoRNA
Gasterosteus_aculeatus.BROADS1.ncrna	ENSGACT00000029535.1	0	0	0	0	0	0	29.3215	0	0	0	snoRNA
Gasterosteus_aculeatus.BROADS1.ncrna	ENSGACT00000029531.1	0	0	0	0	0	0	0	12.3731	6.80647	20.3396	snoRNA
Gasterosteus_aculeatus.BROADS1.ncrna	ENSGACT00000029527.1	13.7504	72.2289	7.32347	0	1.11844	0	0	3.13058	0	0	snoRNA
Gasterosteus_aculeatus.BROADS1.ncrna	ENSGACT00000029526.1	30.251	16.995	0	0	0	0	0	32.9866	8.83077	9.475	snoRNA
Gasterosteus_aculeatus.BROADS1.ncrna	ENSGACT00000029516.1	37.5845	78.602	0	3.30989	1.11844	0	0	12.7195	2.74862	5.02462	snoRNA
Gasterosteus_aculeatus.BROADS1.ncrna	ENSGACT00000029502.1	12.8337	5.31095	0	3.86154	8.05273	0	0	2.26135	0	0	snoRNA
Gasterosteus_aculeatus.BROADS1.ncrna	ENSGACT00000029492.1	36.6678	116.841	0	0	0	0	0	96.566	4.24174	12.3812	snoRNA
Gasterosteus_aculeatus.BROADS1.ncrna	ENSGACT00000029484.1	60.5019	754.154	0	21.5143	14.316	55.9415	134.879	105.108	2.26548	18.4599	snoRNA
Gasterosteus_aculeatus.BROADS1.ncrna	ENSGACT00000029472.1	7.33357	129.587	9.76462	9.92966	7.15798	13.9854	80.1454	9.69177	0.273465	0	snoRNA
Gasterosteus_aculeatus.BROADS1.ncrna	ENSGACT00000029471.1	42.168	1064.31	0	24.2725	3.57899	21.977	72.3264	155.484	7.61961	32.1859	snoRNA
Gasterosteus_aculeatus.BROADS1.ncrna	ENSGACT00000029468.1	6.41687	3.18657	0	0	0	0	0	1.18187	0.0936394	0	snoRNA
Gasterosteus_aculeatus.BROADS1.ncrna	ENSGACT00000029467.1	1.83339	27.6169	0	1.1033	0	0	3.90953	7.66134	0	0	snoRNA
Gasterosteus_aculeatus.BROADS1.ncrna	ENSGACT00000029462.1	58.6686	113.654	24.4116	19.3077	28.6319	28.9697	154.427	113.192	0	8.19825	snoRNA
Gasterosteus_aculeatus.BROADS1.ncrna	ENSGACT00000029459.1	55.9185	111.53	23.191	18.756	28.4083	27.9708	148.562	112.833	0	7.9012	snoRNA
Gasterosteus_aculeatus.BROADS1.ncrna	ENSGACT00000029456.1	52.2517	58.4204	0	0.551648	0.894748	0	0	8.76817	0.774857	3.86103	snoRNA
Gasterosteus_aculeatus.BROADS1.ncrna	ENSGACT00000029455.1	54.0851	61.607	0	1.1033	0.894748	0	0	8.96807	0.740545	3.46287	snoRNA
Gasterosteus_aculeatus.BROADS1.ncrna	ENSGACT00000029452.1	447.348	2672.47	31.735	49.0967	24.3819	123.871	379.225	290.742	61.1464	100.451	snoRNA
Gasterosteus_aculeatus.BROADS1.ncrna	ENSGACT00000029449.1	0	0	0	0	0	0	0	1.78966	0	0	snoRNA
Gasterosteus_aculeatus.BROADS1.ncrna	ENSGACT00000029448.1	0	0	0	0	0	0	0	2.06144	0	0	snoRNA
Gasterosteus_aculeatus.BROADS1.ncrna	ENSGACT00000029441.1	9.16696	8.49751	0	0	0	0	0	1.10777	0	0	snoRNA
Gasterosteus_aculeatus.BROADS1.ncrna	ENSGACT00000029440.1	7.33357	3.18657	0	0	0	0	0	1.43568	0.187279	0	snoRNA
Gasterosteus_aculeatus.BROADS1.ncrna	ENSGACT00000029439.1	0	0	0	2.75824	1.11844	0	9.77383	29.4919	0.468197	0.606629	snoRNA
Gasterosteus_aculeatus.BROADS1.ncrna	ENSGACT00000029438.1	0	0	0	0	0	0	0	3.79224	5.00586	5.10218	snoRNA
Gasterosteus_aculeatus.BROADS1.ncrna	ENSGACT00000029437.1	22.0007	350.522	17.0881	29.2373	17.895	47.9499	115.331	208.887	58.1571	56.2594	snoRNA
Gasterosteus_aculeatus.BROADS1.ncrna	ENSGACT00000029436.1	0	49.9229	0	5.51648	0	0	0	2.7411	0	0	snoRNA
Gasterosteus_aculeatus.BROADS1.ncrna	ENSGACT00000029434.1	13.7504	237.93	0	5.51648	0	5.99374	39.0953	10.5012	1.61794	2.30881	snoRNA
Gasterosteus_aculeatus.BROADS1.ncrna	ENSGACT00000029432.1	7.33357	125.338	7.32347	9.37802	6.48692	12.9864	78.1907	10.3328	0.546929	0	snoRNA
Gasterosteus_aculeatus.BROADS1.ncrna	ENSGACT00000029431.1	749.857	520.473	79.3376	104.813	40.9347	51.9457	160.291	285.29	8.05465	17.7865	snoRNA
Gasterosteus_aculeatus.BROADS1.ncrna	ENSGACT00000029429.1	8.25027	145.52	8.54405	9.37802	6.71061	12.9864	80.1454	14.4143	0.546929	0	snoRNA
Gasterosteus_aculeatus.BROADS1.ncrna	ENSGACT00000029423.1	2.75009	22.306	0	3.86154	1.34212	0	1.95477	6.21263	0	0	snoRNA
Gasterosteus_aculeatus.BROADS1.ncrna	ENSGACT00000029422.1	3.66678	63.7313	34.1762	6.06813	3.80268	5.99374	5.8643	1.46399	0	0	snoRNA
Gasterosteus_aculeatus.BROADS1.ncrna	ENSGACT00000029421.1	1.83339	26.5547	0	1.1033	0	0	3.90953	7.81767	0	0	snoRNA
Gasterosteus_aculeatus.BROADS1.ncrna	ENSGACT00000029416.1	52.2517	61.607	0	1.1033	1.11844	0	0	9.00131	1.04319	3.86103	snoRNA
Gasterosteus_aculeatus.BROADS1.ncrna	ENSGACT00000029415.1	74.2524	252.801	8.54405	9.92966	6.03955	14.9843	68.4168	23.3546	7.83195	19.2536	snoRNA
Gasterosteus_aculeatus.BROADS1.ncrna	ENSGACT00000029408.1	21.084	82.8507	6.10289	3.86154	7.38167	5.99374	13.6834	48.4117	12.7936	16.8396	snoRNA
Gasterosteus_aculeatus.BROADS1.ncrna	ENSGACT00000029406.1	3.66678	23.3682	0	1.65494	0.447374	7.99165	41.0501	107.256	0.0987699	5.06979	snoRNA
Gasterosteus_aculeatus.BROADS1.ncrna	ENSGACT00000029405.1	16.5005	92.4104	0	0	2.68424	5.99374	0	5.89411	0	1.11304	snoRNA
Gasterosteus_aculeatus.BROADS1.ncrna	ENSGACT00000029403.1	0	0	0	0	0	0	5.8643	6.19913	0.468197	1.96229	snoRNA
Gasterosteus_aculeatus.BROADS1.ncrna	ENSGACT00000029402.1	0	0	0	0	0	0	0	7.87921	0	0	snoRNA
Gasterosteus_aculeatus.BROADS1.ncrna	ENSGACT00000029393.1	4.58348	5.31095	0	0	0	0	0	6.9462	0	1.30055	snoRNA
Gasterosteus_aculeatus.BROADS1.ncrna	ENSGACT00000029391.1	4.58348	29.7413	10.9852	13.7912	9.39486	15.9833	0	32.3335	7.86599	4.55237	snoRNA
Gasterosteus_aculeatus.BROADS1.ncrna	ENSGACT00000029388.1	33.0011	3.18657	0	0	0.447374	2.99687	0	12.3143	10.6768	9.59039	snoRNA
Gasterosteus_aculeatus.BROADS1.ncrna	ENSGACT00000029386.1	32.0844	3.18657	0	0	0.671061	2.99687	0	12.4706	11.1542	10.2277	snoRNA
Gasterosteus_aculeatus.BROADS1.ncrna	ENSGACT00000029379.1	21.084	38.2388	4.88231	1.65494	7.60536	5.99374	11.7286	40.3456	13.1816	17.9971	snoRNA
Gasterosteus_aculeatus.BROADS1.ncrna	ENSGACT00000029375.1	4.58348	16.995	0	0	0	0	9.77383	10.6522	4.06802	5.6224	snoRNA
Gasterosteus_aculeatus.BROADS1.ncrna	ENSGACT00000029366.1	312.593	492.856	17.0881	63.9912	26.3951	74.9217	129.015	114.696	25.7598	35.1474	snoRNA
Gasterosteus_aculeatus.BROADS1.ncrna	ENSGACT00000029359.1	2.75009	23.3682	0	1.65494	0.894748	4.99478	5.8643	4.30751	0	1.20917	snoRNA
Gasterosteus_aculeatus.BROADS1.ncrna	ENSGACT00000029334.1	8.25027	57.3582	0	0	0	0	0	12.8305	0	0	snoRNA
Gasterosteus_aculeatus.BROADS1.ncrna	ENSGACT00000029243.1	27.5009	342.025	0	15.4461	4.25005	5.99374	0	41.7296	13.0447	15.5403	snoRNA
Gasterosteus_aculeatus.BROADS1.ncrna	ENSGACT00000029240.1	0	9.5597	0	0	0	0	0	3.85063	0.49385	0	snoRNA
Gasterosteus_aculeatus.BROADS1.ncrna	ENSGACT00000029238.1	0	20.1816	0	0	0	0	0	2.33322	0	0	snoRNA
Gasterosteus_aculeatus.BROADS1.ncrna	ENSGACT00000029236.1	0	26.5547	0	0	0	0	0	5.75802	0.0759249	0.101105	snoRNA
Gasterosteus_aculeatus.BROADS1.ncrna	ENSGACT00000029229.1	0	10.6219	0	0	0	0	0	3.95575	0	0	snoRNA
Gasterosteus_aculeatus.BROADS1.ncrna	ENSGACT00000029223.1	3.66678	18.0572	0	2.20659	1.11844	4.99478	3.90953	5.27692	0	1.23013	snoRNA
Gasterosteus_aculeatus.BROADS1.ncrna	ENSGACT00000029219.1	8.25027	38.2388	0	0	0	0	0	0	0	0	snoRNA
Gasterosteus_aculeatus.BROADS1.ncrna	ENSGACT00000029214.1	2.75009	70.1045	34.1762	5.51648	3.57899	5.99374	3.90953	1.46399	0	0	snoRNA
Gasterosteus_aculeatus.BROADS1.ncrna	ENSGACT00000029199.1	0	0	0	0	0	0	0	2.52278	0	0	snoRNA
Gasterosteus_aculeatus.BROADS1.ncrna	ENSGACT00000029189.1	55.0018	93.4726	13.4264	15.9978	6.03955	0	0	9.53225	8.88048	7.19666	snoRNA
Gasterosteus_aculeatus.BROADS1.ncrna	ENSGACT00000029187.1	14.6671	92.4104	0	0	0	4.99478	13.6834	87.5379	16.4013	30.1247	snoRNA
Gasterosteus_aculeatus.BROADS1.ncrna	ENSGACT00000029183.1	66.0021	332.465	0	2.75824	2.90793	0	0	9.30633	1.48094	5.58287	snoRNA
Gasterosteus_aculeatus.BROADS1.ncrna	ENSGACT00000029182.1	0	21.2438	0	0	0	0	0	1.19491	0	0	snoRNA
Gasterosteus_aculeatus.BROADS1.ncrna	ENSGACT00000029175.1	31.1677	1168.41	47.6025	296.235	40.9347	0	0	9.22192	0	0.954031	snoRNA
Gasterosteus_aculeatus.BROADS1.ncrna	ENSGACT00000029169.1	0	20.1816	0	0	0	0	0	2.33322	0	0	snoRNA
Gasterosteus_aculeatus.BROADS1.ncrna	ENSGACT00000029168.1	0	31.8657	0	7.17142	0	0	0	0.73851	0	0	snoRNA
Gasterosteus_aculeatus.BROADS1.ncrna	ENSGACT00000029159.1	3.66678	67.9801	34.1762	6.06813	3.35531	5.99374	5.8643	3.23299	0	0	snoRNA
Gasterosteus_aculeatus.BROADS1.ncrna	ENSGACT00000029155.1	63.252	142.333	7.32347	0	4.25005	0	0	0	0	0	snoRNA
Gasterosteus_aculeatus.BROADS1.ncrna	ENSGACT00000029147.1	19.2506	145.52	0	0	7.60536	0	46.9144	20.8322	6.28681	7.66137	snoRNA
Gasterosteus_aculeatus.BROADS1.ncrna	ENSGACT00000029146.1	0	27.6169	0	0	0	0	1.95477	5.35552	0.0759249	0.101105	snoRNA
Gasterosteus_aculeatus.BROADS1.ncrna	ENSGACT00000029138.1	7.33357	83.9129	0	4.41318	0.447374	7.99165	41.0501	114.473	0.19754	5.76371	snoRNA
Gasterosteus_aculeatus.BROADS1.ncrna	ENSGACT00000029135.1	0	18.0572	0	0	2.46056	0	0	10.614	0	0	snoRNA
Gasterosteus_aculeatus.BROADS1.ncrna	ENSGACT00000029121.1	35.7511	169.95	0	7.17142	3.57899	5.99374	0	3.42299	3.62448	3.55146	snoRNA
Gasterosteus_aculeatus.BROADS1.ncrna	ENSGACT00000029116.1	3.66678	70.1045	0	1.65494	0.447374	8.9906	62.5525	118.399	0.853016	6.60928	snoRNA
Gasterosteus_aculeatus.BROADS1.ncrna	ENSGACT00000028916.1	31.1677	122.152	24.4116	17.6527	14.5397	14.9843	60.5978	152.066	19.6193	31.7996	snoRNA
Gasterosteus_aculeatus.BROADS1.ncrna	ENSGACT00000028890.1	0	0	0	0	0	0	3.90953	9.2071	0	0	snoRNA
Gasterosteus_aculeatus.BROADS1.ncrna	ENSGACT00000028883.1	0	0	0	0	0	0	0	9.19676	0	0	snoRNA
Gasterosteus_aculeatus.BROADS1.ncrna	ENSGACT00000028810.1	3.66678	2.12438	0	0	0	0	0	8.46538	5.45297	8.87939	snoRNA
Gasterosteus_aculeatus.BROADS1.ncrna	ENSGACT00000028701.1	3.66678	5.31095	0	0	0	0	7.81907	14.4646	5.55174	9.33545	snoRNA
Gasterosteus_aculeatus.BROADS1.ncrna	ENSGACT00000028700.1	5.50018	2.12438	0	0	0	0	0	8.58083	5.06815	9.23434	snoRNA
Gasterosteus_aculeatus.BROADS1.ncrna	ENSGACT00000028575.1	4.58348	270.858	14.6469	7.72307	1.34212	0	0	0	0	0	snoRNA
Gasterosteus_aculeatus.BROADS1.ncrna	ENSGACT00000028538.1	3038.85	5936.57	1172.98	864.432	639.521	1120.83	2146.33	1195.4	82.9347	118.682	snoRNA
Gasterosteus_aculeatus.BROADS1.ncrna	ENSGACT00000028507.1	87.0861	191.194	34.1762	52.9582	44.9611	72.9238	25.412	30.3929	12.5951	9.07337	snoRNA
Gasterosteus_aculeatus.BROADS1.ncrna	ENSGACT00000028459.1	64.1687	213.5	39.0585	47.4417	26.6188	40.9572	238.482	331.607	26.2335	43.6945	snoRNA
Gasterosteus_aculeatus.BROADS1.ncrna	ENSGACT00000028446.1	65.0854	212.438	40.2791	45.2351	27.0661	40.9572	232.617	322.811	26.4864	38.9734	snoRNA
Gasterosteus_aculeatus.BROADS1.ncrna	ENSGACT00000028356.1	7.33357	347.336	24.4116	11.5846	1.7895	0	0	0	0	0	snoRNA
Gasterosteus_aculeatus.BROADS1.ncrna	ENSGACT00000028342.1	0.916696	19.1194	0	0.551648	3.13162	6.99269	13.6834	27.5587	9.71791	16.0294	snoRNA
Gasterosteus_aculeatus.BROADS1.ncrna	ENSGACT00000027941.1	9.16696	286.791	25.6321	3.86154	10.2896	19.9791	0	35.7123	6.90474	8.97103	snoRNA
Gasterosteus_aculeatus.BROADS1.ncrna	ENSGACT00000027935.1	82.5027	271.92	95.2051	105.365	70.6851	62.9342	0	31.3478	56.5373	61.7426	snoRNA
Gasterosteus_aculeatus.BROADS1.ncrna	ENSGACT00000027896.1	8.25027	350.522	23.191	9.92966	1.7895	0	0	0	0	0	snoRNA
Gasterosteus_aculeatus.BROADS1.ncrna	ENSGACT00000027823.1	3.66678	4.24876	0	0	0	0	7.81907	14.1106	5.07439	9.09629	snoRNA
Gasterosteus_aculeatus.BROADS1.ncrna	ENSGACT00000029695.1	3.66678	4.24876	4.88231	3.86154	0.894748	2.99687	3.90953	0	0	0	snRNA
Gasterosteus_aculeatus.BROADS1.ncrna	ENSGACT00000029687.1	2.75009	2.12438	2.44116	2.20659	0.447374	0.998956	0	0	0	0	snRNA
Gasterosteus_aculeatus.BROADS1.ncrna	ENSGACT00000029686.1	2.75009	4.24876	4.88231	3.86154	0.894748	1.99791	1.95477	0	0	0	snRNA
Gasterosteus_aculeatus.BROADS1.ncrna	ENSGACT00000029685.1	1.83339	4.24876	2.44116	2.75824	0.447374	1.99791	1.95477	0	0	0	snRNA
Gasterosteus_aculeatus.BROADS1.ncrna	ENSGACT00000029683.1	2.75009	3.18657	3.66173	2.20659	0.671061	1.99791	1.95477	0	0	0	snRNA
Gasterosteus_aculeatus.BROADS1.ncrna	ENSGACT00000029673.1	2.75009	3.18657	3.66173	2.75824	0.671061	2.99687	0	0	0	0	snRNA
Gasterosteus_aculeatus.BROADS1.ncrna	ENSGACT00000029671.1	3.66678	5.31095	2.44116	2.75824	0.223687	0.998956	0	0	0	0	snRNA
Gasterosteus_aculeatus.BROADS1.ncrna	ENSGACT00000029668.1	5.50018	5.31095	3.66173	3.30989	0.671061	3.99582	5.8643	0	0	0	snRNA
Gasterosteus_aculeatus.BROADS1.ncrna	ENSGACT00000029665.1	4.58348	4.24876	3.66173	2.75824	0.894748	1.99791	0	0	0	0	snRNA
Gasterosteus_aculeatus.BROADS1.ncrna	ENSGACT00000029664.1	2.75009	5.31095	4.88231	3.30989	1.11844	1.99791	1.95477	0	0	0	snRNA
Gasterosteus_aculeatus.BROADS1.ncrna	ENSGACT00000029659.1	3.66678	4.24876	3.66173	2.75824	0.671061	0.998956	1.95477	0	0	0	snRNA
Gasterosteus_aculeatus.BROADS1.ncrna	ENSGACT00000029657.1	3.66678	4.24876	2.44116	3.30989	0.447374	1.99791	0	0	0	0	snRNA
Gasterosteus_aculeatus.BROADS1.ncrna	ENSGACT00000029655.1	1.83339	4.24876	3.66173	2.20659	0.671061	0.998956	0	0	0	0	snRNA
Gasterosteus_aculeatus.BROADS1.ncrna	ENSGACT00000029654.1	2.75009	3.18657	3.66173	1.65494	0.671061	0.998956	1.95477	0	0	0	snRNA
Gasterosteus_aculeatus.BROADS1.ncrna	ENSGACT00000029653.1	2.75009	4.24876	3.66173	2.75824	0.671061	1.99791	1.95477	0	0	0	snRNA
Gasterosteus_aculeatus.BROADS1.ncrna	ENSGACT00000029646.1	3.66678	4.24876	3.66173	3.30989	0.447374	0.998956	0	0	0	0	snRNA
Gasterosteus_aculeatus.BROADS1.ncrna	ENSGACT00000029642.1	2.75009	2.12438	3.66173	2.75824	0.671061	0.998956	0	0	0	0	snRNA
Gasterosteus_aculeatus.BROADS1.ncrna	ENSGACT00000029633.1	1.83339	4.24876	3.66173	2.20659	0.671061	0	0	0	0	0	snRNA
Gasterosteus_aculeatus.BROADS1.ncrna	ENSGACT00000029626.1	4.58348	5.31095	3.66173	2.75824	0.894748	3.99582	3.90953	0	0	0	snRNA
Gasterosteus_aculeatus.BROADS1.ncrna	ENSGACT00000029625.1	2.75009	4.24876	4.88231	3.30989	0.894748	0.998956	0	0	0	0	snRNA
Gasterosteus_aculeatus.BROADS1.ncrna	ENSGACT00000029617.1	0.916696	5.31095	4.88231	2.75824	0.671061	2.99687	0	0	0	0	snRNA
Gasterosteus_aculeatus.BROADS1.ncrna	ENSGACT00000029616.1	0.916696	4.24876	3.66173	1.65494	0.447374	0.998956	1.95477	0	0	0	snRNA
Gasterosteus_aculeatus.BROADS1.ncrna	ENSGACT00000029613.1	3.66678	2.12438	0	0	0	0	1.95477	0.60509	0.0759249	0.138049	snRNA
Gasterosteus_aculeatus.BROADS1.ncrna	ENSGACT00000029610.1	1.83339	4.24876	4.88231	2.75824	0.671061	1.99791	1.95477	0	0	0	snRNA
Gasterosteus_aculeatus.BROADS1.ncrna	ENSGACT00000029602.1	4.58348	3.18657	2.44116	2.75824	0.447374	1.99791	1.95477	0	0	0	snRNA
Gasterosteus_aculeatus.BROADS1.ncrna	ENSGACT00000029600.1	4.58348	2.12438	3.66173	2.75824	0.447374	1.99791	1.95477	0	0	0	snRNA
Gasterosteus_aculeatus.BROADS1.ncrna	ENSGACT00000029599.1	2.75009	3.18657	2.44116	2.20659	0.671061	1.99791	3.90953	0	0	0	snRNA
Gasterosteus_aculeatus.BROADS1.ncrna	ENSGACT00000029598.1	2.75009	3.18657	2.44116	1.65494	0.447374	1.99791	1.95477	0	0	0	snRNA
Gasterosteus_aculeatus.BROADS1.ncrna	ENSGACT00000029595.1	0.916696	2.12438	3.66173	2.75824	0.447374	0	0	0	0	0	snRNA
Gasterosteus_aculeatus.BROADS1.ncrna	ENSGACT00000029591.1	2.75009	3.18657	2.44116	2.75824	0.447374	1.99791	1.95477	0	0	0	snRNA
Gasterosteus_aculeatus.BROADS1.ncrna	ENSGACT00000029586.1	2.75009	4.24876	3.66173	3.30989	0.671061	2.99687	1.95477	0	0	0	snRNA
Gasterosteus_aculeatus.BROADS1.ncrna	ENSGACT00000029584.1	1.83339	4.24876	2.44116	2.75824	0.223687	0.998956	0	0	0	0	snRNA
Gasterosteus_aculeatus.BROADS1.ncrna	ENSGACT00000029580.1	1.83339	3.18657	2.44116	2.75824	0.447374	0.998956	1.95477	0	0	0	snRNA
Gasterosteus_aculeatus.BROADS1.ncrna	ENSGACT00000029575.1	4.58348	4.24876	2.44116	2.20659	0.671061	1.99791	1.95477	0	0	0	snRNA
Gasterosteus_aculeatus.BROADS1.ncrna	ENSGACT00000029574.1	2.75009	3.18657	2.44116	2.75824	0.671061	0.998956	0	0	0	0	snRNA
Gasterosteus_aculeatus.BROADS1.ncrna	ENSGACT00000029567.1	3.66678	3.18657	2.44116	2.20659	0.223687	0.998956	1.95477	0	0	0	snRNA
Gasterosteus_aculeatus.BROADS1.ncrna	ENSGACT00000029565.1	13.7504	4.24876	0	0	0.223687	0.998956	1.95477	0.369255	0.0759249	0.159005	snRNA
Gasterosteus_aculeatus.BROADS1.ncrna	ENSGACT00000029562.1	1.83339	5.31095	3.66173	2.20659	0.671061	1.99791	0	0	0	0	snRNA
Gasterosteus_aculeatus.BROADS1.ncrna	ENSGACT00000029560.1	3.66678	3.18657	3.66173	3.30989	0.671061	1.99791	1.95477	0	0	0	snRNA
Gasterosteus_aculeatus.BROADS1.ncrna	ENSGACT00000029557.1	1.83339	3.18657	3.66173	2.20659	0.671061	0.998956	1.95477	0	0	0	snRNA
Gasterosteus_aculeatus.BROADS1.ncrna	ENSGACT00000029553.1	1.83339	3.18657	2.44116	2.20659	0.447374	1.99791	1.95477	0	0	0	snRNA
Gasterosteus_aculeatus.BROADS1.ncrna	ENSGACT00000029551.1	2.75009	2.12438	3.66173	2.20659	0.671061	1.99791	0	0	0	0	snRNA
Gasterosteus_aculeatus.BROADS1.ncrna	ENSGACT00000029543.1	3.66678	5.31095	4.88231	2.75824	0.894748	2.99687	1.95477	0	0	0	snRNA
Gasterosteus_aculeatus.BROADS1.ncrna	ENSGACT00000029542.1	0	3.18657	3.66173	2.20659	0.671061	0	0	0	0	0	snRNA
Gasterosteus_aculeatus.BROADS1.ncrna	ENSGACT00000029538.1	0	0	0	0	0	0	0	6.36133	0	0	snRNA
Gasterosteus_aculeatus.BROADS1.ncrna	ENSGACT00000029528.1	3.66678	4.24876	3.66173	2.20659	0.447374	1.99791	0	0	0	0	snRNA
Gasterosteus_aculeatus.BROADS1.ncrna	ENSGACT00000029525.1	3.66678	3.18657	3.66173	3.30989	0.447374	2.99687	0	0	0	0	snRNA
Gasterosteus_aculeatus.BROADS1.ncrna	ENSGACT00000029524.1	2.75009	3.18657	3.66173	2.75824	0.671061	1.99791	1.95477	0	0	0	snRNA
Gasterosteus_aculeatus.BROADS1.ncrna	ENSGACT00000029519.1	1.83339	3.18657	3.66173	2.20659	0.894748	1.99791	1.95477	0	0	0	snRNA
Gasterosteus_aculeatus.BROADS1.ncrna	ENSGACT00000029512.1	12.8337	6.37313	0	0	0.223687	0	1.95477	0.351284	0.0759249	0	snRNA
Gasterosteus_aculeatus.BROADS1.ncrna	ENSGACT00000029511.1	4.58348	3.18657	2.44116	2.20659	0.447374	0	0	0	0	0	snRNA
Gasterosteus_aculeatus.BROADS1.ncrna	ENSGACT00000029506.1	3.66678	1.06219	0	0	0	0	0	0.369255	0.268334	0	snRNA
Gasterosteus_aculeatus.BROADS1.ncrna	ENSGACT00000029505.1	0.916696	2.12438	3.66173	2.20659	0.447374	0	0	0	0	0	snRNA
Gasterosteus_aculeatus.BROADS1.ncrna	ENSGACT00000029500.1	4.58348	6.37313	3.66173	3.30989	0.671061	2.99687	3.90953	0	0	0	snRNA
Gasterosteus_aculeatus.BROADS1.ncrna	ENSGACT00000029498.1	2.75009	5.31095	4.88231	3.30989	0.447374	2.99687	1.95477	0	0	0	snRNA
Gasterosteus_aculeatus.BROADS1.ncrna	ENSGACT00000029497.1	3.66678	7.43532	4.88231	3.30989	0.671061	1.99791	3.90953	0	0	0	snRNA
Gasterosteus_aculeatus.BROADS1.ncrna	ENSGACT00000029496.1	12.8337	5.31095	0	0	0	0	3.90953	0.597454	0	0	snRNA
Gasterosteus_aculeatus.BROADS1.ncrna	ENSGACT00000029495.1	2.75009	3.18657	2.44116	1.65494	0.447374	1.99791	1.95477	0	0	0	snRNA
Gasterosteus_aculeatus.BROADS1.ncrna	ENSGACT00000029494.1	11.917	7.43532	0	0	0.223687	1.99791	5.8643	0.98468	0	0.159005	snRNA
Gasterosteus_aculeatus.BROADS1.ncrna	ENSGACT00000029491.1	1.83339	4.24876	4.88231	3.30989	0.894748	2.99687	3.90953	0	0	0	snRNA
Gasterosteus_aculeatus.BROADS1.ncrna	ENSGACT00000029488.1	1.83339	4.24876	3.66173	2.20659	0.671061	0	0	0	0	0	snRNA
Gasterosteus_aculeatus.BROADS1.ncrna	ENSGACT00000029487.1	3.66678	4.24876	2.44116	2.75824	0.671061	0.998956	0	0	0	0	snRNA
Gasterosteus_aculeatus.BROADS1.ncrna	ENSGACT00000029485.1	4.58348	4.24876	3.66173	3.30989	0.671061	2.99687	0	0	0	0	snRNA
Gasterosteus_aculeatus.BROADS1.ncrna	ENSGACT00000029479.1	2.75009	4.24876	2.44116	1.65494	0.223687	0.998956	1.95477	0	0	0	snRNA
Gasterosteus_aculeatus.BROADS1.ncrna	ENSGACT00000029478.1	4.58348	4.24876	4.88231	3.30989	0.447374	0.998956	1.95477	0	0	0	snRNA
Gasterosteus_aculeatus.BROADS1.ncrna	ENSGACT00000029476.1	1.83339	4.24876	6.10289	2.75824	1.11844	1.99791	1.95477	0	0	0	snRNA
Gasterosteus_aculeatus.BROADS1.ncrna	ENSGACT00000029337.1	0	117.903	6.10289	23.1692	6.03955	4.99478	46.9144	1.35394	0	0.954031	snRNA
Gasterosteus_aculeatus.BROADS1.ncrna	ENSGACT00000029330.1	122.837	2075.52	266.086	675.217	75.3825	163.829	183.748	68.8798	0.379624	46.3594	snRNA
Gasterosteus_aculeatus.BROADS1.ncrna	ENSGACT00000028928.1	171.422	10405.2	821.449	1925.25	309.807	1181.77	7424.2	463.635	36.1244	126.828	snRNA
Gasterosteus_aculeatus.BROADS1.ncrna	ENSGACT00000028927.1	26.5842	66.9179	2.44116	0.551648	1.11844	17.9812	37.1406	4.58693	1.19103	1.5112	snRNA
Gasterosteus_aculeatus.BROADS1.ncrna	ENSGACT00000028925.1	66.0021	97.7214	3.66173	3.86154	1.7895	10.9885	41.0501	9.04088	0.838198	15.3965	snRNA
Gasterosteus_aculeatus.BROADS1.ncrna	ENSGACT00000028910.1	166.839	10444.5	828.772	1930.22	310.925	1167.78	7381.2	465.07	32.3832	125.807	snRNA
Gasterosteus_aculeatus.BROADS1.ncrna	ENSGACT00000028906.1	23.8341	49.9229	2.44116	4.96483	2.90793	28.9697	193.522	56.4994	2.53674	8.29201	snRNA
Gasterosteus_aculeatus.BROADS1.ncrna	ENSGACT00000028903.1	23.8341	58.4204	0	0	0.894748	15.9833	27.3667	3.73835	0.245489	1.09208	snRNA
Gasterosteus_aculeatus.BROADS1.ncrna	ENSGACT00000028901.1	25.6675	61.607	0	0.551648	0.447374	16.9823	35.1858	4.48944	0.431651	1.25109	snRNA
Gasterosteus_aculeatus.BROADS1.ncrna	ENSGACT00000028897.1	22.9174	52.0473	6.10289	6.06813	3.57899	33.9645	205.251	56.7299	2.55334	8.07511	snRNA
Gasterosteus_aculeatus.BROADS1.ncrna	ENSGACT00000028896.1	16.5005	49.9229	3.66173	1.65494	1.34212	14.9843	39.0953	5.91795	2.22574	3.24943	snRNA
Gasterosteus_aculeatus.BROADS1.ncrna	ENSGACT00000028892.1	25.6675	55.2338	4.88231	4.96483	2.90793	43.9541	205.251	56.6661	1.91379	7.41684	snRNA
Gasterosteus_aculeatus.BROADS1.ncrna	ENSGACT00000028884.1	25.6675	45.6741	4.88231	4.96483	2.46056	19.9791	132.924	46.9051	1.90761	8.37216	snRNA
Gasterosteus_aculeatus.BROADS1.ncrna	ENSGACT00000028875.1	21.084	49.9229	4.88231	6.06813	2.68424	29.9687	193.522	57.3067	2.80106	8.44605	snRNA
Gasterosteus_aculeatus.BROADS1.ncrna	ENSGACT00000028874.1	19.2506	44.6119	2.44116	4.41318	2.23687	24.9739	123.15	42.0365	0.887264	7.55489	snRNA
Gasterosteus_aculeatus.BROADS1.ncrna	ENSGACT00000028869.1	34.8345	95.597	14.6469	14.8945	7.82905	65.9311	324.491	134.775	13.9866	18.1203	snRNA
Gasterosteus_aculeatus.BROADS1.ncrna	ENSGACT00000028864.1	27.5009	57.3582	3.66173	5.51648	2.46056	32.9656	197.431	56.1814	3.16801	7.61408	snRNA
Gasterosteus_aculeatus.BROADS1.ncrna	ENSGACT00000028858.1	36.6678	18.0572	0	12.1363	7.60536	63.9332	928.514	8.01666	0	0	snRNA
Gasterosteus_aculeatus.BROADS1.ncrna	ENSGACT00000028854.1	0	2.12438	2.44116	4.41318	5.59218	0	68.4168	42.7137	1.17844	11.5916	snRNA
Gasterosteus_aculeatus.BROADS1.ncrna	ENSGACT00000028853.1	25.6675	60.5448	4.88231	5.51648	2.90793	30.9676	195.477	58.0092	1.58837	7.59183	snRNA
Gasterosteus_aculeatus.BROADS1.ncrna	ENSGACT00000028851.1	14.6671	45.6741	6.10289	3.86154	2.68424	18.9802	320.582	55.5498	2.19767	7.69294	snRNA
Gasterosteus_aculeatus.BROADS1.ncrna	ENSGACT00000028850.1	24.7508	53.1095	0	0.551648	0.671061	16.9823	35.1858	3.92299	0.740545	1.80825	snRNA
Gasterosteus_aculeatus.BROADS1.ncrna	ENSGACT00000028845.1	148.505	326.092	7.32347	11.033	6.48692	35.9624	123.15	36.8742	1.76089	19.1327	snRNA
Gasterosteus_aculeatus.BROADS1.ncrna	ENSGACT00000028844.1	28.4176	54.1716	4.88231	6.61978	4.25005	43.9541	232.617	57.4607	2.87481	8.73338	snRNA
Gasterosteus_aculeatus.BROADS1.ncrna	ENSGACT00000028838.1	2.75009	3.18657	3.66173	2.20659	0.671061	0.998956	0	0	0	0	snRNA
Gasterosteus_aculeatus.BROADS1.ncrna	ENSGACT00000028834.1	119.17	276.169	9.76462	8.27472	5.59218	46.9509	107.512	29.9078	1.00375	4.42881	snRNA
Gasterosteus_aculeatus.BROADS1.ncrna	ENSGACT00000028828.1	25.6675	59.4826	0	0	0.223687	22.976	33.231	4.95617	0.245489	1.11304	snRNA
Gasterosteus_aculeatus.BROADS1.ncrna	ENSGACT00000028826.1	0.916696	65.8557	0	0	0	46.9509	125.105	18.3886	1.61465	19.2655	snRNA
Gasterosteus_aculeatus.BROADS1.ncrna	ENSGACT00000028825.1	22.0007	54.1716	0	0	0.671061	19.9791	35.1858	5.15877	1.04424	1.43105	snRNA
Gasterosteus_aculeatus.BROADS1.ncrna	ENSGACT00000028824.1	13.7504	40.3632	3.66173	2.75824	1.56581	12.9864	37.1406	6.53068	1.64441	2.70697	snRNA
Gasterosteus_aculeatus.BROADS1.ncrna	ENSGACT00000028822.1	19.2506	61.607	0	0	0.447374	15.9833	33.231	3.03848	18.1596	21.2832	snRNA
Gasterosteus_aculeatus.BROADS1.ncrna	ENSGACT00000028819.1	25.6675	57.3582	4.88231	6.06813	3.57899	23.9749	193.522	56.7222	2.78229	8.23411	snRNA
Gasterosteus_aculeatus.BROADS1.ncrna	ENSGACT00000028816.1	24.7508	53.1095	7.32347	6.06813	2.90793	24.9739	95.7836	42.8186	1.17331	7.31573	snRNA
Gasterosteus_aculeatus.BROADS1.ncrna	ENSGACT00000028813.1	16.5005	57.3582	3.66173	2.75824	1.56581	19.9791	39.0953	6.99471	1.66614	2.27315	snRNA
Gasterosteus_aculeatus.BROADS1.ncrna	ENSGACT00000028811.1	22.0007	55.2338	1.22058	0	0.447374	17.9812	33.231	4.50247	0.625177	0.795026	snRNA
Gasterosteus_aculeatus.BROADS1.ncrna	ENSGACT00000028805.1	157.672	327.154	10.9852	12.6879	6.26324	43.9541	123.15	34.4997	1.74831	18.8985	snRNA
Gasterosteus_aculeatus.BROADS1.ncrna	ENSGACT00000028803.1	1.83339	0	1.22058	4.41318	4.47374	0.998956	70.3716	43.7725	1.0848	11.8886	snRNA
Gasterosteus_aculeatus.BROADS1.ncrna	ENSGACT00000028800.1	15.5838	41.4254	2.44116	1.65494	1.34212	12.9864	43.0049	7.14341	1.90432	2.84631	snRNA
Gasterosteus_aculeatus.BROADS1.ncrna	ENSGACT00000028799.1	167.755	10378.6	822.67	1915.87	309.807	1165.78	7406.61	467.369	33.6833	128.486	snRNA
Gasterosteus_aculeatus.BROADS1.ncrna	ENSGACT00000028797.1	24.7508	14.8706	0	0.551648	0.223687	1.99791	3.90953	0.474369	0	0.159005	snRNA
Gasterosteus_aculeatus.BROADS1.ncrna	ENSGACT00000028793.1	25.6675	66.9179	1.22058	0.551648	0.447374	16.9823	31.2763	4.15882	0.65949	1.35219	snRNA
Gasterosteus_aculeatus.BROADS1.ncrna	ENSGACT00000028791.1	33.0011	67.9801	2.44116	6.06813	4.25005	47.9499	213.07	56.5659	1.77332	7.53264	snRNA
Gasterosteus_aculeatus.BROADS1.ncrna	ENSGACT00000028789.1	26.5842	55.2338	2.44116	1.1033	0.894748	20.9781	41.0501	4.16916	0.543005	0.477016	snRNA
Gasterosteus_aculeatus.BROADS1.ncrna	ENSGACT00000028782.1	0.916696	0	0	0.551648	0.223687	2.99687	54.7335	8.27358	0.56585	4.11576	snRNA
Gasterosteus_aculeatus.BROADS1.ncrna	ENSGACT00000028772.1	20.1673	54.1716	0	0	0	12.9864	27.3667	4.55098	0.660543	0.658269	snRNA
Gasterosteus_aculeatus.BROADS1.ncrna	ENSGACT00000028771.1	27.5009	59.4826	4.88231	7.17142	3.35531	29.9687	201.341	53.4201	2.10403	8.31426	snRNA
Gasterosteus_aculeatus.BROADS1.ncrna	ENSGACT00000028769.1	23.8341	47.7985	2.44116	6.06813	3.13162	39.9582	213.07	56.3683	3.10778	8.5262	snRNA
Gasterosteus_aculeatus.BROADS1.ncrna	ENSGACT00000028764.1	16.5005	38.2388	2.44116	2.20659	1.11844	9.98956	31.2763	6.46913	1.32411	2.49006	snRNA
Gasterosteus_aculeatus.BROADS1.ncrna	ENSGACT00000028758.1	24.7508	59.4826	2.44116	1.1033	1.34212	13.9854	31.2763	3.84347	0.169564	0.954031	snRNA
Gasterosteus_aculeatus.BROADS1.ncrna	ENSGACT00000028750.1	18.3339	52.0473	4.88231	4.96483	3.80268	32.9656	201.341	54.8378	2.74686	7.79404	snRNA
Gasterosteus_aculeatus.BROADS1.ncrna	ENSGACT00000028749.1	17.4172	44.6119	3.66173	3.30989	1.56581	11.9875	35.1858	7.26919	0.454496	2.47407	snRNA
Gasterosteus_aculeatus.BROADS1.ncrna	ENSGACT00000028743.1	17.4172	36.1144	1.22058	2.75824	1.34212	24.9739	181.793	29.0318	0.892395	3.51669	snRNA
Gasterosteus_aculeatus.BROADS1.ncrna	ENSGACT00000028740.1	1.83339	2.12438	1.22058	4.41318	4.92111	0	66.4621	43.4648	0.974567	12.4458	snRNA
Gasterosteus_aculeatus.BROADS1.ncrna	ENSGACT00000028737.1	16.5005	41.4254	3.66173	2.75824	1.56581	7.99165	13.6834	6.38199	0.81647	1.83179	snRNA
Gasterosteus_aculeatus.BROADS1.ncrna	ENSGACT00000028735.1	18.3339	57.3582	0	0.551648	0.894748	18.9802	33.231	4.30751	0.378571	0.636021	snRNA
Gasterosteus_aculeatus.BROADS1.ncrna	ENSGACT00000028734.1	18.3339	41.4254	3.66173	4.96483	2.68424	25.9729	175.929	53.0715	1.5393	7.19367	snRNA
Gasterosteus_aculeatus.BROADS1.ncrna	ENSGACT00000028733.1	9.16696	19.1194	0	0	0	3.99582	3.90953	0.130721	0	0	snRNA
Gasterosteus_aculeatus.BROADS1.ncrna	ENSGACT00000028728.1	19.2506	39.301	3.66173	2.20659	1.34212	11.9875	37.1406	7.02302	0.810222	2.17076	snRNA
Gasterosteus_aculeatus.BROADS1.ncrna	ENSGACT00000028718.1	2.75009	4.24876	3.66173	3.30989	0.447374	0.998956	0	0	0	0	snRNA
Gasterosteus_aculeatus.BROADS1.ncrna	ENSGACT00000028717.1	22.9174	57.3582	6.10289	4.96483	2.23687	22.976	191.567	55.0943	3.17224	8.54715	snRNA
Gasterosteus_aculeatus.BROADS1.ncrna	ENSGACT00000028710.1	23.8341	55.2338	3.66173	5.51648	3.13162	34.9635	193.522	56.3377	2.76352	8.53117	snRNA
Gasterosteus_aculeatus.BROADS1.ncrna	ENSGACT00000028707.1	21.084	63.7313	0	0.551648	0.671061	13.9854	27.3667	4.53571	0.793625	1.43234	snRNA
Gasterosteus_aculeatus.BROADS1.ncrna	ENSGACT00000028706.1	176.006	10443.4	831.214	1931.87	312.714	1165.78	7414.43	463.16	33.3819	126.963	snRNA
Gasterosteus_aculeatus.BROADS1.ncrna	ENSGACT00000028703.1	32.0844	89.2239	13.4264	15.9978	6.71061	61.9353	306.898	137.605	13.3854	16.4068	snRNA
Gasterosteus_aculeatus.BROADS1.ncrna	ENSGACT00000028694.1	17.4172	29.7413	1.22058	3.30989	0.671061	19.9791	177.884	13.409	0.513823	0.159005	snRNA
Gasterosteus_aculeatus.BROADS1.ncrna	ENSGACT00000028687.1	23.8341	69.0423	1.22058	0.551648	0.223687	20.9781	35.1858	4.17949	0.531538	1.03418	snRNA
Gasterosteus_aculeatus.BROADS1.ncrna	ENSGACT00000028684.1	30.251	80.7264	10.9852	14.8945	6.26324	69.9269	328.401	138.923	13.9906	17.9772	snRNA
Gasterosteus_aculeatus.BROADS1.ncrna	ENSGACT00000028681.1	0	5.31095	0	3.30989	3.13162	0.998956	29.3215	42.8516	3.31886	12.203	snRNA
Gasterosteus_aculeatus.BROADS1.ncrna	ENSGACT00000028675.1	24.7508	54.1716	4.88231	5.51648	3.35531	23.9749	187.658	58.5321	2.8405	8.21316	snRNA
Gasterosteus_aculeatus.BROADS1.ncrna	ENSGACT00000028674.1	19.2506	57.3582	0	0	0.447374	15.9833	27.3667	4.36142	0.15185	0.477016	snRNA
Gasterosteus_aculeatus.BROADS1.ncrna	ENSGACT00000028670.1	13.7504	43.5498	2.44116	2.20659	1.34212	10.9885	33.231	7.01269	1.92421	3.74244	snRNA
Gasterosteus_aculeatus.BROADS1.ncrna	ENSGACT00000028658.1	29.3343	55.2338	1.22058	1.1033	0.671061	17.9812	29.3215	3.5717	0.339129	1.11304	snRNA
Gasterosteus_aculeatus.BROADS1.ncrna	ENSGACT00000028651.1	14.6671	60.5448	0	0	0.223687	20.9781	33.231	4.13052	0.490978	1.6702	snRNA
Gasterosteus_aculeatus.BROADS1.ncrna	ENSGACT00000028650.1	26.5842	54.1716	6.10289	6.06813	3.13162	35.9624	213.07	55.6918	2.19984	8.01095	snRNA
Gasterosteus_aculeatus.BROADS1.ncrna	ENSGACT00000028644.1	24.7508	56.296	3.66173	4.41318	3.13162	34.9635	197.431	59.7576	2.38712	8.94402	snRNA
Gasterosteus_aculeatus.BROADS1.ncrna	ENSGACT00000028643.1	29.3343	58.4204	2.44116	6.06813	2.68424	29.9687	187.658	56.0224	2.44316	8.12804	snRNA
Gasterosteus_aculeatus.BROADS1.ncrna	ENSGACT00000028641.1	24.7508	56.296	8.54405	5.51648	3.35531	35.9624	207.205	56.2479	3.35544	8.66922	snRNA
Gasterosteus_aculeatus.BROADS1.ncrna	ENSGACT00000028638.1	0	1.06219	1.22058	4.96483	5.1448	0	68.4168	44.2137	0.893512	12.3866	snRNA
Gasterosteus_aculeatus.BROADS1.ncrna	ENSGACT00000028637.1	20.1673	49.9229	1.22058	0.551648	1.11844	19.9791	39.0953	4.03574	0.513823	1.27204	snRNA
Gasterosteus_aculeatus.BROADS1.ncrna	ENSGACT00000028635.1	4.58348	23.3682	1.22058	0.551648	0.447374	0	1.95477	1.08979	0.437899	1.43234	snRNA
Gasterosteus_aculeatus.BROADS1.ncrna	ENSGACT00000028634.1	28.4176	65.8557	0	1.1033	0.894748	18.9802	44.9596	4.61028	0.356843	0.636021	snRNA
Gasterosteus_aculeatus.BROADS1.ncrna	ENSGACT00000028633.1	28.4176	57.3582	2.44116	6.06813	2.90793	29.9687	179.839	55.2942	2.03541	7.815	snRNA
Gasterosteus_aculeatus.BROADS1.ncrna	ENSGACT00000028622.1	22.9174	54.1716	0	0	0.223687	15.9833	31.2763	3.93062	0.169564	1.09208	snRNA
Gasterosteus_aculeatus.BROADS1.ncrna	ENSGACT00000028618.1	27.5009	45.6741	4.88231	3.86154	2.46056	35.9624	177.884	56.4608	2.80514	8.88612	snRNA
Gasterosteus_aculeatus.BROADS1.ncrna	ENSGACT00000028617.1	23.8341	60.5448	1.22058	0	0.447374	16.9823	29.3215	4.59995	0.450483	0.954031	snRNA
Gasterosteus_aculeatus.BROADS1.ncrna	ENSGACT00000028609.1	28.4176	71.1667	1.22058	0.551648	1.11844	21.977	41.0501	5.16911	0.875797	1.13528	snRNA
Gasterosteus_aculeatus.BROADS1.ncrna	ENSGACT00000028608.1	19.2506	71.1667	0	0	0.223687	17.9812	33.231	3.49218	0.415053	0.578121	snRNA
Gasterosteus_aculeatus.BROADS1.ncrna	ENSGACT00000028607.1	186.089	399.383	152.572	145.083	51.448	303.683	1319.47	210.415	20.5439	26.4498	snRNA
Gasterosteus_aculeatus.BROADS1.ncrna	ENSGACT00000028600.1	11.0004	42.4876	2.44116	1.1033	0.894748	8.9906	21.5024	5.30522	0.986034	1.6568	snRNA
Gasterosteus_aculeatus.BROADS1.ncrna	ENSGACT00000028599.1	26.5842	66.9179	6.10289	4.96483	3.57899	39.9582	213.07	57.8017	3.09737	7.77934	snRNA
Gasterosteus_aculeatus.BROADS1.ncrna	ENSGACT00000028598.1	32.0844	29.7413	0	0.551648	0.223687	0	5.8643	0.561513	0	0	snRNA
Gasterosteus_aculeatus.BROADS1.ncrna	ENSGACT00000028593.1	11.0004	38.2388	2.44116	2.20659	1.7895	14.9843	54.7335	40.3367	1.34071	8.02693	snRNA
Gasterosteus_aculeatus.BROADS1.ncrna	ENSGACT00000028591.1	22.9174	60.5448	2.44116	0.551648	1.56581	22.976	39.0953	4.2563	0.432768	1.25109	snRNA
Gasterosteus_aculeatus.BROADS1.ncrna	ENSGACT00000028588.1	31.1677	90.2861	14.6469	14.8945	7.38167	59.9374	312.763	137.723	13.3116	18.2952	snRNA
Gasterosteus_aculeatus.BROADS1.ncrna	ENSGACT00000028584.1	0.916696	2.12438	0	0	0.447374	0.998956	7.81907	19.114	0.910109	8.85156	snRNA
Gasterosteus_aculeatus.BROADS1.ncrna	ENSGACT00000028580.1	20.1673	60.5448	1.22058	0.551648	0.447374	16.9823	25.412	4.10491	0.793625	1.13528	snRNA
Gasterosteus_aculeatus.BROADS1.ncrna	ENSGACT00000028578.1	496.849	1331.99	222.145	139.015	76.7246	739.228	6376.45	297.905	16.5257	70.3794	snRNA
Gasterosteus_aculeatus.BROADS1.ncrna	ENSGACT00000028574.1	32.0844	30.8035	0	1.1033	0.447374	1.99791	5.8643	0.474369	0	0.159005	snRNA
Gasterosteus_aculeatus.BROADS1.ncrna	ENSGACT00000028570.1	26.5842	59.4826	4.88231	5.51648	3.35531	31.9666	220.889	57.7195	2.51501	7.83595	snRNA
Gasterosteus_aculeatus.BROADS1.ncrna	ENSGACT00000028557.1	27.5009	50.9851	4.88231	4.41318	2.90793	31.9666	195.477	56.2097	3.36242	8.84918	snRNA
Gasterosteus_aculeatus.BROADS1.ncrna	ENSGACT00000028555.1	17.4172	43.5498	2.44116	2.75824	1.11844	16.9823	29.3215	6.70498	1.41769	3.06321	snRNA
Gasterosteus_aculeatus.BROADS1.ncrna	ENSGACT00000028554.1	22.9174	44.6119	2.44116	4.96483	2.68424	26.9718	177.884	58.2734	2.94552	8.2501	snRNA
Gasterosteus_aculeatus.BROADS1.ncrna	ENSGACT00000028552.1	19.2506	64.7935	0	0	0	18.9802	31.2763	4.19476	0.339129	1.7281	snRNA
Gasterosteus_aculeatus.BROADS1.ncrna	ENSGACT00000028550.1	50.4183	183.759	0	5.51648	2.68424	66.9301	398.772	134.534	2.14161	66.7392	snRNA
Gasterosteus_aculeatus.BROADS1.ncrna	ENSGACT00000028546.1	22.0007	67.9801	2.44116	0.551648	1.34212	24.9739	37.1406	3.48185	0.699985	1.35219	snRNA
Gasterosteus_aculeatus.BROADS1.ncrna	ENSGACT00000028544.1	162.255	10446.6	822.67	1931.32	311.372	1160.79	7396.84	467.816	33.3847	127.879	snRNA
Gasterosteus_aculeatus.BROADS1.ncrna	ENSGACT00000028542.1	18.3339	54.1716	4.88231	4.96483	2.90793	32.9656	179.839	56.3683	1.6922	6.81647	snRNA
Gasterosteus_aculeatus.BROADS1.ncrna	ENSGACT00000028536.1	20.1673	43.5498	2.44116	1.1033	1.11844	9.98956	23.4572	5.36407	0.379688	1.59264	snRNA
Gasterosteus_aculeatus.BROADS1.ncrna	ENSGACT00000028532.1	2.75009	9.5597	0	0	0	1.99791	1.95477	0.130721	0	0	snRNA
Gasterosteus_aculeatus.BROADS1.ncrna	ENSGACT00000028520.1	21.084	53.1095	4.88231	3.86154	3.35531	31.9666	199.386	56.5044	2.46594	7.56115	snRNA
Gasterosteus_aculeatus.BROADS1.ncrna	ENSGACT00000028518.1	28.4176	59.4826	4.88231	4.96483	2.01318	37.9603	195.477	57.1171	3.02769	9.48152	snRNA
Gasterosteus_aculeatus.BROADS1.ncrna	ENSGACT00000028514.1	23.8341	63.7313	1.22058	0.551648	0.894748	14.9843	31.2763	4.44857	0.513823	0.896131	snRNA
Gasterosteus_aculeatus.BROADS1.ncrna	ENSGACT00000028511.1	22.0007	57.3582	1.22058	0	0.447374	13.9854	35.1858	3.70242	0.629191	1.6702	snRNA
Gasterosteus_aculeatus.BROADS1.ncrna	ENSGACT00000028510.1	169.589	10424.3	828.772	1921.94	310.03	1172.77	7408.57	470.909	34.3302	130.364	snRNA
Gasterosteus_aculeatus.BROADS1.ncrna	ENSGACT00000028506.1	25.6675	66.9179	1.22058	0	0.671061	19.9791	44.9596	4.53841	0.245489	1.11304	snRNA
Gasterosteus_aculeatus.BROADS1.ncrna	ENSGACT00000028497.1	28.4176	57.3582	6.10289	6.61978	3.57899	29.9687	209.16	56.463	2.53167	8.06885	snRNA
Gasterosteus_aculeatus.BROADS1.ncrna	ENSGACT00000028495.1	17.4172	48.8607	2.44116	1.65494	1.34212	8.9906	33.231	6.58458	1.58107	2.54796	snRNA
Gasterosteus_aculeatus.BROADS1.ncrna	ENSGACT00000028493.1	33.0011	53.1095	4.88231	3.30989	2.01318	31.9666	199.386	54.73	2.51909	8.18594	snRNA
Gasterosteus_aculeatus.BROADS1.ncrna	ENSGACT00000028492.1	4.58348	6.37313	6.10289	3.30989	0.671061	2.99687	3.90953	0	0	0	snRNA
Gasterosteus_aculeatus.BROADS1.ncrna	ENSGACT00000028491.1	22.0007	52.0473	3.66173	6.06813	3.57899	33.9645	205.251	57.817	2.65322	8.40911	snRNA
Gasterosteus_aculeatus.BROADS1.ncrna	ENSGACT00000028485.1	17.4172	57.3582	1.22058	0	0.894748	17.9812	37.1406	4.63319	0.186162	1.11304	snRNA
Gasterosteus_aculeatus.BROADS1.ncrna	ENSGACT00000028473.1	23.8341	44.6119	2.44116	4.41318	2.46056	30.9676	207.205	53.8149	2.89141	7.69294	snRNA
Gasterosteus_aculeatus.BROADS1.ncrna	ENSGACT00000028466.1	8.25027	12.7463	0	0	0	2.99687	3.90953	0.123085	0	0	snRNA
Gasterosteus_aculeatus.BROADS1.ncrna	ENSGACT00000028465.1	0.916696	2.12438	0	0.551648	0.671061	0.998956	9.77383	19.3063	1.29493	8.11444	snRNA
Gasterosteus_aculeatus.BROADS1.ncrna	ENSGACT00000028461.1	27.5009	56.296	4.88231	6.06813	2.90793	37.9603	205.251	52.5046	2.94552	8.66922	snRNA
Gasterosteus_aculeatus.BROADS1.ncrna	ENSGACT00000028448.1	29.3343	91.3483	14.6469	14.8945	6.9343	66.9301	322.537	138.82	14.3931	18.7995	snRNA
Gasterosteus_aculeatus.BROADS1.ncrna	ENSGACT00000028443.1	22.9174	62.6692	1.22058	0.551648	1.11844	17.9812	39.0953	4.16916	0.339129	1.09208	snRNA
Gasterosteus_aculeatus.BROADS1.ncrna	ENSGACT00000028442.1	26.5842	58.4204	6.10289	4.96483	4.69743	33.9645	207.205	56.5735	2.04688	7.31573	snRNA
Gasterosteus_aculeatus.BROADS1.ncrna	ENSGACT00000028438.1	16.5005	62.6692	2.44116	0.551648	0.671061	22.976	41.0501	4.9126	0.356843	1.11304	snRNA
Gasterosteus_aculeatus.BROADS1.ncrna	ENSGACT00000028436.1	3.66678	15.9328	0	0	0	0	0	0	0	0	snRNA
Gasterosteus_aculeatus.BROADS1.ncrna	ENSGACT00000028433.1	25.6675	67.9801	2.44116	1.1033	0.671061	22.976	33.231	3.7999	0.339129	0.954031	snRNA
Gasterosteus_aculeatus.BROADS1.ncrna	ENSGACT00000028431.1	24.7508	50.9851	6.10289	6.61978	3.35531	38.9593	195.477	56.4145	2.30383	7.71389	snRNA
Gasterosteus_aculeatus.BROADS1.ncrna	ENSGACT00000028430.1	26.5842	60.5448	0	0	0.894748	17.9812	37.1406	3.03848	0.344259	0.636021	snRNA
Gasterosteus_aculeatus.BROADS1.ncrna	ENSGACT00000028426.1	23.8341	46.7363	2.44116	4.41318	3.13162	26.9718	199.386	55.853	1.82127	7.49073	snRNA
Gasterosteus_aculeatus.BROADS1.ncrna	ENSGACT00000028425.1	21.084	58.4204	0	0.551648	0.671061	17.9812	29.3215	3.89468	0.706233	0.795026	snRNA
Gasterosteus_aculeatus.BROADS1.ncrna	ENSGACT00000028422.1	160.422	320.781	10.9852	13.7912	6.9343	42.9551	117.286	35.7179	2.34551	19.8056	snRNA
Gasterosteus_aculeatus.BROADS1.ncrna	ENSGACT00000028418.1	16.5005	44.6119	2.44116	2.75824	1.7895	13.9854	39.0953	6.11021	1.31161	2.66505	snRNA
Gasterosteus_aculeatus.BROADS1.ncrna	ENSGACT00000028415.1	24.7508	53.1095	6.10289	3.86154	3.13162	31.9666	191.567	54.8328	2.96323	8.33025	snRNA
Gasterosteus_aculeatus.BROADS1.ncrna	ENSGACT00000028413.1	25.6675	64.7935	2.44116	0.551648	0.447374	15.9833	31.2763	3.60763	18.5799	21.7393	snRNA
Gasterosteus_aculeatus.BROADS1.ncrna	ENSGACT00000028412.1	0.916696	2.12438	3.66173	2.20659	0.447374	1.99791	0	0	0	0	snRNA
Gasterosteus_aculeatus.BROADS1.ncrna	ENSGACT00000028405.1	163.172	10409.5	821.449	1921.39	310.478	1150.8	7363.61	467.74	34.5684	129.018	snRNA
Gasterosteus_aculeatus.BROADS1.ncrna	ENSGACT00000028404.1	8.25027	23.3682	2.44116	1.1033	0.894748	9.98956	25.412	0.482005	0.0936394	0.600369	snRNA
Gasterosteus_aculeatus.BROADS1.ncrna	ENSGACT00000028402.1	158.588	336.714	9.76462	10.4813	7.15798	38.9593	121.196	35.5715	2.11653	19.0205	snRNA
Gasterosteus_aculeatus.BROADS1.ncrna	ENSGACT00000028401.1	24.7508	63.7313	0	0.551648	1.11844	22.976	31.2763	4.75358	0.695972	1.7281	snRNA
Gasterosteus_aculeatus.BROADS1.ncrna	ENSGACT00000028400.1	175.089	10433.9	825.111	1931.32	312.938	1161.79	7402.7	464.819	35.2434	129.979	snRNA
Gasterosteus_aculeatus.BROADS1.ncrna	ENSGACT00000028397.1	11.917	31.8657	2.44116	2.20659	1.56581	26.9718	162.246	28.8782	1.63288	3.47974	snRNA
Gasterosteus_aculeatus.BROADS1.ncrna	ENSGACT00000028390.1	23.8341	50.9851	3.66173	4.41318	3.13162	32.9656	205.251	54.761	2.24442	7.15673	snRNA
Gasterosteus_aculeatus.BROADS1.ncrna	ENSGACT00000028388.1	20.1673	55.2338	3.66173	4.41318	3.57899	33.9645	197.431	55.0404	1.62156	8.47327	snRNA
Gasterosteus_aculeatus.BROADS1.ncrna	ENSGACT00000028387.1	16.5005	58.4204	1.22058	0.551648	0.223687	13.9854	31.2763	5.01008	0.682271	1.25109	snRNA
Gasterosteus_aculeatus.BROADS1.ncrna	ENSGACT00000028386.1	23.8341	54.1716	4.88231	5.51648	3.57899	37.9603	199.386	57.5321	1.87843	9.02417	snRNA
Gasterosteus_aculeatus.BROADS1.ncrna	ENSGACT00000028383.1	0.916696	1.06219	0	0.551648	0.223687	3.99582	58.643	8.16577	0.356843	3.5007	snRNA
Gasterosteus_aculeatus.BROADS1.ncrna	ENSGACT00000028377.1	17.4172	57.3582	0	0	0.447374	18.9802	33.231	3.77923	0.526407	1.43105	snRNA
Gasterosteus_aculeatus.BROADS1.ncrna	ENSGACT00000028376.1	27.5009	59.4826	4.88231	4.41318	3.57899	32.9656	203.296	55.3378	2.63959	7.55489	snRNA
Gasterosteus_aculeatus.BROADS1.ncrna	ENSGACT00000028363.1	2.75009	48.8607	0	0	0.671061	52.9447	242.391	37.1611	1.52101	32.4247	snRNA
Gasterosteus_aculeatus.BROADS1.ncrna	ENSGACT00000028358.1	28.4176	21.2438	0	2.20659	0.447374	2.99687	3.90953	0.60509	0	0.31801	snRNA
Gasterosteus_aculeatus.BROADS1.ncrna	ENSGACT00000028351.1	26.5842	52.0473	1.22058	3.86154	2.68424	34.9635	213.07	55.2866	3.77113	7.95305	snRNA
Gasterosteus_aculeatus.BROADS1.ncrna	ENSGACT00000028350.1	28.4176	59.4826	4.88231	7.17142	2.90793	36.9614	199.386	56.6661	1.71505	7.64973	snRNA
Gasterosteus_aculeatus.BROADS1.ncrna	ENSGACT00000028346.1	34.8345	94.5348	15.8675	15.9978	6.71061	66.9301	318.627	137.044	12.9268	18.0032	snRNA
Gasterosteus_aculeatus.BROADS1.ncrna	ENSGACT00000028345.1	165.005	10399.9	820.228	1924.15	310.478	1167.78	7387.06	466.717	33.7366	128.486	snRNA
Gasterosteus_aculeatus.BROADS1.ncrna	ENSGACT00000028336.1	13.7504	44.6119	2.44116	1.1033	1.34212	11.9875	27.3667	5.18708	1.24924	1.83179	snRNA
Gasterosteus_aculeatus.BROADS1.ncrna	ENSGACT00000027990.1	30.251	91.3483	17.0881	17.1011	7.15798	62.9342	332.31	137.026	13.0912	17.8392	snRNA
Gasterosteus_aculeatus.BROADS1.ncrna	ENSGACT00000027983.1	154.922	337.776	10.9852	12.1363	7.60536	41.9562	132.924	33.9436	2.48885	17.6251	snRNA
Gasterosteus_aculeatus.BROADS1.ncrna	ENSGACT00000027982.1	15.5838	36.1144	3.66173	2.75824	1.34212	9.98956	27.3667	6.14076	0.361974	1.41764	snRNA
Gasterosteus_aculeatus.BROADS1.ncrna	ENSGACT00000027980.1	22.9174	55.2338	4.88231	4.96483	3.35531	35.9624	195.477	57.043	2.44422	8.1922	snRNA
Gasterosteus_aculeatus.BROADS1.ncrna	ENSGACT00000027975.1	8.25027	2.12438	0	0	0.223687	5.99374	35.1858	0.351284	0	0	snRNA
Gasterosteus_aculeatus.BROADS1.ncrna	ENSGACT00000027974.1	21.084	62.6692	1.22058	0	0.447374	17.9812	37.1406	4.24867	0.379688	0.954031	snRNA
Gasterosteus_aculeatus.BROADS1.ncrna	ENSGACT00000027973.1	27.5009	58.4204	3.66173	5.51648	3.35531	31.9666	203.296	56.1994	2.6407	8.45231	snRNA
Gasterosteus_aculeatus.BROADS1.ncrna	ENSGACT00000027972.1	163.172	327.154	12.2058	11.5846	6.71061	35.9624	127.06	34.9462	1.14196	17.4808	snRNA
Gasterosteus_aculeatus.BROADS1.ncrna	ENSGACT00000027971.1	29.3343	83.9129	14.6469	15.4461	6.48692	64.9321	324.491	138.18	13.5715	17.759	snRNA
Gasterosteus_aculeatus.BROADS1.ncrna	ENSGACT00000027966.1	26.5842	56.296	7.32347	6.06813	3.57899	36.9614	207.205	55.6401	2.15711	8.77032	snRNA
Gasterosteus_aculeatus.BROADS1.ncrna	ENSGACT00000027958.1	24.7508	63.7313	1.22058	0.551648	1.11844	18.9802	35.1858	3.52813	0.0936394	0.636021	snRNA
Gasterosteus_aculeatus.BROADS1.ncrna	ENSGACT00000027950.1	152.172	335.652	10.9852	13.2396	6.26324	51.9457	136.834	34.0999	1.9606	19.6516	snRNA
Gasterosteus_aculeatus.BROADS1.ncrna	ENSGACT00000027949.1	156.755	325.03	9.76462	11.5846	6.26324	45.952	125.105	34.5307	2.68872	18.7667	snRNA
Gasterosteus_aculeatus.BROADS1.ncrna	ENSGACT00000027946.1	159.505	326.092	12.2058	14.8945	5.81586	38.9593	117.286	33.1664	2.66988	18.9047	snRNA
Gasterosteus_aculeatus.BROADS1.ncrna	ENSGACT00000027934.1	165.005	10421.1	822.67	1921.39	312.714	1167.78	7404.66	466.428	32.7473	126.566	snRNA
Gasterosteus_aculeatus.BROADS1.ncrna	ENSGACT00000027933.1	113.67	75.4154	6.10289	7.17142	0	3.99582	5.8643	1.81797	0.0759249	0.159005	snRNA
Gasterosteus_aculeatus.BROADS1.ncrna	ENSGACT00000027932.1	19.2506	42.4876	1.22058	3.86154	1.7895	12.9864	66.4621	42.4674	2.16224	7.21592	snRNA
Gasterosteus_aculeatus.BROADS1.ncrna	ENSGACT00000027930.1	24.7508	58.4204	3.66173	4.96483	3.57899	33.9645	205.251	55.8018	2.40773	8.01095	snRNA
Gasterosteus_aculeatus.BROADS1.ncrna	ENSGACT00000027928.1	27.5009	59.4826	1.22058	0.551648	0.447374	15.9833	25.412	3.07443	0.0936394	0.795026	snRNA
Gasterosteus_aculeatus.BROADS1.ncrna	ENSGACT00000027926.1	14.6671	41.4254	4.88231	4.96483	2.46056	23.9749	76.2359	48.6589	2.58979	7.83098	snRNA
Gasterosteus_aculeatus.BROADS1.ncrna	ENSGACT00000027922.1	23.8341	54.1716	1.22058	1.1033	0.447374	9.98956	35.1858	4.9126	0.945475	1.49024	snRNA
Gasterosteus_aculeatus.BROADS1.ncrna	ENSGACT00000027915.1	22.9174	62.6692	2.44116	1.65494	0.894748	18.9802	33.231	3.67682	0.950605	0.77407	snRNA
Gasterosteus_aculeatus.BROADS1.ncrna	ENSGACT00000027909.1	32.0844	54.1716	7.32347	6.06813	3.80268	27.9708	189.612	54.115	1.95435	8.21316	snRNA
Gasterosteus_aculeatus.BROADS1.ncrna	ENSGACT00000027906.1	26.5842	59.4826	2.44116	0.551648	0.671061	13.9854	25.412	3.76666	0.460744	1.09208	snRNA
Gasterosteus_aculeatus.BROADS1.ncrna	ENSGACT00000027903.1	19.2506	56.296	1.22058	0	0.894748	14.9843	27.3667	4.85107	0.699985	1.41009	snRNA
Gasterosteus_aculeatus.BROADS1.ncrna	ENSGACT00000027900.1	22.0007	61.607	0	0	0	18.9802	39.0953	3.74599	0.344259	1.11304	snRNA
Gasterosteus_aculeatus.BROADS1.ncrna	ENSGACT00000027894.1	15.5838	37.1766	2.44116	1.1033	0.894748	12.9864	33.231	4.28731	1.11399	2.25091	snRNA
Gasterosteus_aculeatus.BROADS1.ncrna	ENSGACT00000027893.1	6.41687	15.9328	0	0.551648	0	5.99374	7.81907	0.253806	0.174695	0	snRNA
Gasterosteus_aculeatus.BROADS1.ncrna	ENSGACT00000027891.1	15.5838	45.6741	3.66173	2.20659	1.34212	7.99165	31.2763	6.13582	0.76339	2.30881	snRNA
Gasterosteus_aculeatus.BROADS1.ncrna	ENSGACT00000027889.1	16.5005	50.9851	2.44116	2.20659	1.56581	15.9833	31.2763	7.1178	1.00888	2.46781	snRNA
Gasterosteus_aculeatus.BROADS1.ncrna	ENSGACT00000027888.1	157.672	333.527	14.6469	13.7912	6.9343	48.9488	130.969	36.664	1.9772	19.5086	snRNA
Gasterosteus_aculeatus.BROADS1.ncrna	ENSGACT00000027886.1	21.084	58.4204	0	0	0	18.9802	19.5477	4.06898	0.759313	1.54814	snRNA
Gasterosteus_aculeatus.BROADS1.ncrna	ENSGACT00000027881.1	31.1677	93.4726	17.0881	15.4461	6.71061	63.9332	314.717	137.81	14.2777	19.3579	snRNA
Gasterosteus_aculeatus.BROADS1.ncrna	ENSGACT00000027880.1	18.3339	47.7985	2.44116	1.65494	1.56581	9.98956	29.3215	6.79211	1.38857	3.44409	snRNA
Gasterosteus_aculeatus.BROADS1.ncrna	ENSGACT00000027879.1	23.8341	57.3582	4.88231	4.96483	2.46056	32.9656	195.477	56.0502	2.57841	7.33669	snRNA
Gasterosteus_aculeatus.BROADS1.ncrna	ENSGACT00000027878.1	26.5842	62.6692	6.10289	6.61978	3.13162	32.9656	205.251	56.945	2.6407	8.3659	snRNA
Gasterosteus_aculeatus.BROADS1.ncrna	ENSGACT00000027877.1	27.5009	59.4826	1.22058	0.551648	0.447374	16.9823	33.231	4.54605	0.536668	1.05514	snRNA
Gasterosteus_aculeatus.BROADS1.ncrna	ENSGACT00000027873.1	20.1673	45.6741	3.66173	2.75824	1.56581	9.98956	31.2763	6.71037	1.04319	1.94888	snRNA
Gasterosteus_aculeatus.BROADS1.ncrna	ENSGACT00000027867.1	22.0007	60.5448	0	0	0.671061	15.9833	37.1406	4.49484	0.356843	0.636021	snRNA
Gasterosteus_aculeatus.BROADS1.ncrna	ENSGACT00000027866.1	24.7508	60.5448	0	0.551648	0.671061	19.9791	31.2763	4.54605	1.02252	0.896131	snRNA
Gasterosteus_aculeatus.BROADS1.ncrna	ENSGACT00000027865.1	25.6675	59.4826	7.32347	7.72307	3.57899	40.9572	179.839	54.8149	2.10107	8.11205	snRNA
Gasterosteus_aculeatus.BROADS1.ncrna	ENSGACT00000027861.1	5.50018	20.1816	0	0	0.223687	4.99478	7.81907	1.54349	0.0936394	0.477016	snRNA
Gasterosteus_aculeatus.BROADS1.ncrna	ENSGACT00000027854.1	19.2506	56.296	2.44116	1.65494	0.894748	11.9875	39.0953	6.8923	0.607463	2.30881	snRNA
Gasterosteus_aculeatus.BROADS1.ncrna	ENSGACT00000027853.1	8.25027	19.1194	0	0	0	2.99687	1.95477	0.130721	0	0	snRNA
Gasterosteus_aculeatus.BROADS1.ncrna	ENSGACT00000027843.1	21.084	59.4826	0	0.551648	0.894748	17.9812	39.0953	3.24871	0.432768	0.77407	snRNA
Gasterosteus_aculeatus.BROADS1.ncrna	ENSGACT00000027842.1	23.8341	55.2338	3.66173	6.06813	2.68424	35.9624	222.843	54.6329	2.75728	7.69294	snRNA
Gasterosteus_aculeatus.BROADS1.ncrna	ENSGACT00000027841.1	24.7508	61.607	1.22058	0.551648	0.671061	15.9833	29.3215	3.47691	0.432768	0.933075	snRNA
Gasterosteus_aculeatus.BROADS1.ncrna	ENSGACT00000027836.1	21.084	54.1716	2.44116	1.1033	0.671061	13.9854	33.231	3.76396	0.437899	1.11304	snRNA
Gasterosteus_aculeatus.BROADS1.ncrna	ENSGACT00000027826.1	21.084	46.7363	4.88231	4.96483	2.46056	28.9697	193.522	52.6483	1.61634	7.11978	snRNA
Gasterosteus_aculeatus.BROADS1.ncrna	ENSGACT00000027825.1	24.7508	54.1716	6.10289	5.51648	2.23687	33.9645	207.205	55.1325	2.19471	8.69017	snRNA
Gasterosteus_aculeatus.BROADS1.ncrna	ENSGACT00000027820.1	19.2506	50.9851	1.22058	2.75824	1.56581	10.9885	37.1406	7.13307	1.30015	2.29411	snRNA
Gasterosteus_aculeatus.BROADS1.ncrna	ENSGACT00000027819.1	26.5842	55.2338	6.10289	5.51648	3.13162	27.9708	199.386	55.4456	2.68231	8.43006	snRNA
Gasterosteus_aculeatus.BROADS1.ncrna	ENSGACT00000027818.1	3.66678	6.37313	0	0	0	0	0	0	0	0	snRNA
Gasterosteus_aculeatus.BROADS1.ncrna	ENSGACT00000027815.1	156.755	335.652	13.4264	12.6879	7.60536	42.9551	132.924	35.2588	1.10997	17.7409	snRNA
Gasterosteus_aculeatus.BROADS1.ncrna	ENSGACT00000027798.1	31.1677	35.0522	0	2.75824	0.447374	4.99478	7.81907	0.728175	0.0759249	0.159005	snRNA
Gasterosteus_aculeatus.BROADS1.ncrna	ENSGACT00000027797.1	21.084	52.0473	0	0	0.223687	10.9885	33.231	4.44092	0.432768	1.11304	snRNA
Gasterosteus_aculeatus.BROADS1.ncrna	ENSGACT00000027790.1	23.8341	49.9229	6.10289	6.06813	3.13162	27.9708	199.386	55.7119	4.62937	9.28428	snRNA
Gasterosteus_aculeatus.BROADS1.ncrna	ENSGACT00000027785.1	23.8341	70.1045	0	1.1033	0.447374	14.9843	33.231	3.73835	0.996295	1.13528	snRNA
Gasterosteus_aculeatus.BROADS1.ncrna	ENSGACT00000027783.1	22.0007	53.1095	2.44116	5.51648	2.46056	25.9729	170.065	54.5251	2.39859	7.69294	snRNA
Gasterosteus_aculeatus.BROADS1.ncrna	ENSGACT00000027781.1	21.084	59.4826	1.22058	0.551648	0.223687	15.9833	31.2763	4.78952	0.793625	1.21414	snRNA
Gasterosteus_aculeatus.BROADS1.ncrna	ENSGACT00000027780.1	20.1673	43.5498	3.66173	2.20659	1.56581	9.98956	29.3215	5.15654	0.559603	1.35348	snRNA
Gasterosteus_aculeatus.BROADS1.ncrna	ENSGACT00000027764.1	12.8337	176.323	0	1.1033	0	43.9541	173.974	43.9615	1.44509	22.2707	snRNA
Gasterosteus_aculeatus.BROADS1.ncrna	ENSGACT00000027757.1	26.5842	65.8557	1.22058	0.551648	0.447374	18.9802	29.3215	5.15114	0.72283	1.35219	snRNA
Gasterosteus_aculeatus.BROADS1.ncrna	ENSGACT00000027754.1	26.5842	53.1095	6.10289	7.72307	3.35531	37.9603	216.979	55.6095	1.81502	7.51794	snRNA
Gasterosteus_aculeatus.BROADS1.ncrna	ENSGACT00000027751.1	164.089	10420.1	832.434	1930.22	310.701	1165.78	7412.48	465.511	33.4184	127.936	snRNA

## Sheet: Morula vs E
Small RNA - Name	Small RNA - Resource	Biotype	Morula vs 50 % epiboly- Fold change	Morula vs 50 % epiboly - FDR p-value correction
mir-301b	Salmo salar	miRNA	4508.67	6.75386e-12
mir-196b	Cyprinus carpio	miRNA	5716.18	6.75386e-12
mir-222a	Danio rerio	miRNA	122.458	9.02862e-12
mir-10d	Danio rerio	miRNA	75.7426	1.98661e-11
mir-10a	Homo sapiens	miRNA	3683.63	1.98661e-11
mir-222a	Ictalurus punctatus	miRNA	54.0016	4.01015e-11
mir-205	Cyprinus carpio	miRNA	79.1052	4.16466e-11
mir-10d	Cyprinus carpio	miRNA	31.6038	8.97024e-10
mir-10c	Cyprinus carpio	miRNA	22.9622	2.34018e-09
mir-10d	Fugu rubripes	miRNA	2317.67	2.34018e-09
mir-133b-1	Salmo salar	miRNA	2202.93	2.56944e-09
mir-133b-2	Salmo salar	miRNA	2208.39	2.94223e-09
mir-204-1	Danio rerio	miRNA	40.5244	3.06796e-09
mir-204-2	Danio rerio	miRNA	36.5894	7.20754e-09
mir-200b-2	Salmo salar	miRNA	113.1	1.92061e-08
ENSGACT00000027999.1	Gasterosteus_aculeatus.BROADS1.ncrna	miRNA	1492.63	3.27691e-08
mir-200b-1	Salmo salar	miRNA	85.4092	6.23802e-08
mir-10c	Danio rerio	miRNA	15.2604	9.71445e-08
mir-196a	Cyprinus carpio	miRNA	1858.71	1.52989e-07
ENSGACT00000028125.1	Gasterosteus_aculeatus.BROADS1.ncrna	miRNA	1274.08	1.91072e-06
mir-203b	Danio rerio	miRNA	18.5066	1.95422e-06
mir-222a-2	Salmo salar	miRNA	22.1246	2.5543e-06
mir-222a-1	Salmo salar	miRNA	20.4805	3.81489e-06
mir-17	Gallus gallus	miRNA	946.246	3.81489e-06
mir-200b	Danio rerio	miRNA	1028.2	5.22454e-06
mir-10b	Oryzias latipes	miRNA	886.143	5.95062e-06
mir-10b-2	Danio rerio	miRNA	14.7492	1.5228e-05
mir-10b-1	Danio rerio	miRNA	14.7618	1.5228e-05
mir-182	Hippoglossus hippoglossus	miRNA	1066.45	2.81828e-05
mir-196	Hippoglossus hippoglossus	miRNA	738.619	4.0395e-05
mir-206	Salmo salar	miRNA	842.433	5.88708e-05
ENSGACT00000028072.1	Gasterosteus_aculeatus.BROADS1.ncrna	miRNA	760.475	5.90834e-05
mir-21	Cyprinus carpio	miRNA	10.5377	6.6266e-05
ENSGACT00000028245.1	Gasterosteus_aculeatus.BROADS1.ncrna	miRNA	-40.5628	7.1852e-05
mir-10a	Danio rerio	miRNA	14.8394	0.000106494
mir-181b-2	Oryzias latipes	miRNA	22.0446	0.000135032
mir-181b-1	Oryzias latipes	miRNA	21.881	0.000140825
mir-128-1	Salmo salar	miRNA	36.1801	0.000265801
let-7i	Cyprinus carpio	miRNA	-12.7234	0.000314199
mir-30d	Cyprinus carpio	miRNA	-8.07467	0.000482494
mir-182	Danio rerio	miRNA	15.184	0.00050528
mir-205	Ictalurus punctatus	miRNA	13.3455	0.00059152
mir-30c-1	Salmo salar	miRNA	6.22948	0.000774405
mir-30c-2	Salmo salar	miRNA	6.23112	0.000775729
let-7i	Danio rerio	miRNA	-9.00345	0.000779289
ENSGACT00000028064.1	Gasterosteus_aculeatus.BROADS1.ncrna	miRNA	798.722	0.000993916
let-7g	Cyprinus carpio	miRNA	-5.70232	0.00168615
mir-30b	Salmo salar	miRNA	7.17348	0.00195611
mir-181c	Ictalurus punctatus	miRNA	-12.23	0.00202797
ENSGACT00000028938.1	Gasterosteus_aculeatus.BROADS1.ncrna	miRNA	-7.15894	0.00222539
ENSGACT00000028953.1	Gasterosteus_aculeatus.BROADS1.ncrna	miRNA	-7.15644	0.00222539
ENSGACT00000028950.1	Gasterosteus_aculeatus.BROADS1.ncrna	miRNA	-7.1559	0.00222539
ENSGACT00000028936.1	Gasterosteus_aculeatus.BROADS1.ncrna	miRNA	-7.15417	0.00222539
ENSGACT00000028937.1	Gasterosteus_aculeatus.BROADS1.ncrna	miRNA	-7.14448	0.00222539
ENSGACT00000028954.1	Gasterosteus_aculeatus.BROADS1.ncrna	miRNA	-7.13222	0.00222539
mir-181a-4	Ictalurus punctatus	miRNA	-9.71468	0.00225513
mir-181a-3	Ictalurus punctatus	miRNA	-9.71016	0.00225513
mir-181a-2	Ictalurus punctatus	miRNA	-9.71016	0.00225513
mir-181a-1	Ictalurus punctatus	miRNA	-9.69119	0.00225513
mir-181a-5	Ictalurus punctatus	miRNA	-9.70565	0.00225628
mir-30d	Danio rerio	miRNA	-7.24554	0.00259676
ENSGACT00000028949.1	Gasterosteus_aculeatus.BROADS1.ncrna	miRNA	-6.93328	0.00259676
mir-218a	Cyprinus carpio	miRNA	230.482	0.00259676
mir-130c-2	Danio rerio	miRNA	383.469	0.00283375
let-7g	Oryzias latipes	miRNA	-8.38076	0.00310928
ENSGACT00000029550.1	Gasterosteus_aculeatus.BROADS1.ncrna	miRNA	-7.20556	0.0032418
ENSGACT00000029679.1	Gasterosteus_aculeatus.BROADS1.ncrna	miRNA	-7.12676	0.00340906
ENSGACT00000029628.1	Gasterosteus_aculeatus.BROADS1.ncrna	miRNA	-8.17033	0.00350578
ENSGACT00000029608.1	Gasterosteus_aculeatus.BROADS1.ncrna	miRNA	-8.16887	0.00350578
ENSGACT00000029518.1	Gasterosteus_aculeatus.BROADS1.ncrna	miRNA	-8.16706	0.00350578
ENSGACT00000029681.1	Gasterosteus_aculeatus.BROADS1.ncrna	miRNA	-8.16138	0.00350578
ENSGACT00000029563.1	Gasterosteus_aculeatus.BROADS1.ncrna	miRNA	-8.14729	0.00350578
ENSGACT00000029647.1	Gasterosteus_aculeatus.BROADS1.ncrna	miRNA	-8.0726	0.00350578
ENSGACT00000029658.1	Gasterosteus_aculeatus.BROADS1.ncrna	miRNA	-7.87732	0.00350578
ENSGACT00000028935.1	Gasterosteus_aculeatus.BROADS1.ncrna	miRNA	-7.21068	0.00350578
mir-130c-1	Danio rerio	miRNA	372.542	0.00350578
mir-3618	Mus musculus	miRNA	503.674	0.00389545
mir-153	Gallus gallus	miRNA	339.759	0.00400564
mir-7641	Hippoglossus hippoglossus	miRNA	-26.7545	0.00421089
ENSGACT00000029666.1	Gasterosteus_aculeatus.BROADS1.ncrna	miRNA	-7.70492	0.00421089
ENSGACT00000029508.1	Gasterosteus_aculeatus.BROADS1.ncrna	miRNA	-7.66679	0.00425512
ENSGACT00000029669.1	Gasterosteus_aculeatus.BROADS1.ncrna	miRNA	-7.57208	0.00450747
mir-20b	Danio rerio	miRNA	378.006	0.00487002
mir-181c	Cyprinus carpio	miRNA	-8.23074	0.0053231
let-7a-1	Oryzias latipes	miRNA	-5.7444	0.00695343
let-7a	Cyprinus carpio	miRNA	-5.45575	0.00741116
let-7f	Danio rerio	miRNA	-6.66527	0.00771034
mir-183	Ictalurus punctatus	miRNA	7.07449	0.00989069
mir-125b	Cyprinus carpio	miRNA	-5.39475	0.010262
mir-190a	Salmo salar	miRNA	241.409	0.0103142
mir-18a	Cyprinus carpio	miRNA	6.41281	0.0119201
mir-216b	Danio rerio	miRNA	-6.08186	0.0127128
mir-181a	Cyprinus carpio	miRNA	-6.54483	0.0138253
mir-204	Oryzias latipes	miRNA	186.771	0.0149035
mir-301a-1	Salmo salar	miRNA	263.265	0.015108
ENSGACT00000029667.1	Gasterosteus_aculeatus.BROADS1.ncrna	miRNA	-5.46058	0.0160463
mir-221-3	Ictalurus punctatus	miRNA	5.36878	0.0160463
mir-216a	Fugu rubripes	miRNA	-232.416	0.0163885
mir-30a-3	Salmo salar	miRNA	-5.84654	0.0206789
mir-30c	Fugu rubripes	miRNA	-4.68311	0.0213405
mir-30a-4	Salmo salar	miRNA	-5.75803	0.0216188
let-7c-2	Danio rerio	miRNA	-8.15584	0.0231644
mir-135a	Salmo salar	miRNA	219.554	0.0231644
mir-2188	Danio rerio	miRNA	-298.535	0.0236916
ENSGACT00000029489.1	Gasterosteus_aculeatus.BROADS1.ncrna	miRNA	-8.73738	0.0237289
ENSGACT00000028158.1	Gasterosteus_aculeatus.BROADS1.ncrna	miRNA	-794.427	0.0254344
ENSGACT00000028147.1	Gasterosteus_aculeatus.BROADS1.ncrna	miRNA	-122.903	0.0269021
mir-130a-1	Salmo salar	miRNA	5.93229	0.0285881
ENSGACT00000028180.1	Gasterosteus_aculeatus.BROADS1.ncrna	miRNA	-794.427	0.0288261
ENSGACT00000028176.1	Gasterosteus_aculeatus.BROADS1.ncrna	miRNA	-117.789	0.0288637
mir-130a-2	Salmo salar	miRNA	5.87416	0.0294856
ENSGACT00000029554.1	Gasterosteus_aculeatus.BROADS1.ncrna	miRNA	-7.66355	0.0295293
mir-124-5	Danio rerio	miRNA	10.1677	0.0307115
ENSGACT00000028182.1	Gasterosteus_aculeatus.BROADS1.ncrna	miRNA	-761.368	0.0313082
ENSGACT00000028165.1	Gasterosteus_aculeatus.BROADS1.ncrna	miRNA	-120.346	0.0313082
ENSGACT00000028166.1	Gasterosteus_aculeatus.BROADS1.ncrna	miRNA	-120.346	0.0314034
ENSGACT00000028155.1	Gasterosteus_aculeatus.BROADS1.ncrna	miRNA	-761.368	0.0314656
ENSGACT00000028152.1	Gasterosteus_aculeatus.BROADS1.ncrna	miRNA	-117.789	0.0314656
ENSGACT00000028332.1	Gasterosteus_aculeatus.BROADS1.ncrna	miRNA	181.307	0.0314656
ENSGACT00000028161.1	Gasterosteus_aculeatus.BROADS1.ncrna	miRNA	-120.346	0.0315234
ENSGACT00000028149.1	Gasterosteus_aculeatus.BROADS1.ncrna	miRNA	-120.346	0.0315234
let-7c-1	Danio rerio	miRNA	-7.59714	0.0315234
ENSGACT00000028162.1	Gasterosteus_aculeatus.BROADS1.ncrna	miRNA	-117.789	0.0315305
mir-124-2	Danio rerio	miRNA	10.2145	0.0323972
ENSGACT00000029661.1	Gasterosteus_aculeatus.BROADS1.ncrna	miRNA	-8.52444	0.0326567
let-7e	Danio rerio	miRNA	-4.46755	0.0333436
ENSGACT00000029541.1	Gasterosteus_aculeatus.BROADS1.ncrna	miRNA	-8.48179	0.0334337
mir-125a-2	Danio rerio	miRNA	-5.507	0.0334337
mir-124-3	Danio rerio	miRNA	10.1677	0.0334337
ENSGACT00000028169.1	Gasterosteus_aculeatus.BROADS1.ncrna	miRNA	-117.789	0.0339031
ENSGACT00000029629.1	Gasterosteus_aculeatus.BROADS1.ncrna	miRNA	-8.21139	0.0339031
mir-125a-1	Danio rerio	miRNA	-5.47149	0.0339925
ENSGACT00000028148.1	Gasterosteus_aculeatus.BROADS1.ncrna	miRNA	-117.789	0.034614
ENSGACT00000029641.1	Gasterosteus_aculeatus.BROADS1.ncrna	miRNA	-8.56487	0.0348885
ENSGACT00000028058.1	Gasterosteus_aculeatus.BROADS1.ncrna	miRNA	-5.3333	0.0348885
ENSGACT00000028043.1	Gasterosteus_aculeatus.BROADS1.ncrna	miRNA	3.68645	0.0348885
ENSGACT00000029517.1	Gasterosteus_aculeatus.BROADS1.ncrna	miRNA	-8.46139	0.0350547
ENSGACT00000028184.1	Gasterosteus_aculeatus.BROADS1.ncrna	miRNA	-777.897	0.0353442
mir-21-1	Danio rerio	miRNA	192.235	0.0353442
ENSGACT00000028178.1	Gasterosteus_aculeatus.BROADS1.ncrna	miRNA	-777.897	0.0353831
ENSGACT00000029632.1	Gasterosteus_aculeatus.BROADS1.ncrna	miRNA	-8.12704	0.0359722
mir-30e-2	Danio rerio	miRNA	-3.31085	0.0359722
ENSGACT00000028157.1	Gasterosteus_aculeatus.BROADS1.ncrna	miRNA	-761.368	0.0381075
ENSGACT00000028164.1	Gasterosteus_aculeatus.BROADS1.ncrna	miRNA	-115.231	0.0390855
mir-31	Gallus gallus	miRNA	-5.98541	0.0390855
ENSGACT00000028179.1	Gasterosteus_aculeatus.BROADS1.ncrna	miRNA	-761.368	0.0391508
ENSGACT00000028177.1	Gasterosteus_aculeatus.BROADS1.ncrna	miRNA	-761.368	0.0391508
ENSGACT00000028175.1	Gasterosteus_aculeatus.BROADS1.ncrna	miRNA	-744.838	0.0391508
mir-30a-2	Salmo salar	miRNA	-4.89826	0.0391508
ENSGACT00000028957.1	Gasterosteus_aculeatus.BROADS1.ncrna	miRNA	175.843	0.0391508
ENSGACT00000028163.1	Gasterosteus_aculeatus.BROADS1.ncrna	miRNA	-115.231	0.0392941
mir-30a-1	Salmo salar	miRNA	-4.77932	0.0392941
mir-30a	Oryzias latipes	miRNA	-4.06306	0.0392941
ENSGACT00000028150.1	Gasterosteus_aculeatus.BROADS1.ncrna	miRNA	-744.838	0.0397787
ENSGACT00000029042.1	Gasterosteus_aculeatus.BROADS1.ncrna	miRNA	241.409	0.039876
mir-19a-2	Salmo salar	miRNA	378.006	0.0401164
ENSGACT00000028146.1	Gasterosteus_aculeatus.BROADS1.ncrna	miRNA	-728.308	0.0402036
mir-19a-1	Salmo salar	miRNA	372.542	0.041483
ENSGACT00000028183.1	Gasterosteus_aculeatus.BROADS1.ncrna	miRNA	-110.117	0.0424619
ENSGACT00000028174.1	Gasterosteus_aculeatus.BROADS1.ncrna	miRNA	-110.117	0.0436318
mir-190a	Ictalurus punctatus	miRNA	153.988	0.0450102
ENSGACT00000028167.1	Gasterosteus_aculeatus.BROADS1.ncrna	miRNA	-67.9894	0.0470494
mir-124-3	Oryzias latipes	miRNA	257.801	0.0482782
ENSGACT00000028159.1	Gasterosteus_aculeatus.BROADS1.ncrna	miRNA	-110.117	0.0494347
ENSGACT00000028181.1	Gasterosteus_aculeatus.BROADS1.ncrna	miRNA	-66.6036	0.0494347
ENSGACT00000028151.1	Gasterosteus_aculeatus.BROADS1.ncrna	miRNA	-65.2178	0.0506675
ENSGACT00000027719.1	Gasterosteus_aculeatus.BROADS1.ncrna	Mt_tRNA	-19.7516	9.11873e-05
ENSGACT00000027737.1	Gasterosteus_aculeatus.BROADS1.ncrna	Mt_tRNA	-26.2224	0.000365918
ENSGACT00000028476.1	Gasterosteus_aculeatus.BROADS1.ncrna	rRNA	-9.50777	0.00259676
ENSGACT00000028528.1	Gasterosteus_aculeatus.BROADS1.ncrna	rRNA	-9.65693	0.0029761
ENSGACT00000029202.1	Gasterosteus_aculeatus.BROADS1.ncrna	rRNA	-9.56757	0.00472154
ENSGACT00000028662.1	Gasterosteus_aculeatus.BROADS1.ncrna	rRNA	-7.41687	0.0068542
ENSGACT00000027830.1	Gasterosteus_aculeatus.BROADS1.ncrna	rRNA	-7.42818	0.00695343
ENSGACT00000028830.1	Gasterosteus_aculeatus.BROADS1.ncrna	rRNA	-7.39707	0.00695343
ENSGACT00000027817.1	Gasterosteus_aculeatus.BROADS1.ncrna	rRNA	-7.35831	0.00695343
ENSGACT00000027753.1	Gasterosteus_aculeatus.BROADS1.ncrna	rRNA	-7.35917	0.0069803
ENSGACT00000028855.1	Gasterosteus_aculeatus.BROADS1.ncrna	rRNA	-7.37945	0.00698606
ENSGACT00000028877.1	Gasterosteus_aculeatus.BROADS1.ncrna	rRNA	-7.3581	0.00698606
ENSGACT00000028516.1	Gasterosteus_aculeatus.BROADS1.ncrna	rRNA	-7.37063	0.00705113
ENSGACT00000028572.1	Gasterosteus_aculeatus.BROADS1.ncrna	rRNA	-7.31409	0.00720379
ENSGACT00000028496.1	Gasterosteus_aculeatus.BROADS1.ncrna	rRNA	-6.86104	0.00967086
ENSGACT00000028895.1	Gasterosteus_aculeatus.BROADS1.ncrna	rRNA	-6.77374	0.0116688
ENSGACT00000028347.1	Gasterosteus_aculeatus.BROADS1.ncrna	rRNA	-32.3727	0.0408037
ENSGACT00000028462.1	Gasterosteus_aculeatus.BROADS1.ncrna	rRNA gene_symbol	-10.7401	9.11873e-05
ENSGACT00000028529.1	Gasterosteus_aculeatus.BROADS1.ncrna	rRNA gene_symbol	-10.7345	9.11873e-05
ENSGACT00000028469.1	Gasterosteus_aculeatus.BROADS1.ncrna	rRNA gene_symbol	-10.7207	9.11873e-05
ENSGACT00000027871.1	Gasterosteus_aculeatus.BROADS1.ncrna	rRNA gene_symbol	-10.7184	9.11873e-05
ENSGACT00000027908.1	Gasterosteus_aculeatus.BROADS1.ncrna	rRNA gene_symbol	-10.7183	9.11873e-05
ENSGACT00000028545.1	Gasterosteus_aculeatus.BROADS1.ncrna	rRNA gene_symbol	-10.7152	9.11873e-05
ENSGACT00000029184.1	Gasterosteus_aculeatus.BROADS1.ncrna	rRNA gene_symbol	-10.7096	9.11873e-05
ENSGACT00000028522.1	Gasterosteus_aculeatus.BROADS1.ncrna	rRNA gene_symbol	-10.7081	9.11873e-05
ENSGACT00000028576.1	Gasterosteus_aculeatus.BROADS1.ncrna	rRNA gene_symbol	-10.704	9.11873e-05
ENSGACT00000028719.1	Gasterosteus_aculeatus.BROADS1.ncrna	rRNA gene_symbol	-10.6984	9.11873e-05
ENSGACT00000028919.1	Gasterosteus_aculeatus.BROADS1.ncrna	rRNA gene_symbol	-10.6958	9.11873e-05
ENSGACT00000027777.1	Gasterosteus_aculeatus.BROADS1.ncrna	rRNA gene_symbol	-10.6769	9.11873e-05
ENSGACT00000028560.1	Gasterosteus_aculeatus.BROADS1.ncrna	rRNA gene_symbol	-10.284	0.000111863
ENSGACT00000028503.1	Gasterosteus_aculeatus.BROADS1.ncrna	rRNA gene_symbol	-11.8378	0.00720379
ENSGACT00000028606.1	Gasterosteus_aculeatus.BROADS1.ncrna	rRNA gene_symbol	-7.09495	0.0381075
ENSGACT00000029556.1	Gasterosteus_aculeatus.BROADS1.ncrna	snoRNA	536.457	0.000774405
ENSGACT00000029693.1	Gasterosteus_aculeatus.BROADS1.ncrna	snoRNA	530.993	0.000864576
ENSGACT00000029637.1	Gasterosteus_aculeatus.BROADS1.ncrna	snoRNA	530.993	0.000919998
ENSGACT00000029588.1	Gasterosteus_aculeatus.BROADS1.ncrna	snoRNA	530.993	0.000919998
ENSGACT00000029590.1	Gasterosteus_aculeatus.BROADS1.ncrna	snoRNA	7.18308	0.00172272
ENSGACT00000029652.1	Gasterosteus_aculeatus.BROADS1.ncrna	snoRNA	-7.85302	0.00350578
ENSGACT00000029388.1	Gasterosteus_aculeatus.BROADS1.ncrna	snoRNA	-34.2736	0.00764927
ENSGACT00000029386.1	Gasterosteus_aculeatus.BROADS1.ncrna	snoRNA	-33.3231	0.00764927
ENSGACT00000029692.1	Gasterosteus_aculeatus.BROADS1.ncrna	snoRNA	9.93648	0.0193122
ENSGACT00000029569.1	Gasterosteus_aculeatus.BROADS1.ncrna	snoRNA	-9.7461	0.0250605
ENSGACT00000029675.1	Gasterosteus_aculeatus.BROADS1.ncrna	snoRNA	-5.28725	0.0494347
ENSGACT00000027934.1	Gasterosteus_aculeatus.BROADS1.ncrna	snRNA	18.0109	9.27689e-05
ENSGACT00000028405.1	Gasterosteus_aculeatus.BROADS1.ncrna	snRNA	18.1928	9.27689e-05
ENSGACT00000028928.1	Gasterosteus_aculeatus.BROADS1.ncrna	snRNA	17.3104	9.77465e-05
ENSGACT00000028400.1	Gasterosteus_aculeatus.BROADS1.ncrna	snRNA	16.9947	0.000111863
ENSGACT00000028345.1	Gasterosteus_aculeatus.BROADS1.ncrna	snRNA	17.9742	0.000114406
ENSGACT00000028510.1	Gasterosteus_aculeatus.BROADS1.ncrna	snRNA	17.5296	0.000130269
ENSGACT00000028544.1	Gasterosteus_aculeatus.BROADS1.ncrna	snRNA	18.3609	0.000130269
ENSGACT00000028799.1	Gasterosteus_aculeatus.BROADS1.ncrna	snRNA	17.6435	0.000130281
ENSGACT00000028910.1	Gasterosteus_aculeatus.BROADS1.ncrna	snRNA	17.853	0.000130281
ENSGACT00000027751.1	Gasterosteus_aculeatus.BROADS1.ncrna	snRNA	18.1097	0.000165126
ENSGACT00000028706.1	Gasterosteus_aculeatus.BROADS1.ncrna	snRNA	16.9217	0.000174964

## Sheet: Morula-GO
Small RNA - Name	Small RNA - Resource	Biotype	Morula vs Gastrulation-Organogenesis - Fold change	Morula vs Gastrulation-Organogenesis - FDR p-value correction
ENSGACT00000028167.1	Gasterosteus_aculeatus.BROADS1.ncrna	miRNA	-810.957	0.0353693
ENSGACT00000028181.1	Gasterosteus_aculeatus.BROADS1.ncrna	miRNA	-794.427	0.0376783
ENSGACT00000028158.1	Gasterosteus_aculeatus.BROADS1.ncrna	miRNA	-794.427	0.0389513
ENSGACT00000028147.1	Gasterosteus_aculeatus.BROADS1.ncrna	miRNA	-794.427	0.0404247
ENSGACT00000028180.1	Gasterosteus_aculeatus.BROADS1.ncrna	miRNA	-794.427	0.0426017
ENSGACT00000028151.1	Gasterosteus_aculeatus.BROADS1.ncrna	miRNA	-777.897	0.0387043
ENSGACT00000028165.1	Gasterosteus_aculeatus.BROADS1.ncrna	miRNA	-777.897	0.0462479
ENSGACT00000028166.1	Gasterosteus_aculeatus.BROADS1.ncrna	miRNA	-777.897	0.0463782
ENSGACT00000028161.1	Gasterosteus_aculeatus.BROADS1.ncrna	miRNA	-777.897	0.0470593
ENSGACT00000028149.1	Gasterosteus_aculeatus.BROADS1.ncrna	miRNA	-777.897	0.0473632
ENSGACT00000029554.1	Gasterosteus_aculeatus.BROADS1.ncrna	miRNA	-761.368	0.000657278
ENSGACT00000028176.1	Gasterosteus_aculeatus.BROADS1.ncrna	miRNA	-761.368	0.0430892
ENSGACT00000028156.1	Gasterosteus_aculeatus.BROADS1.ncrna	miRNA	-761.368	0.0443531
ENSGACT00000028182.1	Gasterosteus_aculeatus.BROADS1.ncrna	miRNA	-761.368	0.0462479
ENSGACT00000028152.1	Gasterosteus_aculeatus.BROADS1.ncrna	miRNA	-761.368	0.0470593
ENSGACT00000028155.1	Gasterosteus_aculeatus.BROADS1.ncrna	miRNA	-761.368	0.0470593
ENSGACT00000028162.1	Gasterosteus_aculeatus.BROADS1.ncrna	miRNA	-761.368	0.0476925
ENSGACT00000029268.1	Gasterosteus_aculeatus.BROADS1.ncrna	miRNA	-612.6	0.0155977
ENSGACT00000028959.1	Gasterosteus_aculeatus.BROADS1.ncrna	miRNA	-381.184	0.0204922
mir-30c	Danio rerio	miRNA	-364.654	0.00731613
mir-2188	Danio rerio	miRNA	-298.535	0.0450161
mir-15b	Fugu rubripes	miRNA	-265.476	0.0299552
mir-7641	Hippoglossus hippoglossus	miRNA	-69.7268	0.000193258
ENSGACT00000028245.1	Gasterosteus_aculeatus.BROADS1.ncrna	miRNA	-29.8267	0.000121203
ENSGACT00000029641.1	Gasterosteus_aculeatus.BROADS1.ncrna	miRNA	-26.2755	0.000718465
ENSGACT00000029661.1	Gasterosteus_aculeatus.BROADS1.ncrna	miRNA	-25.6391	0.00061847
ENSGACT00000029541.1	Gasterosteus_aculeatus.BROADS1.ncrna	miRNA	-24.0914	0.000817901
ENSGACT00000029517.1	Gasterosteus_aculeatus.BROADS1.ncrna	miRNA	-20.9073	0.00137482
ENSGACT00000029629.1	Gasterosteus_aculeatus.BROADS1.ncrna	miRNA	-20.1926	0.00131144
ENSGACT00000029632.1	Gasterosteus_aculeatus.BROADS1.ncrna	miRNA	-19.2828	0.00157183
ENSGACT00000029539.1	Gasterosteus_aculeatus.BROADS1.ncrna	miRNA	-17.7406	0.00846823
ENSGACT00000029549.1	Gasterosteus_aculeatus.BROADS1.ncrna	miRNA	-15.7035	0.0394791
ENSGACT00000029627.1	Gasterosteus_aculeatus.BROADS1.ncrna	miRNA	-15.6124	0.0404247
ENSGACT00000029697.1	Gasterosteus_aculeatus.BROADS1.ncrna	miRNA	-15.2769	0.042406
ENSGACT00000029589.1	Gasterosteus_aculeatus.BROADS1.ncrna	miRNA	-14.143	0.0490289
ENSGACT00000029508.1	Gasterosteus_aculeatus.BROADS1.ncrna	miRNA	-10.8718	0.000564275
ENSGACT00000029669.1	Gasterosteus_aculeatus.BROADS1.ncrna	miRNA	-10.283	0.000718465
ENSGACT00000029666.1	Gasterosteus_aculeatus.BROADS1.ncrna	miRNA	-9.91514	0.000895662
ENSGACT00000029658.1	Gasterosteus_aculeatus.BROADS1.ncrna	miRNA	-9.26567	0.00111494
ENSGACT00000029489.1	Gasterosteus_aculeatus.BROADS1.ncrna	miRNA	-8.65065	0.0156728
ENSGACT00000029681.1	Gasterosteus_aculeatus.BROADS1.ncrna	miRNA	-8.25218	0.00203165
ENSGACT00000029628.1	Gasterosteus_aculeatus.BROADS1.ncrna	miRNA	-8.18756	0.00212161
ENSGACT00000029608.1	Gasterosteus_aculeatus.BROADS1.ncrna	miRNA	-8.14628	0.00218959
ENSGACT00000029563.1	Gasterosteus_aculeatus.BROADS1.ncrna	miRNA	-8.09255	0.00223002
ENSGACT00000029518.1	Gasterosteus_aculeatus.BROADS1.ncrna	miRNA	-8.03952	0.00232155
ENSGACT00000029647.1	Gasterosteus_aculeatus.BROADS1.ncrna	miRNA	-7.97013	0.00223705
ENSGACT00000029667.1	Gasterosteus_aculeatus.BROADS1.ncrna	miRNA	-7.91833	0.00131144
ENSGACT00000028949.1	Gasterosteus_aculeatus.BROADS1.ncrna	miRNA	-7.66926	0.00097688
ENSGACT00000029550.1	Gasterosteus_aculeatus.BROADS1.ncrna	miRNA	-7.63634	0.0013871
ENSGACT00000029679.1	Gasterosteus_aculeatus.BROADS1.ncrna	miRNA	-7.55905	0.00147122
ENSGACT00000028938.1	Gasterosteus_aculeatus.BROADS1.ncrna	miRNA	-5.30152	0.00671487
ENSGACT00000028953.1	Gasterosteus_aculeatus.BROADS1.ncrna	miRNA	-5.29631	0.00671487
ENSGACT00000028937.1	Gasterosteus_aculeatus.BROADS1.ncrna	miRNA	-5.292	0.00675247
ENSGACT00000028950.1	Gasterosteus_aculeatus.BROADS1.ncrna	miRNA	-5.26905	0.00697167
ENSGACT00000028954.1	Gasterosteus_aculeatus.BROADS1.ncrna	miRNA	-5.25825	0.00692741
ENSGACT00000028936.1	Gasterosteus_aculeatus.BROADS1.ncrna	miRNA	-5.24795	0.00699995
ENSGACT00000028935.1	Gasterosteus_aculeatus.BROADS1.ncrna	miRNA	-5.17864	0.0126268
mir-26b	Danio rerio	miRNA	3.54436	0.0423782
mir-26a	Cyprinus carpio	miRNA	3.97193	0.0225653
mir-16	Oryzias latipes	miRNA	4.71196	0.017305
mir-19d	Danio rerio	miRNA	4.74803	0.0444732
mir-21	Paralichthys olivaceus	miRNA	4.77214	0.00347926
ENSGACT00000028058.1	Gasterosteus_aculeatus.BROADS1.ncrna	miRNA	5.20353	0.0254272
mir-106a	Oryzias latipes	miRNA	6.0449	0.0132339
mir-138-2	Ictalurus punctatus	miRNA	6.13279	0.0283378
mir-138-1	Ictalurus punctatus	miRNA	6.1852	0.0273016
mir-9	Cyprinus carpio	miRNA	6.22886	0.00127772
mir-19a	Danio rerio	miRNA	7.16157	0.00876474
mir-181a-1	Danio rerio	miRNA	7.81655	0.00234863
mir-181a-2	Danio rerio	miRNA	7.82546	0.00234863
mir-183	Hippoglossus hippoglossus	miRNA	8.15581	0.0108857
ENSGACT00000028330.1	Gasterosteus_aculeatus.BROADS1.ncrna	miRNA	8.59181	0.00892692
mir-130b	Homo sapiens	miRNA	10.1781	0.00645119
mir-1260a	Homo sapiens	miRNA	10.4355	0.00212161
mir-20a-2	Oryzias latipes	miRNA	10.8759	0.00044163
mir-9-3	Danio rerio	miRNA	10.8772	0.000121203
mir-20a	Cyprinus carpio	miRNA	10.9972	0.00010717
mir-27b-2	Salmo salar	miRNA	11.0985	0.0126268
mir-9-2	Danio rerio	miRNA	11.2791	9.28225e-05
mir-9-7	Danio rerio	miRNA	11.2791	9.28225e-05
mir-9-1	Danio rerio	miRNA	11.3528	9.06614e-05
mir-9-6	Danio rerio	miRNA	11.3528	9.1643e-05
mir-9-5	Danio rerio	miRNA	11.6354	7.80906e-05
mir-9-4	Danio rerio	miRNA	11.7119	7.37909e-05
mir-20a-1	Oryzias latipes	miRNA	12.1878	0.000222095
mir-181b-2	Danio rerio	miRNA	12.4365	0.00104889
mir-181b-1	Danio rerio	miRNA	12.6195	0.000982781
mir-101b-1	Salmo salar	miRNA	12.8448	0.00173732
mir-20b	Salmo salar	miRNA	13.2888	0.00313801
mir-30c	Ictalurus punctatus	miRNA	13.6897	2.8735e-05
mir-17	Cyprinus carpio	miRNA	14.8054	3.8914e-06
mir-21-2	Oryzias latipes	miRNA	15.4696	4.58684e-06
mir-27b-1	Salmo salar	miRNA	15.5169	0.00605679
mir-15a	Fugu rubripes	miRNA	17.4522	0.000388096
mir-101b-2	Salmo salar	miRNA	19.1716	0.000388096
mir-139	Cyprinus carpio	miRNA	19.4268	0.00122728
mir-17a-1	Danio rerio	miRNA	20.9021	2.01093e-06
mir-17a-2	Danio rerio	miRNA	20.9685	1.78373e-06
mir-130a-2	Salmo salar	miRNA	21.2807	1.20338e-05
mir-130a-1	Salmo salar	miRNA	21.5145	1.1649e-05
mir-19c-4	Salmo salar	miRNA	22.5423	8.38344e-05
mir-124-5	Danio rerio	miRNA	23.1725	0.000954465
mir-124-3	Danio rerio	miRNA	23.455	0.00111494
mir-124-2	Danio rerio	miRNA	23.7375	0.00105501
mir-182	Cyprinus carpio	miRNA	26.4617	1.04351e-05
ENSGACT00000028043.1	Gasterosteus_aculeatus.BROADS1.ncrna	miRNA	28.2256	9.68824e-10
mir-455	Cyprinus carpio	miRNA	30.4807	2.02407e-06
mir-183-2	Salmo salar	miRNA	31.8077	1.36164e-06
mir-183-3	Salmo salar	miRNA	32.6345	1.2002e-06
mir-183-1	Salmo salar	miRNA	32.6345	1.23381e-06
mir-18a	Cyprinus carpio	miRNA	34.3041	7.18169e-08
mir-21	Cyprinus carpio	miRNA	35.6449	4.1777e-10
mir-181b-2	Homo sapiens	miRNA	41.2299	5.58898e-07
mir-181b-1	Homo sapiens	miRNA	43.0929	5.19129e-07
mir-183	Cyprinus carpio	miRNA	44.65	3.28811e-08
mir-18a	Salmo salar	miRNA	45.6933	1.29801e-07
mir-126	Cyprinus carpio	miRNA	48.7656	2.28737e-12
mir-181b	Salmo salar	miRNA	51.4994	3.28811e-08
mir-30c-1	Salmo salar	miRNA	57.1489	4.59658e-14
mir-30c-2	Salmo salar	miRNA	57.1687	4.66748e-14
mir-221-3	Ictalurus punctatus	miRNA	61.0516	1.46643e-10
mir-205	Ictalurus punctatus	miRNA	79.7028	1.1804e-09
mir-182	Petromyzon marinus	miRNA	86.4086	1.71901e-08
mir-30b	Salmo salar	miRNA	89.9564	6.34318e-13
mir-203b	Danio rerio	miRNA	98.4397	4.27944e-14
mir-10b	Cyprinus carpio	miRNA	107.18	3.22308e-13
mir-183	Ictalurus punctatus	miRNA	158.817	9.71422e-12
mir-128-1	Salmo salar	miRNA	161.188	2.46698e-07
mir-455-2	Danio rerio	miRNA	198.811	0.0343963
ENSGACT00000029107.1	Gasterosteus_aculeatus.BROADS1.ncrna	miRNA	198.811	0.04201
mir-204-2	Danio rerio	miRNA	208.393	3.63294e-19
mir-222a-1	Salmo salar	miRNA	218.881	3.76694e-18
mir-200b-1	Salmo salar	miRNA	220.562	2.22244e-11
mir-204-1	Danio rerio	miRNA	231.584	1.5438e-19
mir-133a-1	Danio rerio	miRNA	231.78	0.0144073
mir-210	Danio rerio	miRNA	231.78	0.0213039
mir-203	Paralichthys olivaceus	miRNA	231.78	0.0303687
mir-27b	Danio rerio	miRNA	231.78	0.0396601
mir-222a-2	Salmo salar	miRNA	236.404	1.56053e-18
mir-10b-2	Danio rerio	miRNA	262.559	1.00854e-19
mir-730	Cyprinus carpio	miRNA	264.749	0.0203126
mir-183	Petromyzon marinus	miRNA	264.749	0.0326615
mir-10b-1	Danio rerio	miRNA	265.096	1.00854e-19
mir-181b-1	Oryzias latipes	miRNA	271.516	2.46682e-12
mir-181b-2	Oryzias latipes	miRNA	271.516	2.46682e-12
mir-200b-2	Salmo salar	miRNA	292.629	6.02389e-12
mir-130c-1	Ictalurus punctatus	miRNA	297.717	0.00868215
ENSGACT00000028083.1	Gasterosteus_aculeatus.BROADS1.ncrna	miRNA	297.717	0.0333067
mir-459	Cyprinus carpio	miRNA	297.717	0.0421906
mir-10c	Danio rerio	miRNA	317.72	5.31235e-28
mir-499	Cyprinus carpio	miRNA	330.686	0.00325456
mir-130c-2	Ictalurus punctatus	miRNA	330.686	0.00510874
mir-1388	Danio rerio	miRNA	363.654	0.00206964
mir-27b	Homo sapiens	miRNA	363.654	0.00234863
mir-182	Danio rerio	miRNA	367.458	4.87284e-13
mir-10c	Cyprinus carpio	miRNA	385.496	2.03732e-28
mir-17	Oryzias latipes	miRNA	396.623	0.00097688
mir-190a	Ictalurus punctatus	miRNA	396.623	0.0012926
mir-135b	Danio rerio	miRNA	396.623	0.0019143
mir-219a-2	Salmo salar	miRNA	396.623	0.0042926
mir-219b-1	Salmo salar	miRNA	396.623	0.00471383
mir-219b-2	Salmo salar	miRNA	396.623	0.00477721
mir-219c-1	Salmo salar	miRNA	396.623	0.00477721
mir-219a-1	Salmo salar	miRNA	396.623	0.00499263
mir-205	Fugu rubripes	miRNA	396.623	0.00510585
mir-219c-2	Salmo salar	miRNA	396.623	0.00510585
ENSGACT00000028059.1	Gasterosteus_aculeatus.BROADS1.ncrna	miRNA	396.623	0.00916268
mir-10d	Ictalurus punctatus	miRNA	396.623	0.0156728
mir-124-1	Oryzias latipes	miRNA	396.623	0.0198024
ENSGACT00000029042.1	Gasterosteus_aculeatus.BROADS1.ncrna	miRNA	396.623	0.0343488
mir-731	Salmo salar	miRNA	429.591	0.00212161
mir-124-3	Oryzias latipes	miRNA	429.591	0.0110734
mir-10a	Danio rerio	miRNA	432.768	4.24412e-22
mir-205	Cyprinus carpio	miRNA	441.769	6.12443e-21
mir-727	Cyprinus carpio	miRNA	495.529	0.00232155
mir-34	Cyprinus carpio	miRNA	561.466	7.38577e-05
mir-181b	Cyprinus carpio	miRNA	627.403	2.87521e-05
mir-196a	Oryzias latipes	miRNA	693.34	0.00108602
mir-25	Homo sapiens	miRNA	726.309	0.000723466
mir-7a	Cyprinus carpio	miRNA	792.246	0.000954465
mir-10d	Hippoglossus hippoglossus	miRNA	825.214	0.00347
ENSGACT00000028134.1	Gasterosteus_aculeatus.BROADS1.ncrna	miRNA	858.183	0.00849949
mir-203b	Salmo salar	miRNA	891.151	0.00440842
mir-196a-1	Fugu rubripes	miRNA	924.12	4.31002e-05
mir-222a	Danio rerio	miRNA	949.162	1.48259e-22
mir-455	Oryzias latipes	miRNA	990.057	2.55099e-06
mir-301b	Danio rerio	miRNA	1023.03	1.09555e-06
mir-21-1	Danio rerio	miRNA	1023.03	1.71431e-05
mir-206	Paralichthys olivaceus	miRNA	1055.99	0.0025303
mir-199	Cyprinus carpio	miRNA	1088.96	2.55099e-06
ENSGACT00000028957.1	Gasterosteus_aculeatus.BROADS1.ncrna	miRNA	1088.96	4.58684e-06
mir-449a	Salmo salar	miRNA	1121.93	5.66211e-06
mir-10d-1	Salmo salar	miRNA	1121.93	1.1649e-05
mir-3618	Ictalurus punctatus	miRNA	1154.9	9.34828e-07
mir-190a	Salmo salar	miRNA	1154.9	2.49216e-06
mir-10d-2	Salmo salar	miRNA	1154.9	1.26726e-05
mir-10d	Cyprinus carpio	miRNA	1172.69	2.25151e-30
mir-204	Oryzias latipes	miRNA	1187.87	4.88368e-07
mir-130c-2	Danio rerio	miRNA	1187.87	8.89986e-06
mir-130c-1	Danio rerio	miRNA	1187.87	1.05421e-05
mir-222a	Ictalurus punctatus	miRNA	1333.8	3.45342e-29
mir-96	Cyprinus carpio	miRNA	1385.68	2.1501e-06
ENSGACT00000028054.1	Gasterosteus_aculeatus.BROADS1.ncrna	miRNA	1385.68	3.22293e-05
mir-196a-2	Fugu rubripes	miRNA	1517.55	5.01019e-06
mir-19a-1	Salmo salar	miRNA	1649.43	0.00214589
mir-19a-2	Salmo salar	miRNA	1649.43	0.00214589
mir-196b	Petromyzon marinus	miRNA	1715.37	2.7501e-06
mir-184	Gallus gallus	miRNA	1715.37	5.6732e-05
ENSGACT00000028332.1	Gasterosteus_aculeatus.BROADS1.ncrna	miRNA	1781.3	8.95524e-08
ENSGACT00000028072.1	Gasterosteus_aculeatus.BROADS1.ncrna	miRNA	2110.99	4.57939e-08
mir-10d	Danio rerio	miRNA	2179.95	1.73149e-28
mir-196a-2	Ictalurus punctatus	miRNA	2308.8	1.27231e-06
mir-196a-1	Ictalurus punctatus	miRNA	2341.77	1.09562e-06
mir-153a	Danio rerio	miRNA	2374.74	3.65787e-08
mir-183-2	Oryzias latipes	miRNA	2506.61	1.38866e-07
mir-183-1	Oryzias latipes	miRNA	2506.61	1.40415e-07
mir-301a-1	Salmo salar	miRNA	2869.27	1.19245e-07
mir-17	Gallus gallus	miRNA	3001.14	1.30813e-09
ENSGACT00000028064.1	Gasterosteus_aculeatus.BROADS1.ncrna	miRNA	3001.14	3.10217e-06
mir-3618	Mus musculus	miRNA	3363.79	1.47575e-06
mir-218a	Cyprinus carpio	miRNA	3462.7	2.84295e-13
ENSGACT00000028125.1	Gasterosteus_aculeatus.BROADS1.ncrna	miRNA	3594.57	2.55565e-10
mir-449	Hippoglossus hippoglossus	miRNA	4089.1	5.08483e-06
mir-135a	Salmo salar	miRNA	4385.82	1.67437e-09
mir-20b	Danio rerio	miRNA	4418.79	3.38448e-08
mir-153	Gallus gallus	miRNA	4781.44	1.60329e-09
mir-200b	Danio rerio	miRNA	4913.32	1.46643e-10
mir-206	Salmo salar	miRNA	6924.4	4.30166e-11
mir-133b-2	Salmo salar	miRNA	14210.5	2.00467e-17
mir-133b-1	Salmo salar	miRNA	14243.4	1.21858e-17
ENSGACT00000027999.1	Gasterosteus_aculeatus.BROADS1.ncrna	miRNA	14441.2	2.13117e-18
mir-196	Hippoglossus hippoglossus	miRNA	18232.6	6.50702e-15
mir-196a	Cyprinus carpio	miRNA	22353.7	1.40981e-16
mir-182	Hippoglossus hippoglossus	miRNA	24035.1	6.99761e-14
mir-301b	Salmo salar	miRNA	30661.8	1.52958e-21
mir-10b	Oryzias latipes	miRNA	34222.4	2.41066e-18
mir-10d	Fugu rubripes	miRNA	49948.4	1.48259e-22
mir-196b	Cyprinus carpio	miRNA	56772.9	4.24412e-22
mir-10a	Homo sapiens	miRNA	89345.8	3.4954e-26
ENSGACT00000027715.1	Gasterosteus_aculeatus.BROADS1.ncrna	Mt_rRNA	-491.199	0.0103579
ENSGACT00000027713.1	Gasterosteus_aculeatus.BROADS1.ncrna	Mt_rRNA	-158.891	6.22087e-06
ENSGACT00000027737.1	Gasterosteus_aculeatus.BROADS1.ncrna	Mt_tRNA	-18795.3	8.55283e-10
ENSGACT00000027714.1	Gasterosteus_aculeatus.BROADS1.ncrna	Mt_tRNA	-11836.3	0.0128851
ENSGACT00000027740.1	Gasterosteus_aculeatus.BROADS1.ncrna	Mt_tRNA	-8414.63	0.0030125
ENSGACT00000027735.1	Gasterosteus_aculeatus.BROADS1.ncrna	Mt_tRNA	-6381.48	0.00958743
ENSGACT00000027720.1	Gasterosteus_aculeatus.BROADS1.ncrna	Mt_tRNA	-1075.43	0.0126268
ENSGACT00000027719.1	Gasterosteus_aculeatus.BROADS1.ncrna	Mt_tRNA	-60.1209	6.39837e-08
ENSGACT00000028528.1	Gasterosteus_aculeatus.BROADS1.ncrna	rRNA	-8.65795	0.00301756
ENSGACT00000028476.1	Gasterosteus_aculeatus.BROADS1.ncrna	rRNA	-8.16693	0.00326812
ENSGACT00000029202.1	Gasterosteus_aculeatus.BROADS1.ncrna	rRNA	-7.73779	0.00748734
ENSGACT00000028830.1	Gasterosteus_aculeatus.BROADS1.ncrna	rRNA	-6.90002	0.00603969
ENSGACT00000027817.1	Gasterosteus_aculeatus.BROADS1.ncrna	rRNA	-6.88056	0.00603969
ENSGACT00000028516.1	Gasterosteus_aculeatus.BROADS1.ncrna	rRNA	-6.82236	0.00645119
ENSGACT00000027830.1	Gasterosteus_aculeatus.BROADS1.ncrna	rRNA	-6.7862	0.00645687
ENSGACT00000027753.1	Gasterosteus_aculeatus.BROADS1.ncrna	rRNA	-6.78445	0.00645119
ENSGACT00000028855.1	Gasterosteus_aculeatus.BROADS1.ncrna	rRNA	-6.78241	0.00646069
ENSGACT00000028877.1	Gasterosteus_aculeatus.BROADS1.ncrna	rRNA	-6.76995	0.00645687
ENSGACT00000028662.1	Gasterosteus_aculeatus.BROADS1.ncrna	rRNA	-6.74386	0.00645687
ENSGACT00000028572.1	Gasterosteus_aculeatus.BROADS1.ncrna	rRNA	-6.7375	0.00666684
ENSGACT00000028496.1	Gasterosteus_aculeatus.BROADS1.ncrna	rRNA	-6.72731	0.00652534
ENSGACT00000028895.1	Gasterosteus_aculeatus.BROADS1.ncrna	rRNA	-6.4734	0.00875709
ENSGACT00000028503.1	Gasterosteus_aculeatus.BROADS1.ncrna	rRNA gene_symbol	-80.3215	5.47988e-05
ENSGACT00000029184.1	Gasterosteus_aculeatus.BROADS1.ncrna	rRNA gene_symbol	-7.54821	0.000578348
ENSGACT00000028522.1	Gasterosteus_aculeatus.BROADS1.ncrna	rRNA gene_symbol	-7.5322	0.000536697
ENSGACT00000028462.1	Gasterosteus_aculeatus.BROADS1.ncrna	rRNA gene_symbol	-7.52787	0.000578348
ENSGACT00000027871.1	Gasterosteus_aculeatus.BROADS1.ncrna	rRNA gene_symbol	-7.51991	0.000580648
ENSGACT00000028529.1	Gasterosteus_aculeatus.BROADS1.ncrna	rRNA gene_symbol	-7.51355	0.000580648
ENSGACT00000028919.1	Gasterosteus_aculeatus.BROADS1.ncrna	rRNA gene_symbol	-7.51309	0.000580248
ENSGACT00000028469.1	Gasterosteus_aculeatus.BROADS1.ncrna	rRNA gene_symbol	-7.50493	0.000578348
ENSGACT00000028576.1	Gasterosteus_aculeatus.BROADS1.ncrna	rRNA gene_symbol	-7.49928	0.00055263
ENSGACT00000027908.1	Gasterosteus_aculeatus.BROADS1.ncrna	rRNA gene_symbol	-7.49074	0.000554579
ENSGACT00000028545.1	Gasterosteus_aculeatus.BROADS1.ncrna	rRNA gene_symbol	-7.48932	0.000590706
ENSGACT00000027777.1	Gasterosteus_aculeatus.BROADS1.ncrna	rRNA gene_symbol	-7.48914	0.000554579
ENSGACT00000028719.1	Gasterosteus_aculeatus.BROADS1.ncrna	rRNA gene_symbol	-7.46792	0.000580648
ENSGACT00000028560.1	Gasterosteus_aculeatus.BROADS1.ncrna	rRNA gene_symbol	-7.18005	0.00076339
ENSGACT00000028606.1	Gasterosteus_aculeatus.BROADS1.ncrna	rRNA gene_symbol	-6.70255	0.0338514
ENSGACT00000029638.1	Gasterosteus_aculeatus.BROADS1.ncrna	snoRNA	-7869.15	0.00100483
ENSGACT00000029183.1	Gasterosteus_aculeatus.BROADS1.ncrna	snoRNA	-1191.14	0.000693389
ENSGACT00000029484.1	Gasterosteus_aculeatus.BROADS1.ncrna	snoRNA	-1091.96	0.00152101
ENSGACT00000029455.1	Gasterosteus_aculeatus.BROADS1.ncrna	snoRNA	-976.254	0.00131144
ENSGACT00000029416.1	Gasterosteus_aculeatus.BROADS1.ncrna	snoRNA	-943.195	0.00097688
ENSGACT00000029456.1	Gasterosteus_aculeatus.BROADS1.ncrna	snoRNA	-943.195	0.00108739
ENSGACT00000029471.1	Gasterosteus_aculeatus.BROADS1.ncrna	snoRNA	-761.368	0.00189187
ENSGACT00000029516.1	Gasterosteus_aculeatus.BROADS1.ncrna	snoRNA	-678.719	0.00263758
ENSGACT00000029674.1	Gasterosteus_aculeatus.BROADS1.ncrna	snoRNA	-678.719	0.00321222
ENSGACT00000029492.1	Gasterosteus_aculeatus.BROADS1.ncrna	snoRNA	-662.189	0.00243173
ENSGACT00000029121.1	Gasterosteus_aculeatus.BROADS1.ncrna	snoRNA	-645.66	0.00907853
ENSGACT00000029388.1	Gasterosteus_aculeatus.BROADS1.ncrna	snoRNA	-596.07	0.010538
ENSGACT00000029386.1	Gasterosteus_aculeatus.BROADS1.ncrna	snoRNA	-579.541	0.0101223
ENSGACT00000029526.1	Gasterosteus_aculeatus.BROADS1.ncrna	snoRNA	-546.481	0.00483732
ENSGACT00000029243.1	Gasterosteus_aculeatus.BROADS1.ncrna	snoRNA	-496.892	0.00458169
ENSGACT00000029147.1	Gasterosteus_aculeatus.BROADS1.ncrna	snoRNA	-348.124	0.0212869
ENSGACT00000029569.1	Gasterosteus_aculeatus.BROADS1.ncrna	snoRNA	-15.3934	0.00459963
ENSGACT00000029366.1	Gasterosteus_aculeatus.BROADS1.ncrna	snoRNA	-12.1879	0.000742974
ENSGACT00000029652.1	Gasterosteus_aculeatus.BROADS1.ncrna	snoRNA	-10.8126	0.000554579
ENSGACT00000029675.1	Gasterosteus_aculeatus.BROADS1.ncrna	snoRNA	-8.17106	0.00907853
ENSGACT00000029572.1	Gasterosteus_aculeatus.BROADS1.ncrna	snoRNA	9.56278	0.0185382
ENSGACT00000028858.1	Gasterosteus_aculeatus.BROADS1.ncrna	snRNA	-662.189	0.0113876
ENSGACT00000028574.1	Gasterosteus_aculeatus.BROADS1.ncrna	snRNA	-579.541	0.035284
ENSGACT00000028598.1	Gasterosteus_aculeatus.BROADS1.ncrna	snRNA	-579.541	0.0426017
ENSGACT00000027798.1	Gasterosteus_aculeatus.BROADS1.ncrna	snRNA	-563.011	0.022316
ENSGACT00000028358.1	Gasterosteus_aculeatus.BROADS1.ncrna	snRNA	-513.422	0.0444732
ENSGACT00000028901.1	Gasterosteus_aculeatus.BROADS1.ncrna	snRNA	-463.833	0.0504744
ENSGACT00000027785.1	Gasterosteus_aculeatus.BROADS1.ncrna	snRNA	-430.773	0.0452831
ENSGACT00000028707.1	Gasterosteus_aculeatus.BROADS1.ncrna	snRNA	-381.184	0.0404247
ENSGACT00000028400.1	Gasterosteus_aculeatus.BROADS1.ncrna	snRNA	7.05715	0.00637422
ENSGACT00000028706.1	Gasterosteus_aculeatus.BROADS1.ncrna	snRNA	7.07233	0.0078942
ENSGACT00000028928.1	Gasterosteus_aculeatus.BROADS1.ncrna	snRNA	7.17607	0.0056949
ENSGACT00000028510.1	Gasterosteus_aculeatus.BROADS1.ncrna	snRNA	7.31829	0.00645119
ENSGACT00000028799.1	Gasterosteus_aculeatus.BROADS1.ncrna	snRNA	7.34377	0.00645687
ENSGACT00000028910.1	Gasterosteus_aculeatus.BROADS1.ncrna	snRNA	7.43888	0.00642126
ENSGACT00000028345.1	Gasterosteus_aculeatus.BROADS1.ncrna	snRNA	7.44397	0.00598987
ENSGACT00000027934.1	Gasterosteus_aculeatus.BROADS1.ncrna	snRNA	7.46612	0.00510874
ENSGACT00000028405.1	Gasterosteus_aculeatus.BROADS1.ncrna	snRNA	7.53878	0.00510585
ENSGACT00000028544.1	Gasterosteus_aculeatus.BROADS1.ncrna	snRNA	7.59263	0.00626266
ENSGACT00000027751.1	Gasterosteus_aculeatus.BROADS1.ncrna	snRNA	7.59693	0.00671487

## Sheet: Morula vs O
Small RNA - Name	Small RNA - Resource	Biotype	Morula vs Organogenesis - Fold change	Morula vs Organogenesis - FDR p-value correction
mir-7641	Hippoglossus hippoglossus	miRNA	-27655.2	1.79575e-08
let-7i	Cyprinus carpio	miRNA	-1125.02	5.07823e-07
ENSGACT00000028167.1	Gasterosteus_aculeatus.BROADS1.ncrna	miRNA	-810.957	0.0127286
ENSGACT00000028147.1	Gasterosteus_aculeatus.BROADS1.ncrna	miRNA	-794.427	0.0149667
ENSGACT00000028180.1	Gasterosteus_aculeatus.BROADS1.ncrna	miRNA	-794.427	0.0160703
ENSGACT00000028181.1	Gasterosteus_aculeatus.BROADS1.ncrna	miRNA	-794.427	0.0135444
ENSGACT00000028149.1	Gasterosteus_aculeatus.BROADS1.ncrna	miRNA	-777.897	0.0185495
ENSGACT00000028161.1	Gasterosteus_aculeatus.BROADS1.ncrna	miRNA	-777.897	0.0184068
ENSGACT00000028165.1	Gasterosteus_aculeatus.BROADS1.ncrna	miRNA	-777.897	0.0178646
ENSGACT00000028166.1	Gasterosteus_aculeatus.BROADS1.ncrna	miRNA	-777.897	0.0179601
ENSGACT00000028178.1	Gasterosteus_aculeatus.BROADS1.ncrna	miRNA	-777.897	0.0220855
ENSGACT00000028184.1	Gasterosteus_aculeatus.BROADS1.ncrna	miRNA	-777.897	0.0220165
ENSGACT00000028148.1	Gasterosteus_aculeatus.BROADS1.ncrna	miRNA	-761.368	0.0210893
ENSGACT00000028153.1	Gasterosteus_aculeatus.BROADS1.ncrna	miRNA	-761.368	0.0216305
ENSGACT00000028157.1	Gasterosteus_aculeatus.BROADS1.ncrna	miRNA	-761.368	0.0238581
ENSGACT00000028169.1	Gasterosteus_aculeatus.BROADS1.ncrna	miRNA	-761.368	0.0206367
ENSGACT00000028177.1	Gasterosteus_aculeatus.BROADS1.ncrna	miRNA	-761.368	0.024928
ENSGACT00000028179.1	Gasterosteus_aculeatus.BROADS1.ncrna	miRNA	-761.368	0.024928
ENSGACT00000028150.1	Gasterosteus_aculeatus.BROADS1.ncrna	miRNA	-744.838	0.0252669
ENSGACT00000028163.1	Gasterosteus_aculeatus.BROADS1.ncrna	miRNA	-744.838	0.0252669
ENSGACT00000028164.1	Gasterosteus_aculeatus.BROADS1.ncrna	miRNA	-744.838	0.0246627
ENSGACT00000028159.1	Gasterosteus_aculeatus.BROADS1.ncrna	miRNA	-711.779	0.0330446
ENSGACT00000028173.1	Gasterosteus_aculeatus.BROADS1.ncrna	miRNA	-711.779	0.0303398
ENSGACT00000028174.1	Gasterosteus_aculeatus.BROADS1.ncrna	miRNA	-711.779	0.0289077
ENSGACT00000028154.1	Gasterosteus_aculeatus.BROADS1.ncrna	miRNA	-695.249	0.0368285
ENSGACT00000028168.1	Gasterosteus_aculeatus.BROADS1.ncrna	miRNA	-695.249	0.0323075
let-7b	Cyprinus carpio	miRNA	-645.66	0.00039823
ENSGACT00000029268.1	Gasterosteus_aculeatus.BROADS1.ncrna	miRNA	-612.6	0.0144954
mir-99	Cyprinus carpio	miRNA	-480.362	0.00129145
mir-2188	Danio rerio	miRNA	-298.535	0.0412309
mir-216a	Fugu rubripes	miRNA	-232.416	0.0289077
ENSGACT00000028245.1	Gasterosteus_aculeatus.BROADS1.ncrna	miRNA	-54.827	7.20168e-06
ENSGACT00000029539.1	Gasterosteus_aculeatus.BROADS1.ncrna	miRNA	-22.5387	0.0034626
ENSGACT00000029629.1	Gasterosteus_aculeatus.BROADS1.ncrna	miRNA	-21.6317	0.00074979
ENSGACT00000029661.1	Gasterosteus_aculeatus.BROADS1.ncrna	miRNA	-21.5934	0.000813316
ENSGACT00000029549.1	Gasterosteus_aculeatus.BROADS1.ncrna	miRNA	-21.332	0.0173737
ENSGACT00000029517.1	Gasterosteus_aculeatus.BROADS1.ncrna	miRNA	-20.6094	0.00112313
ENSGACT00000029697.1	Gasterosteus_aculeatus.BROADS1.ncrna	miRNA	-20.5049	0.0199576
ENSGACT00000029627.1	Gasterosteus_aculeatus.BROADS1.ncrna	miRNA	-20.49	0.0196487
ENSGACT00000029632.1	Gasterosteus_aculeatus.BROADS1.ncrna	miRNA	-20.3628	0.000991025
ENSGACT00000029641.1	Gasterosteus_aculeatus.BROADS1.ncrna	miRNA	-20.3628	0.00121984
ENSGACT00000029541.1	Gasterosteus_aculeatus.BROADS1.ncrna	miRNA	-18.8574	0.00134767
ENSGACT00000029589.1	Gasterosteus_aculeatus.BROADS1.ncrna	miRNA	-18.4789	0.0246627
mir-99b	Ictalurus punctatus	miRNA	-12.3051	0.00496611
ENSGACT00000029489.1	Gasterosteus_aculeatus.BROADS1.ncrna	miRNA	-9.61004	0.00945266
ENSGACT00000028935.1	Gasterosteus_aculeatus.BROADS1.ncrna	miRNA	-9.56517	0.00038167
ENSGACT00000029666.1	Gasterosteus_aculeatus.BROADS1.ncrna	miRNA	-9.53835	0.000813316
ENSGACT00000029669.1	Gasterosteus_aculeatus.BROADS1.ncrna	miRNA	-9.25188	0.000929641
ENSGACT00000029508.1	Gasterosteus_aculeatus.BROADS1.ncrna	miRNA	-9.24676	0.000929641
ENSGACT00000029658.1	Gasterosteus_aculeatus.BROADS1.ncrna	miRNA	-9.14058	0.000929641
ENSGACT00000028938.1	Gasterosteus_aculeatus.BROADS1.ncrna	miRNA	-8.67619	0.000316123
ENSGACT00000028937.1	Gasterosteus_aculeatus.BROADS1.ncrna	miRNA	-8.65417	0.000319598
ENSGACT00000028953.1	Gasterosteus_aculeatus.BROADS1.ncrna	miRNA	-8.62978	0.000322065
ENSGACT00000028950.1	Gasterosteus_aculeatus.BROADS1.ncrna	miRNA	-8.59074	0.000332514
ENSGACT00000028936.1	Gasterosteus_aculeatus.BROADS1.ncrna	miRNA	-8.56495	0.000332514
ENSGACT00000028954.1	Gasterosteus_aculeatus.BROADS1.ncrna	miRNA	-8.55829	0.000332514
ENSGACT00000029554.1	Gasterosteus_aculeatus.BROADS1.ncrna	miRNA	-8.04407	0.0291497
ENSGACT00000029563.1	Gasterosteus_aculeatus.BROADS1.ncrna	miRNA	-8.03976	0.00200276
ENSGACT00000029628.1	Gasterosteus_aculeatus.BROADS1.ncrna	miRNA	-8.01845	0.00202449
ENSGACT00000029518.1	Gasterosteus_aculeatus.BROADS1.ncrna	miRNA	-7.98624	0.00205263
ENSGACT00000029608.1	Gasterosteus_aculeatus.BROADS1.ncrna	miRNA	-7.96268	0.00207302
ENSGACT00000029681.1	Gasterosteus_aculeatus.BROADS1.ncrna	miRNA	-7.94837	0.00205263
ENSGACT00000029647.1	Gasterosteus_aculeatus.BROADS1.ncrna	miRNA	-7.76857	0.00214794
ENSGACT00000029667.1	Gasterosteus_aculeatus.BROADS1.ncrna	miRNA	-7.28942	0.00182388
ENSGACT00000029550.1	Gasterosteus_aculeatus.BROADS1.ncrna	miRNA	-7.27956	0.00155596
ENSGACT00000029679.1	Gasterosteus_aculeatus.BROADS1.ncrna	miRNA	-7.15021	0.00170469
let-7f	Danio rerio	miRNA	-6.99622	0.0135444
ENSGACT00000028949.1	Gasterosteus_aculeatus.BROADS1.ncrna	miRNA	-6.83234	0.00151807
let-7e	Danio rerio	miRNA	-6.76471	0.005188
mir-100	Cyprinus carpio	miRNA	-6.44889	0.0468043
let-7a-1	Oryzias latipes	miRNA	-5.24696	0.00948608
mir-30d	Danio rerio	miRNA	-4.72674	0.0153334
mir-26b	Danio rerio	miRNA	3.80915	0.0247556
mir-26a	Cyprinus carpio	miRNA	4.07661	0.0178646
mir-93	Cyprinus carpio	miRNA	4.22592	0.0342702
mir-16	Oryzias latipes	miRNA	4.47162	0.0208536
mir-192	Cyprinus carpio	miRNA	5.8125	0.00192248
ENSGACT00000028058.1	Gasterosteus_aculeatus.BROADS1.ncrna	miRNA	6.23253	0.00965782
mir-217	Fugu rubripes	miRNA	6.25149	0.0500512
ENSGACT00000028330.1	Gasterosteus_aculeatus.BROADS1.ncrna	miRNA	7.26015	0.0162587
mir-21	Paralichthys olivaceus	miRNA	7.59976	7.79286e-05
mir-106a	Oryzias latipes	miRNA	7.86815	0.00303573
mir-9	Cyprinus carpio	miRNA	7.86988	0.000189617
mir-138-1	Ictalurus punctatus	miRNA	8.21842	0.00656511
mir-138-2	Ictalurus punctatus	miRNA	8.21842	0.00655423
mir-130b	Homo sapiens	miRNA	8.35379	0.0127537
mir-183	Hippoglossus hippoglossus	miRNA	9.54887	0.00447552
mir-19a	Danio rerio	miRNA	9.66184	0.00158343
mir-21-2	Oryzias latipes	miRNA	9.69211	0.000202128
mir-1260a	Homo sapiens	miRNA	10.8688	0.00136608
mir-181a-1	Danio rerio	miRNA	11.1187	0.000312261
mir-181a-2	Danio rerio	miRNA	11.1308	0.000312261
mir-101b-1	Salmo salar	miRNA	11.2279	0.00246307
mir-20a	Cyprinus carpio	miRNA	12.1308	4.22677e-05
mir-20a-2	Oryzias latipes	miRNA	12.2242	0.000142923
mir-9-3	Danio rerio	miRNA	13.1259	2.17486e-05
mir-9-7	Danio rerio	miRNA	13.611	1.70221e-05
mir-9-2	Danio rerio	miRNA	13.6528	1.68768e-05
mir-9-6	Danio rerio	miRNA	13.6528	1.70221e-05
mir-9-1	Danio rerio	miRNA	13.6947	1.6629e-05
mir-20a-1	Oryzias latipes	miRNA	13.6971	7.02573e-05
mir-20b	Salmo salar	miRNA	13.972	0.00203416
mir-9-4	Danio rerio	miRNA	14.1767	1.50333e-05
mir-9-5	Danio rerio	miRNA	14.2202	1.50333e-05
mir-8159	Salmo salar	miRNA	14.3423	0.000440163
mir-30c	Ictalurus punctatus	miRNA	15.2012	1.18181e-05
mir-19c-4	Salmo salar	miRNA	15.2827	0.000521095
mir-101b-2	Salmo salar	miRNA	16.2001	0.000660133
mir-17	Cyprinus carpio	miRNA	16.7233	1.29746e-06
mir-15a	Fugu rubripes	miRNA	17.5847	0.000258734
ENSGACT00000028043.1	Gasterosteus_aculeatus.BROADS1.ncrna	miRNA	17.7639	8.75368e-08
mir-124-3	Danio rerio	miRNA	17.9829	0.00247743
mir-124-5	Danio rerio	miRNA	17.9829	0.00205263
mir-124-2	Danio rerio	miRNA	18.1434	0.00233361
mir-17a-1	Danio rerio	miRNA	21.5254	1.34788e-06
mir-17a-2	Danio rerio	miRNA	21.5631	1.22836e-06
mir-130a-1	Salmo salar	miRNA	23.7808	5.23528e-06
mir-130a-2	Salmo salar	miRNA	23.7808	5.18686e-06
mir-181b-2	Danio rerio	miRNA	24.3179	2.42859e-05
mir-181b-1	Danio rerio	miRNA	24.7441	2.23347e-05
mir-139	Cyprinus carpio	miRNA	25.2503	0.00029972
mir-21	Cyprinus carpio	miRNA	28.5939	3.40477e-09
mir-455	Cyprinus carpio	miRNA	29.2026	2.21231e-06
mir-183-2	Salmo salar	miRNA	29.934	1.69958e-06
mir-183-3	Salmo salar	miRNA	30.7013	1.47156e-06
mir-183-1	Salmo salar	miRNA	30.7327	1.50479e-06
mir-182	Cyprinus carpio	miRNA	31.2517	3.54088e-06
mir-18a	Cyprinus carpio	miRNA	38.9767	2.14876e-08
mir-183	Cyprinus carpio	miRNA	49.3409	1.41451e-08
mir-181b-2	Homo sapiens	miRNA	59.2249	4.76941e-08
mir-181b-1	Homo sapiens	miRNA	62.037	4.45863e-08
mir-18a	Salmo salar	miRNA	64.6325	1.07647e-08
mir-128-1	Salmo salar	miRNA	67.3096	9.37146e-06
mir-30c-1	Salmo salar	miRNA	69.685	3.86221e-15
mir-30c-2	Salmo salar	miRNA	69.7075	3.93473e-15
mir-205	Ictalurus punctatus	miRNA	72.3139	2.4294e-09
mir-126	Cyprinus carpio	miRNA	78.9349	1.22641e-17
mir-181b	Salmo salar	miRNA	81.0366	1.37378e-09
mir-221-3	Ictalurus punctatus	miRNA	81.7234	1.07706e-11
mir-203b	Danio rerio	miRNA	85.8141	1.44949e-13
mir-200b-1	Salmo salar	miRNA	91.5451	1.23538e-08
mir-30b	Salmo salar	miRNA	98.8014	2.33083e-13
mir-182	Petromyzon marinus	miRNA	118.789	2.31295e-09
mir-200b-2	Salmo salar	miRNA	121.087	3.76497e-09
mir-10b	Cyprinus carpio	miRNA	150.134	1.38355e-14
mir-459	Cyprinus carpio	miRNA	169.569	0.0408902
mir-183	Ictalurus punctatus	miRNA	169.751	5.8286e-12
ENSGACT00000029270.1	Gasterosteus_aculeatus.BROADS1.ncrna	miRNA	188.299	0.0437455
mir-145	Ictalurus punctatus	miRNA	188.299	0.0259109
mir-730	Cyprinus carpio	miRNA	207.029	0.029487
mir-222a-1	Salmo salar	miRNA	220.654	3.25604e-18
mir-204-2	Danio rerio	miRNA	232.766	9.81962e-20
mir-222a-2	Salmo salar	miRNA	237.635	1.30255e-18
mir-135c	Cyprinus carpio	miRNA	244.489	0.0116705
mir-210	Danio rerio	miRNA	244.489	0.00929721
mir-204-1	Danio rerio	miRNA	253.345	5.894e-20
ENSGACT00000029042.1	Gasterosteus_aculeatus.BROADS1.ncrna	miRNA	281.949	0.0208014
ENSGACT00000029676.1	Gasterosteus_aculeatus.BROADS1.ncrna	miRNA	281.949	0.0379687
mir-10b-1	Ictalurus punctatus	miRNA	281.949	0.0230375
mir-10b-2	Ictalurus punctatus	miRNA	281.949	0.0246627
mir-130c-1	Ictalurus punctatus	miRNA	281.949	0.00568191
mir-133-2	Oryzias latipes	miRNA	281.949	0.003961
mir-17	Oryzias latipes	miRNA	281.949	0.00279809
mir-25	Homo sapiens	miRNA	281.949	0.0160254
mir-27b	Homo sapiens	miRNA	281.949	0.00415991
mir-10c	Fugu rubripes	miRNA	300.679	0.0114094
mir-130c-2	Ictalurus punctatus	miRNA	300.679	0.0042946
mir-133-1	Oryzias latipes	miRNA	300.679	0.00284264
mir-26b	Salmo salar	miRNA	300.679	0.00264494
mir-203b	Salmo salar	miRNA	319.408	0.0462606
mir-22a	Danio rerio	miRNA	319.408	0.00229218
ENSGACT00000028059.1	Gasterosteus_aculeatus.BROADS1.ncrna	miRNA	338.138	0.0112863
mir-10d	Ictalurus punctatus	miRNA	338.138	0.0194717
mir-135b	Danio rerio	miRNA	338.138	0.00207302
mir-205	Fugu rubripes	miRNA	338.138	0.00574852
mir-181b-1	Oryzias latipes	miRNA	343.84	3.99889e-13
mir-181b-2	Oryzias latipes	miRNA	343.84	3.99889e-13
mir-203	Paralichthys olivaceus	miRNA	356.868	0.00271747
mir-30e	Oryzias latipes	miRNA	356.868	0.00117055
mir-459	Salmo salar	miRNA	356.868	0.00357173
mir-10b-2	Danio rerio	miRNA	368.005	4.28976e-21
mir-10b-1	Danio rerio	miRNA	370.999	4.28976e-21
mir-205	Cyprinus carpio	miRNA	388.398	1.77429e-20
ENSGACT00000028957.1	Gasterosteus_aculeatus.BROADS1.ncrna	miRNA	394.328	0.00110374
mir-34	Cyprinus carpio	miRNA	394.328	0.000332514
mir-194b	Salmo salar	miRNA	413.058	0.000929641
mir-727	Cyprinus carpio	miRNA	413.058	0.00293079
mir-219a-1	Salmo salar	miRNA	431.788	0.0020477
mir-219a-2	Salmo salar	miRNA	431.788	0.00170469
mir-219b-1	Salmo salar	miRNA	431.788	0.00207302
mir-219b-2	Salmo salar	miRNA	431.788	0.00211877
mir-219c-1	Salmo salar	miRNA	431.788	0.00195105
mir-219c-2	Salmo salar	miRNA	431.788	0.00207302
mir-182	Danio rerio	miRNA	442.203	1.33045e-13
ENSGACT00000028980.1	Gasterosteus_aculeatus.BROADS1.ncrna	miRNA	469.248	0.0415782
ENSGACT00000028134.1	Gasterosteus_aculeatus.BROADS1.ncrna	miRNA	487.978	0.0214166
mir-124-1	Oryzias latipes	miRNA	487.978	0.00817063
mir-124-3	Oryzias latipes	miRNA	487.978	0.00525339
mir-10c	Danio rerio	miRNA	491.297	2.48983e-30
mir-190a	Ictalurus punctatus	miRNA	506.708	0.000158232
mir-21-1	Danio rerio	miRNA	544.167	0.000355057
mir-27b	Danio rerio	miRNA	544.167	0.000723041
mir-10c	Cyprinus carpio	miRNA	580.954	1.72608e-30
mir-133a-1	Mus musculus	miRNA	581.627	8.53051e-05
mir-133a-2	Mus musculus	miRNA	581.627	7.95197e-05
mir-181b	Cyprinus carpio	miRNA	600.357	1.70221e-05
mir-10a	Danio rerio	miRNA	637.936	5.4532e-24
mir-133a-1	Danio rerio	miRNA	656.547	8.23092e-06
mir-731	Salmo salar	miRNA	768.926	6.22177e-05
mir-1388	Danio rerio	miRNA	787.656	7.20168e-06
mir-222a	Danio rerio	miRNA	817.123	4.66664e-22
mir-7a	Cyprinus carpio	miRNA	900.036	0.000454341
mir-499	Cyprinus carpio	miRNA	1068.6	9.01283e-07
mir-200b	Danio rerio	miRNA	1162.25	9.01283e-07
mir-206	Paralichthys olivaceus	miRNA	1199.71	0.00451145
mir-130c-1	Danio rerio	miRNA	1218.44	7.04466e-06
mir-130c-2	Danio rerio	miRNA	1237.17	5.40364e-06
mir-301b	Danio rerio	miRNA	1237.17	6.24095e-07
mir-184	Gallus gallus	miRNA	1255.9	0.000149238
mir-204	Oryzias latipes	miRNA	1255.9	1.77961e-07
mir-133a	Cyprinus carpio	miRNA	1312.09	1.21952e-07
mir-10d-2	Salmo salar	miRNA	1349.55	4.14204e-06
mir-190a	Salmo salar	miRNA	1349.55	6.26446e-07
mir-455	Oryzias latipes	miRNA	1349.55	1.13968e-07
mir-10d-1	Salmo salar	miRNA	1368.28	2.786e-06
mir-3618	Ictalurus punctatus	miRNA	1368.28	1.26881e-07
mir-449a	Salmo salar	miRNA	1387.01	1.20902e-06
mir-222a	Ictalurus punctatus	miRNA	1447.56	5.32384e-30
ENSGACT00000028054.1	Gasterosteus_aculeatus.BROADS1.ncrna	miRNA	1461.93	1.77567e-05
mir-10d	Hippoglossus hippoglossus	miRNA	1480.66	0.000594617
mir-10d	Cyprinus carpio	miRNA	1546.53	8.7683e-32
mir-196a-1	Fugu rubripes	miRNA	1611.77	1.34788e-06
mir-196a	Oryzias latipes	miRNA	1761.61	1.77567e-05
mir-19a-1	Salmo salar	miRNA	1780.34	0.00157723
mir-19a-2	Salmo salar	miRNA	1780.34	0.00157723
mir-96	Cyprinus carpio	miRNA	1836.53	2.95903e-07
mir-183-2	Oryzias latipes	miRNA	2117.48	2.95903e-07
mir-183-1	Oryzias latipes	miRNA	2136.21	2.95903e-07
ENSGACT00000028125.1	Gasterosteus_aculeatus.BROADS1.ncrna	miRNA	2192.4	1.16473e-08
mir-153a	Danio rerio	miRNA	2211.13	4.70604e-08
ENSGACT00000028332.1	Gasterosteus_aculeatus.BROADS1.ncrna	miRNA	2248.59	1.32351e-08
ENSGACT00000028064.1	Gasterosteus_aculeatus.BROADS1.ncrna	miRNA	2286.05	8.26205e-06
mir-196a-2	Fugu rubripes	miRNA	2342.24	4.17186e-07
mir-3618	Mus musculus	miRNA	2360.97	5.59267e-06
mir-196b	Petromyzon marinus	miRNA	2398.43	3.95e-07
ENSGACT00000028072.1	Gasterosteus_aculeatus.BROADS1.ncrna	miRNA	2510.81	1.13468e-08
mir-199	Cyprinus carpio	miRNA	2660.65	1.54805e-09
mir-17	Gallus gallus	miRNA	2754.3	2.32778e-09
mir-196a-1	Ictalurus punctatus	miRNA	2979.06	2.70032e-07
mir-196a-2	Ictalurus punctatus	miRNA	2979.06	2.95903e-07
mir-10d	Danio rerio	miRNA	3182.76	2.91628e-30
mir-449	Hippoglossus hippoglossus	miRNA	3185.08	1.12562e-05
mir-301a-1	Salmo salar	miRNA	3241.27	4.95356e-08
mir-153	Gallus gallus	miRNA	4926.97	1.37378e-09
mir-218a	Cyprinus carpio	miRNA	5076.81	1.66408e-15
mir-135a	Salmo salar	miRNA	5882.19	2.61801e-10
mir-20b	Danio rerio	miRNA	6238.06	4.94044e-09
mir-206	Salmo salar	miRNA	7305.67	2.80013e-11
mir-133b-1	Salmo salar	miRNA	11782.1	7.39307e-17
mir-133b-2	Salmo salar	miRNA	11800.8	1.14105e-16
ENSGACT00000027999.1	Gasterosteus_aculeatus.BROADS1.ncrna	miRNA	19723.6	7.79375e-20
mir-196	Hippoglossus hippoglossus	miRNA	25305.1	4.44596e-16
mir-301b	Salmo salar	miRNA	31205	1.23108e-21
mir-182	Hippoglossus hippoglossus	miRNA	37311	3.86221e-15
mir-196a	Cyprinus carpio	miRNA	38921.8	1.39633e-18
mir-10b	Oryzias latipes	miRNA	51395.9	7.79375e-20
mir-10d	Fugu rubripes	miRNA	57258.3	3.09729e-23
mir-196b	Cyprinus carpio	miRNA	81626	1.41396e-23
mir-10a	Homo sapiens	miRNA	146600	1.7256e-28
ENSGACT00000027715.1	Gasterosteus_aculeatus.BROADS1.ncrna	Mt_rRNA	-835.148	0.00524405
ENSGACT00000027713.1	Gasterosteus_aculeatus.BROADS1.ncrna	Mt_rRNA	-317.987	5.61941e-07
ENSGACT00000027737.1	Gasterosteus_aculeatus.BROADS1.ncrna	Mt_tRNA	-18795.3	9.6542e-11
ENSGACT00000027714.1	Gasterosteus_aculeatus.BROADS1.ncrna	Mt_tRNA	-11836.3	0.00600439
ENSGACT00000027740.1	Gasterosteus_aculeatus.BROADS1.ncrna	Mt_tRNA	-8414.63	0.00117055
ENSGACT00000027735.1	Gasterosteus_aculeatus.BROADS1.ncrna	Mt_tRNA	-6381.48	0.00410253
ENSGACT00000027731.1	Gasterosteus_aculeatus.BROADS1.ncrna	Mt_tRNA	-2083.75	0.0019085
ENSGACT00000027726.1	Gasterosteus_aculeatus.BROADS1.ncrna	Mt_tRNA	-1125.02	0.0466951
ENSGACT00000027720.1	Gasterosteus_aculeatus.BROADS1.ncrna	Mt_tRNA	-1075.43	0.0118063
ENSGACT00000027719.1	Gasterosteus_aculeatus.BROADS1.ncrna	Mt_tRNA	-305.583	4.25976e-12
ENSGACT00000027712.1	Gasterosteus_aculeatus.BROADS1.ncrna	Mt_tRNA	-72.6122	0.0205357
ENSGACT00000028347.1	Gasterosteus_aculeatus.BROADS1.ncrna	rRNA	-28.5359	0.0468043
ENSGACT00000028528.1	Gasterosteus_aculeatus.BROADS1.ncrna	rRNA	-10.1596	0.00117055
ENSGACT00000029202.1	Gasterosteus_aculeatus.BROADS1.ncrna	rRNA	-9.79118	0.00229218
ENSGACT00000028476.1	Gasterosteus_aculeatus.BROADS1.ncrna	rRNA	-9.7505	0.00116833
ENSGACT00000028830.1	Gasterosteus_aculeatus.BROADS1.ncrna	rRNA	-7.77052	0.00279809
ENSGACT00000028877.1	Gasterosteus_aculeatus.BROADS1.ncrna	rRNA	-7.70406	0.00293079
ENSGACT00000028662.1	Gasterosteus_aculeatus.BROADS1.ncrna	rRNA	-7.69614	0.00288728
ENSGACT00000027753.1	Gasterosteus_aculeatus.BROADS1.ncrna	rRNA	-7.6814	0.00293079
ENSGACT00000028516.1	Gasterosteus_aculeatus.BROADS1.ncrna	rRNA	-7.67016	0.00304166
ENSGACT00000028855.1	Gasterosteus_aculeatus.BROADS1.ncrna	rRNA	-7.63616	0.0030638
ENSGACT00000027830.1	Gasterosteus_aculeatus.BROADS1.ncrna	rRNA	-7.63016	0.0030638
ENSGACT00000027817.1	Gasterosteus_aculeatus.BROADS1.ncrna	rRNA	-7.62554	0.00298287
ENSGACT00000028572.1	Gasterosteus_aculeatus.BROADS1.ncrna	rRNA	-7.61858	0.00309968
ENSGACT00000028496.1	Gasterosteus_aculeatus.BROADS1.ncrna	rRNA	-7.40273	0.003484
ENSGACT00000028895.1	Gasterosteus_aculeatus.BROADS1.ncrna	rRNA	-7.06545	0.00506075
ENSGACT00000028639.1	Gasterosteus_aculeatus.BROADS1.ncrna	rRNA gene_symbol	-1505.21	0.0226839
ENSGACT00000028503.1	Gasterosteus_aculeatus.BROADS1.ncrna	rRNA gene_symbol	-70.9417	2.5458e-05
ENSGACT00000029463.1	Gasterosteus_aculeatus.BROADS1.ncrna	rRNA gene_symbol	-11.3295	0.00851694
ENSGACT00000028606.1	Gasterosteus_aculeatus.BROADS1.ncrna	rRNA gene_symbol	-8.63113	0.0116705
ENSGACT00000027871.1	Gasterosteus_aculeatus.BROADS1.ncrna	rRNA gene_symbol	-7.17173	0.000660133
ENSGACT00000028522.1	Gasterosteus_aculeatus.BROADS1.ncrna	rRNA gene_symbol	-7.16786	0.000597742
ENSGACT00000028462.1	Gasterosteus_aculeatus.BROADS1.ncrna	rRNA gene_symbol	-7.15996	0.000660133
ENSGACT00000028529.1	Gasterosteus_aculeatus.BROADS1.ncrna	rRNA gene_symbol	-7.15405	0.0006617
ENSGACT00000028919.1	Gasterosteus_aculeatus.BROADS1.ncrna	rRNA gene_symbol	-7.15037	0.000660133
ENSGACT00000028469.1	Gasterosteus_aculeatus.BROADS1.ncrna	rRNA gene_symbol	-7.14855	0.000660133
ENSGACT00000027908.1	Gasterosteus_aculeatus.BROADS1.ncrna	rRNA gene_symbol	-7.14364	0.000616145
ENSGACT00000028545.1	Gasterosteus_aculeatus.BROADS1.ncrna	rRNA gene_symbol	-7.13987	0.000667897
ENSGACT00000027777.1	Gasterosteus_aculeatus.BROADS1.ncrna	rRNA gene_symbol	-7.13889	0.000616145
ENSGACT00000028576.1	Gasterosteus_aculeatus.BROADS1.ncrna	rRNA gene_symbol	-7.12869	0.000616145
ENSGACT00000028719.1	Gasterosteus_aculeatus.BROADS1.ncrna	rRNA gene_symbol	-7.12509	0.000660133
ENSGACT00000029184.1	Gasterosteus_aculeatus.BROADS1.ncrna	rRNA gene_symbol	-7.12504	0.000669511
ENSGACT00000028560.1	Gasterosteus_aculeatus.BROADS1.ncrna	rRNA gene_symbol	-6.66652	0.00103621
ENSGACT00000029155.1	Gasterosteus_aculeatus.BROADS1.ncrna	snoRNA	-1141.55	0.00224775
ENSGACT00000029492.1	Gasterosteus_aculeatus.BROADS1.ncrna	snoRNA	-662.189	0.000351943
ENSGACT00000029388.1	Gasterosteus_aculeatus.BROADS1.ncrna	snoRNA	-596.07	0.00410223
ENSGACT00000029386.1	Gasterosteus_aculeatus.BROADS1.ncrna	snoRNA	-579.541	0.00409887
ENSGACT00000029526.1	Gasterosteus_aculeatus.BROADS1.ncrna	snoRNA	-546.481	0.00068037
ENSGACT00000029147.1	Gasterosteus_aculeatus.BROADS1.ncrna	snoRNA	-348.124	0.00841934
ENSGACT00000029638.1	Gasterosteus_aculeatus.BROADS1.ncrna	snoRNA	-83.1399	0.0120394
ENSGACT00000029456.1	Gasterosteus_aculeatus.BROADS1.ncrna	snoRNA	-47.8053	0.000929641
ENSGACT00000029455.1	Gasterosteus_aculeatus.BROADS1.ncrna	snoRNA	-25.3837	0.00517174
ENSGACT00000029416.1	Gasterosteus_aculeatus.BROADS1.ncrna	snoRNA	-24.5242	0.00403211
ENSGACT00000029569.1	Gasterosteus_aculeatus.BROADS1.ncrna	snoRNA	-15.3151	0.00327729
ENSGACT00000029183.1	Gasterosteus_aculeatus.BROADS1.ncrna	snoRNA	-12.5847	0.0269369
ENSGACT00000029652.1	Gasterosteus_aculeatus.BROADS1.ncrna	snoRNA	-10.2217	0.000520222
ENSGACT00000029675.1	Gasterosteus_aculeatus.BROADS1.ncrna	snoRNA	-8.62844	0.0051331
ENSGACT00000029590.1	Gasterosteus_aculeatus.BROADS1.ncrna	snoRNA	6.58929	0.00135553
ENSGACT00000029572.1	Gasterosteus_aculeatus.BROADS1.ncrna	snoRNA	8.71338	0.0223697
ENSGACT00000028828.1	Gasterosteus_aculeatus.BROADS1.ncrna	snRNA	-463.833	0.0486321
ENSGACT00000028903.1	Gasterosteus_aculeatus.BROADS1.ncrna	snRNA	-430.773	0.0404106
ENSGACT00000028706.1	Gasterosteus_aculeatus.BROADS1.ncrna	snRNA	20.6612	2.42859e-05
ENSGACT00000028400.1	Gasterosteus_aculeatus.BROADS1.ncrna	snRNA	20.7634	1.43467e-05
ENSGACT00000028928.1	Gasterosteus_aculeatus.BROADS1.ncrna	snRNA	21.1407	1.20208e-05
ENSGACT00000028510.1	Gasterosteus_aculeatus.BROADS1.ncrna	snRNA	21.3325	1.75482e-05
ENSGACT00000028799.1	Gasterosteus_aculeatus.BROADS1.ncrna	snRNA	21.4974	1.77567e-05
ENSGACT00000028910.1	Gasterosteus_aculeatus.BROADS1.ncrna	snRNA	21.7773	1.77261e-05
ENSGACT00000027934.1	Gasterosteus_aculeatus.BROADS1.ncrna	snRNA	21.9185	1.17734e-05
ENSGACT00000028345.1	Gasterosteus_aculeatus.BROADS1.ncrna	snRNA	21.95	1.50776e-05
ENSGACT00000027751.1	Gasterosteus_aculeatus.BROADS1.ncrna	snRNA	22.1422	2.33783e-05
ENSGACT00000028405.1	Gasterosteus_aculeatus.BROADS1.ncrna	snRNA	22.1647	1.18181e-05
ENSGACT00000028544.1	Gasterosteus_aculeatus.BROADS1.ncrna	snRNA	22.4051	1.75107e-05

## Sheet: Morula_LO
Small RNA - Name	Small RNA - Resource	Biotype	Morula vs Late organogenesis, - Fold change	Morula vs Late organogenesis, - FDR p-value correction
mir-7641	Hippoglossus hippoglossus	miRNA	-27655.2	3.42893e-09
ENSGACT00000028167.1	Gasterosteus_aculeatus.BROADS1.ncrna	miRNA	-810.957	0.0118772
ENSGACT00000028181.1	Gasterosteus_aculeatus.BROADS1.ncrna	miRNA	-794.427	0.0126622
ENSGACT00000028158.1	Gasterosteus_aculeatus.BROADS1.ncrna	miRNA	-794.427	0.0130924
ENSGACT00000028147.1	Gasterosteus_aculeatus.BROADS1.ncrna	miRNA	-794.427	0.0138454
ENSGACT00000028180.1	Gasterosteus_aculeatus.BROADS1.ncrna	miRNA	-794.427	0.014878
ENSGACT00000028151.1	Gasterosteus_aculeatus.BROADS1.ncrna	miRNA	-777.897	0.0129565
ENSGACT00000028165.1	Gasterosteus_aculeatus.BROADS1.ncrna	miRNA	-777.897	0.0166043
ENSGACT00000028166.1	Gasterosteus_aculeatus.BROADS1.ncrna	miRNA	-777.897	0.0166625
ENSGACT00000028161.1	Gasterosteus_aculeatus.BROADS1.ncrna	miRNA	-777.897	0.0169066
ENSGACT00000028149.1	Gasterosteus_aculeatus.BROADS1.ncrna	miRNA	-777.897	0.0170382
ENSGACT00000028184.1	Gasterosteus_aculeatus.BROADS1.ncrna	miRNA	-777.897	0.0202871
ENSGACT00000028178.1	Gasterosteus_aculeatus.BROADS1.ncrna	miRNA	-777.897	0.0203559
ENSGACT00000028156.1	Gasterosteus_aculeatus.BROADS1.ncrna	miRNA	-761.368	0.0154587
ENSGACT00000028152.1	Gasterosteus_aculeatus.BROADS1.ncrna	miRNA	-761.368	0.0168188
ENSGACT00000028162.1	Gasterosteus_aculeatus.BROADS1.ncrna	miRNA	-761.368	0.0170382
ENSGACT00000028153.1	Gasterosteus_aculeatus.BROADS1.ncrna	miRNA	-761.368	0.0199868
ENSGACT00000028177.1	Gasterosteus_aculeatus.BROADS1.ncrna	miRNA	-761.368	0.0229658
ENSGACT00000028179.1	Gasterosteus_aculeatus.BROADS1.ncrna	miRNA	-761.368	0.0229658
ENSGACT00000028160.1	Gasterosteus_aculeatus.BROADS1.ncrna	miRNA	-744.838	0.0206146
ENSGACT00000028175.1	Gasterosteus_aculeatus.BROADS1.ncrna	miRNA	-744.838	0.0226274
ENSGACT00000028163.1	Gasterosteus_aculeatus.BROADS1.ncrna	miRNA	-744.838	0.0232895
ENSGACT00000028146.1	Gasterosteus_aculeatus.BROADS1.ncrna	miRNA	-728.308	0.0241357
ENSGACT00000028183.1	Gasterosteus_aculeatus.BROADS1.ncrna	miRNA	-711.779	0.0253575
ENSGACT00000028173.1	Gasterosteus_aculeatus.BROADS1.ncrna	miRNA	-711.779	0.027355
ENSGACT00000028159.1	Gasterosteus_aculeatus.BROADS1.ncrna	miRNA	-711.779	0.029363
ENSGACT00000028154.1	Gasterosteus_aculeatus.BROADS1.ncrna	miRNA	-695.249	0.0323973
ENSGACT00000028176.1	Gasterosteus_aculeatus.BROADS1.ncrna	miRNA	-62.497	0.0344943
ENSGACT00000028182.1	Gasterosteus_aculeatus.BROADS1.ncrna	miRNA	-62.497	0.0374852
ENSGACT00000028155.1	Gasterosteus_aculeatus.BROADS1.ncrna	miRNA	-62.497	0.0383532
ENSGACT00000028169.1	Gasterosteus_aculeatus.BROADS1.ncrna	miRNA	-62.497	0.0429455
ENSGACT00000028148.1	Gasterosteus_aculeatus.BROADS1.ncrna	miRNA	-62.497	0.0439097
ENSGACT00000028157.1	Gasterosteus_aculeatus.BROADS1.ncrna	miRNA	-62.497	0.0490718
ENSGACT00000028164.1	Gasterosteus_aculeatus.BROADS1.ncrna	miRNA	-61.1402	0.0506716
ENSGACT00000028245.1	Gasterosteus_aculeatus.BROADS1.ncrna	miRNA	-57.7154	3.88309e-06
ENSGACT00000029661.1	Gasterosteus_aculeatus.BROADS1.ncrna	miRNA	-26.8189	0.000264027
ENSGACT00000029641.1	Gasterosteus_aculeatus.BROADS1.ncrna	miRNA	-25.0658	0.000440442
ENSGACT00000029517.1	Gasterosteus_aculeatus.BROADS1.ncrna	miRNA	-23.9634	0.000469588
ENSGACT00000029629.1	Gasterosteus_aculeatus.BROADS1.ncrna	miRNA	-23.8038	0.000376699
ENSGACT00000029541.1	Gasterosteus_aculeatus.BROADS1.ncrna	miRNA	-23.0384	0.000509455
ENSGACT00000029539.1	Gasterosteus_aculeatus.BROADS1.ncrna	miRNA	-22.6502	0.00292097
ENSGACT00000029632.1	Gasterosteus_aculeatus.BROADS1.ncrna	miRNA	-21.3143	0.000596899
let-7i	Cyprinus carpio	miRNA	-19.7676	3.62679e-05
ENSGACT00000029627.1	Gasterosteus_aculeatus.BROADS1.ncrna	miRNA	-18.2437	0.0225117
ENSGACT00000029589.1	Gasterosteus_aculeatus.BROADS1.ncrna	miRNA	-17.9194	0.0238605
ENSGACT00000029549.1	Gasterosteus_aculeatus.BROADS1.ncrna	miRNA	-17.8676	0.0230289
ENSGACT00000029697.1	Gasterosteus_aculeatus.BROADS1.ncrna	miRNA	-17.7769	0.0241357
ENSGACT00000028935.1	Gasterosteus_aculeatus.BROADS1.ncrna	miRNA	-13.2909	3.54172e-05
ENSGACT00000028936.1	Gasterosteus_aculeatus.BROADS1.ncrna	miRNA	-13.2014	1.21077e-05
ENSGACT00000028937.1	Gasterosteus_aculeatus.BROADS1.ncrna	miRNA	-13.1897	1.22818e-05
ENSGACT00000028938.1	Gasterosteus_aculeatus.BROADS1.ncrna	miRNA	-13.1571	1.2358e-05
ENSGACT00000028950.1	Gasterosteus_aculeatus.BROADS1.ncrna	miRNA	-13.1458	1.24581e-05
ENSGACT00000028953.1	Gasterosteus_aculeatus.BROADS1.ncrna	miRNA	-13.1337	1.2358e-05
ENSGACT00000028954.1	Gasterosteus_aculeatus.BROADS1.ncrna	miRNA	-13.0878	1.23734e-05
mir-125c	Oryzias latipes	miRNA	-12.6194	0.0092766
ENSGACT00000029508.1	Gasterosteus_aculeatus.BROADS1.ncrna	miRNA	-11.6796	0.00019876
ENSGACT00000029669.1	Gasterosteus_aculeatus.BROADS1.ncrna	miRNA	-11.6205	0.000207374
ENSGACT00000029666.1	Gasterosteus_aculeatus.BROADS1.ncrna	miRNA	-11.4481	0.000230318
let-7b	Cyprinus carpio	miRNA	-11.3448	0.0177356
ENSGACT00000029658.1	Gasterosteus_aculeatus.BROADS1.ncrna	miRNA	-11.234	0.000232941
ENSGACT00000029550.1	Gasterosteus_aculeatus.BROADS1.ncrna	miRNA	-10.6712	0.000122152
ENSGACT00000029667.1	Gasterosteus_aculeatus.BROADS1.ncrna	miRNA	-10.5763	0.000165158
ENSGACT00000029679.1	Gasterosteus_aculeatus.BROADS1.ncrna	miRNA	-10.5031	0.000134878
ENSGACT00000029489.1	Gasterosteus_aculeatus.BROADS1.ncrna	miRNA	-10.281	0.00663906
let-7a-1	Oryzias latipes	miRNA	-10.0849	0.000169653
ENSGACT00000029628.1	Gasterosteus_aculeatus.BROADS1.ncrna	miRNA	-9.87131	0.000528128
ENSGACT00000029681.1	Gasterosteus_aculeatus.BROADS1.ncrna	miRNA	-9.85385	0.000526311
ENSGACT00000029608.1	Gasterosteus_aculeatus.BROADS1.ncrna	miRNA	-9.83403	0.000549784
ENSGACT00000029563.1	Gasterosteus_aculeatus.BROADS1.ncrna	miRNA	-9.79674	0.000549849
ENSGACT00000029518.1	Gasterosteus_aculeatus.BROADS1.ncrna	miRNA	-9.78614	0.000558523
ENSGACT00000029647.1	Gasterosteus_aculeatus.BROADS1.ncrna	miRNA	-9.73698	0.000526311
mir-99b	Ictalurus punctatus	miRNA	-9.52202	0.00991006
ENSGACT00000029554.1	Gasterosteus_aculeatus.BROADS1.ncrna	miRNA	-8.41665	0.0154587
let-7f	Danio rerio	miRNA	-8.35283	0.00238117
ENSGACT00000028949.1	Gasterosteus_aculeatus.BROADS1.ncrna	miRNA	-7.62886	0.000591667
let-7e	Danio rerio	miRNA	-6.6655	0.00317087
mir-100	Cyprinus carpio	miRNA	-6.26013	0.0438393
let-7g	Oryzias latipes	miRNA	-4.74987	0.0308886
mir-30d	Danio rerio	miRNA	-3.77471	0.0407105
mir-26-1	Oryzias latipes	miRNA	3.60176	0.0373284
mir-26-3	Oryzias latipes	miRNA	3.60176	0.0374852
mir-26-2	Oryzias latipes	miRNA	3.61284	0.0369685
mir-30b	Cyprinus carpio	miRNA	3.67263	0.0199868
mir-30e-2	Danio rerio	miRNA	4.06107	0.00402209
mir-93	Cyprinus carpio	miRNA	4.36974	0.0259415
mir-99-1	Danio rerio	miRNA	4.40156	0.0243559
mir-99-2	Danio rerio	miRNA	4.40156	0.024731
mir-30c	Fugu rubripes	miRNA	4.47104	0.0137227
mir-19d	Danio rerio	miRNA	5.11887	0.0242246
mir-26a	Cyprinus carpio	miRNA	5.15719	0.00376736
mir-146a	Cyprinus carpio	miRNA	5.39759	0.00282186
mir-25	Mus musculus	miRNA	5.48583	0.0293463
mir-181c	Cyprinus carpio	miRNA	6.19205	0.00879481
mir-181c	Ictalurus punctatus	miRNA	6.23101	0.0125969
mir-26a-1	Danio rerio	miRNA	6.3435	0.0065468
mir-26a-3	Danio rerio	miRNA	6.3435	0.00659882
mir-26b	Danio rerio	miRNA	6.51107	0.000680871
mir-140	Cyprinus carpio	miRNA	7.63857	0.028141
mir-16	Oryzias latipes	miRNA	7.94947	0.000642744
mir-2188	Salmo salar	miRNA	8.35841	0.0201139
mir-27b-2	Salmo salar	miRNA	8.64051	0.0206654
mir-21	Paralichthys olivaceus	miRNA	8.65112	2.00677e-05
mir-106a	Oryzias latipes	miRNA	8.87684	0.00142545
mir-194	Cyprinus carpio	miRNA	10.2358	0.000440442
ENSGACT00000028058.1	Gasterosteus_aculeatus.BROADS1.ncrna	miRNA	10.7225	0.000509455
mir-130b	Homo sapiens	miRNA	11.6023	0.00193777
mir-27b-1	Salmo salar	miRNA	12.8339	0.00731862
mir-138-2	Ictalurus punctatus	miRNA	12.9592	0.000642891
mir-138-1	Ictalurus punctatus	miRNA	12.9947	0.000642744
mir-19a	Danio rerio	miRNA	13.3574	0.000211517
mir-20a-2	Oryzias latipes	miRNA	13.4857	5.47823e-05
mir-217	Fugu rubripes	miRNA	13.8016	0.00219147
mir-101b-1	Salmo salar	miRNA	14.0748	0.000526311
mir-20a	Cyprinus carpio	miRNA	14.6481	9.28896e-06
mir-20a-1	Oryzias latipes	miRNA	15.1867	2.60237e-05
mir-21-2	Oryzias latipes	miRNA	16.3463	1.21462e-06
mir-30c	Ictalurus punctatus	miRNA	17.3119	3.73603e-06
ENSGACT00000028330.1	Gasterosteus_aculeatus.BROADS1.ncrna	miRNA	17.4037	0.000143248
mir-9	Cyprinus carpio	miRNA	17.5935	1.28841e-07
mir-183	Hippoglossus hippoglossus	miRNA	17.7752	0.000197195
mir-17	Cyprinus carpio	miRNA	18.9579	3.46221e-07
mir-1260a	Homo sapiens	miRNA	19.6328	3.92978e-05
mir-17a-1	Danio rerio	miRNA	20.1663	1.66703e-06
mir-17a-2	Danio rerio	miRNA	20.1888	1.51981e-06
mir-101b-2	Salmo salar	miRNA	20.8407	0.000110259
mir-20b	Salmo salar	miRNA	21.4568	0.000232941
mir-130a-2	Salmo salar	miRNA	21.9319	6.76022e-06
mir-130a-1	Salmo salar	miRNA	21.9715	6.76022e-06
mir-15a	Fugu rubripes	miRNA	22.8932	3.62679e-05
mir-181a-1	Danio rerio	miRNA	23.3462	2.16933e-06
mir-181a-2	Danio rerio	miRNA	23.3644	2.17183e-06
mir-9-3	Danio rerio	miRNA	24.328	1.22623e-07
mir-9-1	Danio rerio	miRNA	25.202	9.04281e-08
mir-9-2	Danio rerio	miRNA	25.202	9.04281e-08
mir-9-6	Danio rerio	miRNA	25.202	9.24506e-08
mir-9-7	Danio rerio	miRNA	25.252	9.04281e-08
mir-9-5	Danio rerio	miRNA	26.195	7.11207e-08
mir-9-4	Danio rerio	miRNA	26.195	7.97102e-08
ENSGACT00000028043.1	Gasterosteus_aculeatus.BROADS1.ncrna	miRNA	26.659	1.36875e-09
mir-19c-4	Salmo salar	miRNA	30.4224	1.10805e-05
mir-21	Cyprinus carpio	miRNA	32.9008	7.5825e-10
mir-192	Cyprinus carpio	miRNA	33.5601	8.53951e-10
mir-124-5	Danio rerio	miRNA	35.0771	0.000106179
mir-124-3	Danio rerio	miRNA	35.2687	0.000141808
mir-124-2	Danio rerio	miRNA	35.3646	0.000135113
mir-8159	Salmo salar	miRNA	37.8445	2.89339e-07
mir-18a	Cyprinus carpio	miRNA	42.273	8.50748e-09
mir-181b-2	Danio rerio	miRNA	49.2996	3.72174e-07
mir-181b-1	Danio rerio	miRNA	50.1399	3.47159e-07
mir-182	Cyprinus carpio	miRNA	60.6868	4.9192e-08
mir-183-2	Salmo salar	miRNA	62.3212	1.07736e-08
mir-183-3	Salmo salar	miRNA	64.0119	9.39497e-09
mir-183-1	Salmo salar	miRNA	64.0119	9.73632e-09
mir-139	Cyprinus carpio	miRNA	66.0923	1.17854e-06
mir-30c-1	Salmo salar	miRNA	72.9872	6.9684e-19
mir-30c-2	Salmo salar	miRNA	73.0107	7.18587e-19
mir-455	Cyprinus carpio	miRNA	76.2772	2.06874e-09
mir-18a	Salmo salar	miRNA	81.7571	1.52784e-09
mir-183	Cyprinus carpio	miRNA	88.786	1.77667e-10
mir-203b	Danio rerio	miRNA	94.101	4.62999e-14
mir-221-3	Ictalurus punctatus	miRNA	94.5797	2.81376e-12
mir-181b-2	Homo sapiens	miRNA	102.427	1.07316e-09
mir-181b-1	Homo sapiens	miRNA	107.419	8.57978e-10
mir-181b	Salmo salar	miRNA	108.65	1.3837e-10
mir-30b	Salmo salar	miRNA	120.435	3.28989e-14
mir-205	Ictalurus punctatus	miRNA	132.342	1.99988e-11
mir-200b-1	Salmo salar	miRNA	138.965	5.49591e-10
mir-459	Cyprinus carpio	miRNA	146.372	0.0484791
mir-459	Danio rerio	miRNA	179.919	0.0277947
ENSGACT00000029270.1	Gasterosteus_aculeatus.BROADS1.ncrna	miRNA	179.919	0.0321674
mir-200b-2	Salmo salar	miRNA	184.371	1.52997e-10
mir-24-1	Fugu rubripes	miRNA	191.102	0.0110287
mir-455-2	Danio rerio	miRNA	191.102	0.0113227
mir-130c-1	Ictalurus punctatus	miRNA	191.102	0.0205228
mir-7147	Danio rerio	miRNA	191.102	0.0466034
mir-218a-2	Oryzias latipes	miRNA	202.284	0.0147336
mir-130c-2	Ictalurus punctatus	miRNA	202.284	0.017359
mir-126	Cyprinus carpio	miRNA	205.237	2.50289e-22
mir-182	Petromyzon marinus	miRNA	208.376	5.62151e-11
mir-27b	Homo sapiens	miRNA	213.467	0.0115778
mir-218a-1	Oryzias latipes	miRNA	213.467	0.0126622
mir-128-1	Salmo salar	miRNA	221.741	4.23995e-08
mir-26b	Salmo salar	miRNA	235.832	0.00575919
mir-199a-1	Oryzias latipes	miRNA	258.197	0.00238117
mir-199a-3	Oryzias latipes	miRNA	258.197	0.00239396
mir-192b	Salmo salar	miRNA	258.197	0.00330758
mir-199a-2	Oryzias latipes	miRNA	269.379	0.00198283
mir-199a-4	Oryzias latipes	miRNA	269.379	0.00199951
mir-449b	Salmo salar	miRNA	269.379	0.00697637
mir-222a-1	Salmo salar	miRNA	274.158	3.471e-19
mir-10b	Cyprinus carpio	miRNA	279.261	8.88813e-20
mir-214-2	Salmo salar	miRNA	280.562	0.00125718
ENSGACT00000029045.1	Gasterosteus_aculeatus.BROADS1.ncrna	miRNA	280.562	0.0196279
ENSGACT00000029107.1	Gasterosteus_aculeatus.BROADS1.ncrna	miRNA	280.562	0.0299845
mir-214-1	Salmo salar	miRNA	291.744	0.0010582
ENSGACT00000029042.1	Gasterosteus_aculeatus.BROADS1.ncrna	miRNA	291.744	0.0166625
mir-222a-2	Salmo salar	miRNA	295.201	1.28397e-19
mir-214-3	Salmo salar	miRNA	302.927	0.000867708
mir-210	Danio rerio	miRNA	302.927	0.00230129
mir-139	Oryzias latipes	miRNA	302.927	0.00959113
mir-107	Salmo salar	miRNA	302.927	0.0382768
mir-7132b	Salmo salar	miRNA	302.927	0.0421244
mir-183	Ictalurus punctatus	miRNA	333.559	3.54387e-14
mir-219-3	Danio rerio	miRNA	336.474	0.00654463
mir-192	Oryzias latipes	miRNA	347.657	0.000356204
mir-219-2	Danio rerio	miRNA	347.657	0.00614669
mir-219-1	Danio rerio	miRNA	358.839	0.00663906
mir-204-2	Danio rerio	miRNA	366.191	7.84818e-22
mir-135c	Cyprinus carpio	miRNA	370.021	0.00111592
mir-21-1	Danio rerio	miRNA	370.021	0.00143705
ENSGACT00000029676.1	Gasterosteus_aculeatus.BROADS1.ncrna	miRNA	381.204	0.0144762
mir-122	Danio rerio	miRNA	392.386	0.0130832
mir-204-1	Danio rerio	miRNA	405.521	3.53375e-22
mir-459	Salmo salar	miRNA	448.299	0.00111269
mir-205	Fugu rubripes	miRNA	448.299	0.00158925
mir-10b-2	Danio rerio	miRNA	465.621	3.53375e-22
mir-10b-1	Danio rerio	miRNA	470.625	3.53375e-22
mir-194b	Salmo salar	miRNA	481.846	0.000264027
mir-17	Oryzias latipes	miRNA	504.211	6.46913e-05
mir-727	Cyprinus carpio	miRNA	504.211	0.00100795
mir-142a	Danio rerio	miRNA	515.394	0.000202336
mir-730	Cyprinus carpio	miRNA	515.394	0.000424908
mir-183	Petromyzon marinus	miRNA	515.394	0.00142594
mir-10c	Fugu rubripes	miRNA	548.941	0.000887712
mir-181b-1	Oryzias latipes	miRNA	550.101	4.51906e-16
mir-181b-2	Oryzias latipes	miRNA	550.547	4.51906e-16
mir-1388	Danio rerio	miRNA	571.306	3.62679e-05
mir-25	Homo sapiens	miRNA	604.853	0.000743045
mir-10b-1	Ictalurus punctatus	miRNA	616.036	0.0100043
mir-10b-2	Ictalurus punctatus	miRNA	616.036	0.0111107
mir-203b	Salmo salar	miRNA	627.218	0.00756069
mir-203	Paralichthys olivaceus	miRNA	638.401	0.000116463
mir-27b	Danio rerio	miRNA	638.401	0.000247634
mir-30e	Oryzias latipes	miRNA	649.583	2.12543e-05
mir-22a	Danio rerio	miRNA	683.131	2.20523e-05
ENSGACT00000028957.1	Gasterosteus_aculeatus.BROADS1.ncrna	miRNA	683.131	3.42491e-05
mir-133-2	Oryzias latipes	miRNA	694.313	1.65595e-05
mir-133-1	Oryzias latipes	miRNA	705.495	1.43315e-05
mir-731	Salmo salar	miRNA	705.495	7.15789e-05
mir-182	Danio rerio	miRNA	715.881	8.58864e-17
mir-205	Cyprinus carpio	miRNA	719.654	6.538e-23
mir-449a	Salmo salar	miRNA	750.225	2.90252e-05
mir-10d	Ictalurus punctatus	miRNA	806.138	0.00696665
ENSGACT00000028134.1	Gasterosteus_aculeatus.BROADS1.ncrna	miRNA	839.685	0.00708446
mir-145	Ictalurus punctatus	miRNA	906.78	3.53978e-06
mir-34	Cyprinus carpio	miRNA	951.51	1.54878e-06
mir-10c	Danio rerio	miRNA	976.829	3.52697e-34
mir-124-3	Oryzias latipes	miRNA	985.057	0.000459787
mir-124-1	Oryzias latipes	miRNA	985.057	0.000845898
mir-190a	Ictalurus punctatus	miRNA	996.24	1.21462e-06
ENSGACT00000028059.1	Gasterosteus_aculeatus.BROADS1.ncrna	miRNA	1018.6	0.000176411
mir-10c	Cyprinus carpio	miRNA	1020.26	6.33564e-34
mir-10a	Danio rerio	miRNA	1024.97	1.7598e-26
ENSGACT00000028980.1	Gasterosteus_aculeatus.BROADS1.ncrna	miRNA	1040.97	0.0118137
mir-222a	Danio rerio	miRNA	1057.07	4.41352e-23
mir-7a	Cyprinus carpio	miRNA	1063.33	0.000189424
mir-135b	Danio rerio	miRNA	1186.34	1.02192e-06
mir-130c-2	Danio rerio	miRNA	1208.71	4.39776e-06
mir-130c-1	Danio rerio	miRNA	1208.71	5.31797e-06
mir-206	Paralichthys olivaceus	miRNA	1231.07	0.00391844
mir-219a-2	Salmo salar	miRNA	1253.44	8.65022e-06
mir-219a-1	Salmo salar	miRNA	1253.44	1.2358e-05
mir-133a-2	Mus musculus	miRNA	1275.8	3.47159e-07
mir-219c-1	Salmo salar	miRNA	1275.8	1.02447e-05
mir-219b-2	Salmo salar	miRNA	1275.8	1.24581e-05
mir-133a-1	Mus musculus	miRNA	1286.98	3.71542e-07
mir-219b-1	Salmo salar	miRNA	1286.98	1.20806e-05
mir-219c-2	Salmo salar	miRNA	1286.98	1.20806e-05
mir-133a-1	Danio rerio	miRNA	1376.44	5.74426e-08
mir-184	Gallus gallus	miRNA	1454.72	6.58727e-05
ENSGACT00000028196.1	Gasterosteus_aculeatus.BROADS1.ncrna	miRNA	1544.18	3.66947e-06
mir-3618	Ictalurus punctatus	miRNA	1667.19	1.57437e-08
mir-301b	Danio rerio	miRNA	1745.47	2.93879e-08
mir-196a-1	Fugu rubripes	miRNA	1834.92	4.64545e-07
mir-19a-1	Salmo salar	miRNA	1924.38	0.00111269
mir-19a-2	Salmo salar	miRNA	1935.57	0.00111269
mir-499	Cyprinus carpio	miRNA	1980.3	2.89352e-08
mir-222a	Ictalurus punctatus	miRNA	2117.93	7.99223e-32
mir-190a	Salmo salar	miRNA	2215.13	1.65739e-08
mir-196a-2	Fugu rubripes	miRNA	2237.49	3.72174e-07
mir-204	Oryzias latipes	miRNA	2282.22	7.18535e-10
mir-96	Cyprinus carpio	miRNA	2326.95	5.10147e-08
mir-181b	Cyprinus carpio	miRNA	2349.32	9.87723e-10
mir-17	Gallus gallus	miRNA	2371.68	4.97062e-09
mir-10d-2	Salmo salar	miRNA	2461.14	1.02149e-07
mir-10d-1	Salmo salar	miRNA	2483.51	6.68071e-08
mir-455	Oryzias latipes	miRNA	2561.79	3.38792e-10
mir-196a	Oryzias latipes	miRNA	2595.33	3.02538e-06
ENSGACT00000028125.1	Gasterosteus_aculeatus.BROADS1.ncrna	miRNA	2606.52	2.11128e-09
ENSGACT00000028332.1	Gasterosteus_aculeatus.BROADS1.ncrna	miRNA	2740.7	9.73632e-09
ENSGACT00000028072.1	Gasterosteus_aculeatus.BROADS1.ncrna	miRNA	2774.25	4.07683e-09
mir-10d	Hippoglossus hippoglossus	miRNA	2841.35	6.96522e-05
mir-153a	Danio rerio	miRNA	2852.53	6.51028e-09
mir-200b	Danio rerio	miRNA	2986.72	3.71717e-09
mir-10d	Cyprinus carpio	miRNA	2997.22	3.7311e-35
mir-196b	Petromyzon marinus	miRNA	3053.81	7.68708e-08
mir-449	Hippoglossus hippoglossus	miRNA	3076.18	1.01605e-05
mir-133a	Cyprinus carpio	miRNA	3545.84	1.43129e-11
ENSGACT00000028064.1	Gasterosteus_aculeatus.BROADS1.ncrna	miRNA	3758.31	8.01093e-07
mir-3618	Mus musculus	miRNA	3836.59	5.18743e-07
mir-196a-2	Ictalurus punctatus	miRNA	3858.95	5.74426e-08
mir-196a-1	Ictalurus punctatus	miRNA	3870.13	5.10147e-08
mir-10d	Danio rerio	miRNA	3983.13	2.45835e-31
mir-301a-1	Salmo salar	miRNA	4250.34	8.50748e-09
mir-183-2	Oryzias latipes	miRNA	4641.72	2.48293e-09
mir-183-1	Oryzias latipes	miRNA	4641.72	2.52964e-09
ENSGACT00000028054.1	Gasterosteus_aculeatus.BROADS1.ncrna	miRNA	6196.09	1.99913e-08
mir-199	Cyprinus carpio	miRNA	7694.54	1.41854e-13
mir-218a	Cyprinus carpio	miRNA	7951.73	4.56441e-18
mir-206	Salmo salar	miRNA	8410.22	1.00782e-11
mir-153	Gallus gallus	miRNA	8577.95	3.64581e-11
mir-20b	Danio rerio	miRNA	8645.05	7.4755e-10
mir-133b-2	Salmo salar	miRNA	9450.19	7.70216e-16
mir-133b-1	Salmo salar	miRNA	9461.37	4.96799e-16
mir-135a	Salmo salar	miRNA	10132.3	7.10455e-12
mir-196	Hippoglossus hippoglossus	miRNA	28292.6	1.61664e-16
mir-301b	Salmo salar	miRNA	30842.2	7.96483e-22
mir-182	Hippoglossus hippoglossus	miRNA	40604.5	1.87402e-15
mir-196a	Cyprinus carpio	miRNA	41912.9	6.4124e-19
mir-196b	Cyprinus carpio	miRNA	55108.2	3.53375e-22
ENSGACT00000027999.1	Gasterosteus_aculeatus.BROADS1.ncrna	miRNA	62276.2	6.16755e-25
mir-10d	Fugu rubripes	miRNA	65541.4	7.75907e-24
mir-10b	Oryzias latipes	miRNA	98149.5	3.53375e-22
mir-10a	Homo sapiens	miRNA	183293	1.57446e-29
ENSGACT00000027715.1	Gasterosteus_aculeatus.BROADS1.ncrna	Mt_rRNA	-234.205	0.0198128
ENSGACT00000027713.1	Gasterosteus_aculeatus.BROADS1.ncrna	Mt_rRNA	-144.142	6.38036e-06
ENSGACT00000027714.1	Gasterosteus_aculeatus.BROADS1.ncrna	Mt_tRNA	-11836.3	0.00576333
ENSGACT00000027740.1	Gasterosteus_aculeatus.BROADS1.ncrna	Mt_tRNA	-8414.63	0.000975462
ENSGACT00000027735.1	Gasterosteus_aculeatus.BROADS1.ncrna	Mt_tRNA	-6381.48	0.00379751
ENSGACT00000027726.1	Gasterosteus_aculeatus.BROADS1.ncrna	Mt_tRNA	-1125.02	0.0409798
ENSGACT00000027720.1	Gasterosteus_aculeatus.BROADS1.ncrna	Mt_tRNA	-1075.43	0.00390132
ENSGACT00000027737.1	Gasterosteus_aculeatus.BROADS1.ncrna	Mt_tRNA	-184.916	5.48299e-08
ENSGACT00000027719.1	Gasterosteus_aculeatus.BROADS1.ncrna	Mt_tRNA	-171.012	7.39217e-11
ENSGACT00000027712.1	Gasterosteus_aculeatus.BROADS1.ncrna	Mt_tRNA	-101.137	0.0118137
ENSGACT00000028528.1	Gasterosteus_aculeatus.BROADS1.ncrna	rRNA	-12.3887	0.000335575
ENSGACT00000028476.1	Gasterosteus_aculeatus.BROADS1.ncrna	rRNA	-11.8352	0.000333245
ENSGACT00000029202.1	Gasterosteus_aculeatus.BROADS1.ncrna	rRNA	-11.278	0.00100291
ENSGACT00000028830.1	Gasterosteus_aculeatus.BROADS1.ncrna	rRNA	-8.28074	0.00179086
ENSGACT00000028516.1	Gasterosteus_aculeatus.BROADS1.ncrna	rRNA	-8.22956	0.00190933
ENSGACT00000028877.1	Gasterosteus_aculeatus.BROADS1.ncrna	rRNA	-8.21148	0.00189286
ENSGACT00000028662.1	Gasterosteus_aculeatus.BROADS1.ncrna	rRNA	-8.16455	0.00189286
ENSGACT00000027753.1	Gasterosteus_aculeatus.BROADS1.ncrna	rRNA	-8.15818	0.00191226
ENSGACT00000028855.1	Gasterosteus_aculeatus.BROADS1.ncrna	rRNA	-8.15814	0.00196556
ENSGACT00000027817.1	Gasterosteus_aculeatus.BROADS1.ncrna	rRNA	-8.15678	0.00189286
ENSGACT00000028572.1	Gasterosteus_aculeatus.BROADS1.ncrna	rRNA	-8.12958	0.00199585
ENSGACT00000027830.1	Gasterosteus_aculeatus.BROADS1.ncrna	rRNA	-8.10772	0.00199951
ENSGACT00000028496.1	Gasterosteus_aculeatus.BROADS1.ncrna	rRNA	-7.77239	0.00242283
ENSGACT00000028895.1	Gasterosteus_aculeatus.BROADS1.ncrna	rRNA	-7.44481	0.00355635
ENSGACT00000028639.1	Gasterosteus_aculeatus.BROADS1.ncrna	rRNA gene_symbol	-1505.21	0.0207936
ENSGACT00000028503.1	Gasterosteus_aculeatus.BROADS1.ncrna	rRNA gene_symbol	-40.0678	5.88564e-05
ENSGACT00000029463.1	Gasterosteus_aculeatus.BROADS1.ncrna	rRNA gene_symbol	-15.7803	0.00176266
ENSGACT00000028522.1	Gasterosteus_aculeatus.BROADS1.ncrna	rRNA gene_symbol	-7.91889	0.000236063
ENSGACT00000028576.1	Gasterosteus_aculeatus.BROADS1.ncrna	rRNA gene_symbol	-7.91368	0.000236698
ENSGACT00000028462.1	Gasterosteus_aculeatus.BROADS1.ncrna	rRNA gene_symbol	-7.90769	0.000264027
ENSGACT00000028545.1	Gasterosteus_aculeatus.BROADS1.ncrna	rRNA gene_symbol	-7.90546	0.000264027
ENSGACT00000027871.1	Gasterosteus_aculeatus.BROADS1.ncrna	rRNA gene_symbol	-7.89804	0.000264027
ENSGACT00000028529.1	Gasterosteus_aculeatus.BROADS1.ncrna	rRNA gene_symbol	-7.8942	0.000264027
ENSGACT00000029184.1	Gasterosteus_aculeatus.BROADS1.ncrna	rRNA gene_symbol	-7.88474	0.000264027
ENSGACT00000028469.1	Gasterosteus_aculeatus.BROADS1.ncrna	rRNA gene_symbol	-7.87934	0.000264027
ENSGACT00000028919.1	Gasterosteus_aculeatus.BROADS1.ncrna	rRNA gene_symbol	-7.8787	0.000264027
ENSGACT00000027908.1	Gasterosteus_aculeatus.BROADS1.ncrna	rRNA gene_symbol	-7.87665	0.000247634
ENSGACT00000027777.1	Gasterosteus_aculeatus.BROADS1.ncrna	rRNA gene_symbol	-7.86888	0.000247634
ENSGACT00000028719.1	Gasterosteus_aculeatus.BROADS1.ncrna	rRNA gene_symbol	-7.86632	0.000264027
ENSGACT00000028606.1	Gasterosteus_aculeatus.BROADS1.ncrna	rRNA gene_symbol	-7.66947	0.0168188
ENSGACT00000028560.1	Gasterosteus_aculeatus.BROADS1.ncrna	rRNA gene_symbol	-7.38261	0.000424908
ENSGACT00000029492.1	Gasterosteus_aculeatus.BROADS1.ncrna	snoRNA	-662.189	5.84152e-05
ENSGACT00000029526.1	Gasterosteus_aculeatus.BROADS1.ncrna	snoRNA	-546.481	0.000122152
ENSGACT00000029187.1	Gasterosteus_aculeatus.BROADS1.ncrna	snoRNA	-265.476	0.0199868
ENSGACT00000029434.1	Gasterosteus_aculeatus.BROADS1.ncrna	snoRNA	-248.946	0.0299845
ENSGACT00000029638.1	Gasterosteus_aculeatus.BROADS1.ncrna	snoRNA	-29.2122	0.0471626
ENSGACT00000029388.1	Gasterosteus_aculeatus.BROADS1.ncrna	snoRNA	-25.5113	0.0170382
ENSGACT00000029455.1	Gasterosteus_aculeatus.BROADS1.ncrna	snoRNA	-21.3483	0.00300212
ENSGACT00000029456.1	Gasterosteus_aculeatus.BROADS1.ncrna	snoRNA	-20.6254	0.00261939
ENSGACT00000029386.1	Gasterosteus_aculeatus.BROADS1.ncrna	snoRNA	-16.7752	0.027355
ENSGACT00000029416.1	Gasterosteus_aculeatus.BROADS1.ncrna	snoRNA	-16.5728	0.00579889
ENSGACT00000029674.1	Gasterosteus_aculeatus.BROADS1.ncrna	snoRNA	-14.8419	0.00819985
ENSGACT00000029516.1	Gasterosteus_aculeatus.BROADS1.ncrna	snoRNA	-11.9257	0.0167967
ENSGACT00000029652.1	Gasterosteus_aculeatus.BROADS1.ncrna	snoRNA	-8.33051	0.00111269
ENSGACT00000029366.1	Gasterosteus_aculeatus.BROADS1.ncrna	snoRNA	-4.26922	0.0471626
ENSGACT00000029572.1	Gasterosteus_aculeatus.BROADS1.ncrna	snoRNA	6.79469	0.047533
ENSGACT00000027933.1	Gasterosteus_aculeatus.BROADS1.ncrna	snRNA	-2050.69	0.000410583
ENSGACT00000027900.1	Gasterosteus_aculeatus.BROADS1.ncrna	snRNA	-397.714	0.0499783
ENSGACT00000028772.1	Gasterosteus_aculeatus.BROADS1.ncrna	snRNA	-364.654	0.0222964
ENSGACT00000028598.1	Gasterosteus_aculeatus.BROADS1.ncrna	snRNA	-47.5717	0.0340813
ENSGACT00000028706.1	Gasterosteus_aculeatus.BROADS1.ncrna	snRNA	4.92457	0.032252
ENSGACT00000028400.1	Gasterosteus_aculeatus.BROADS1.ncrna	snRNA	4.95389	0.0262648
ENSGACT00000028928.1	Gasterosteus_aculeatus.BROADS1.ncrna	snRNA	5.00919	0.0243559
ENSGACT00000028510.1	Gasterosteus_aculeatus.BROADS1.ncrna	snRNA	5.06698	0.027355
ENSGACT00000028799.1	Gasterosteus_aculeatus.BROADS1.ncrna	snRNA	5.11864	0.0269352
ENSGACT00000028910.1	Gasterosteus_aculeatus.BROADS1.ncrna	snRNA	5.16534	0.0264406
ENSGACT00000028345.1	Gasterosteus_aculeatus.BROADS1.ncrna	snRNA	5.2152	0.0241357
ENSGACT00000027751.1	Gasterosteus_aculeatus.BROADS1.ncrna	snRNA	5.2481	0.0277947
ENSGACT00000027934.1	Gasterosteus_aculeatus.BROADS1.ncrna	snRNA	5.25277	0.0213154
ENSGACT00000028405.1	Gasterosteus_aculeatus.BROADS1.ncrna	snRNA	5.27378	0.0217571
ENSGACT00000028544.1	Gasterosteus_aculeatus.BROADS1.ncrna	snRNA	5.31884	0.0245186
ENSGACT00000028638.1	Gasterosteus_aculeatus.BROADS1.ncrna	snRNA	258.197	0.0467704
ENSGACT00000028854.1	Gasterosteus_aculeatus.BROADS1.ncrna	snRNA	280.562	0.0290827

## Sheet: Morula-HA
Small RNA - Name	Small RNA - Resource	Biotype	Morula vs Hatched - Fold change	Morula vs Hatched - FDR p-value correction
mir-10d	Cyprinus carpio	miRNA	649.838	2.27918e-27
mir-10c	Cyprinus carpio	miRNA	231.07	3.27423e-25
mir-10c	Danio rerio	miRNA	204.62	3.27423e-25
mir-10d	Danio rerio	miRNA	771.183	4.33913e-24
mir-10a	Homo sapiens	miRNA	43803.8	8.42944e-23
mir-222a	Ictalurus punctatus	miRNA	264.413	1.61511e-21
ENSGACT00000027999.1	Gasterosteus_aculeatus.BROADS1.ncrna	miRNA	23316.8	2.89516e-20
mir-10a	Danio rerio	miRNA	265.705	1.784e-19
mir-10b	Oryzias latipes	miRNA	15832.4	3.85885e-15
mir-10d	Fugu rubripes	miRNA	9007.67	3.85885e-15
mir-301b	Salmo salar	miRNA	7244.39	6.75002e-15
mir-196b	Cyprinus carpio	miRNA	7536.15	8.70084e-14
mir-204-1	Danio rerio	miRNA	109.379	1.19452e-13
mir-204-2	Danio rerio	miRNA	100.498	2.31823e-13
mir-196a	Cyprinus carpio	miRNA	9400.91	3.23771e-13
mir-205	Cyprinus carpio	miRNA	118.168	4.37742e-13
mir-222a	Danio rerio	miRNA	112.604	3.41657e-12
mir-10b-1	Danio rerio	miRNA	76.5345	7.22489e-12
mir-10b-2	Danio rerio	miRNA	75.8743	7.22489e-12
mir-218a	Cyprinus carpio	miRNA	2220.95	1.20026e-11
mir-199	Cyprinus carpio	miRNA	4783.41	1.71762e-11
mir-126	Cyprinus carpio	miRNA	38.1565	5.46013e-11
mir-182	Hippoglossus hippoglossus	miRNA	7865.98	1.22628e-10
mir-196	Hippoglossus hippoglossus	miRNA	5087.86	1.51431e-10
ENSGACT00000027737.1	Gasterosteus_aculeatus.BROADS1.ncrna	Mt_tRNA	-18795.3	1.54467e-10
mir-182	Danio rerio	miRNA	143.533	4.05127e-10
mir-181b-2	Oryzias latipes	miRNA	140.568	4.54862e-10
mir-181b-1	Oryzias latipes	miRNA	139.935	4.58092e-10
mir-10b	Cyprinus carpio	miRNA	45.0538	9.8929e-10
mir-133a	Cyprinus carpio	miRNA	2347.81	1.03852e-09
mir-222a-2	Salmo salar	miRNA	45.0146	1.76256e-09
mir-222a-1	Salmo salar	miRNA	41.7585	4.03768e-09
ENSGACT00000028245.1	Gasterosteus_aculeatus.BROADS1.ncrna	miRNA	-351.509	7.54154e-09
let-7e	Danio rerio	miRNA	-1273.79	3.52283e-08
mir-30c-1	Salmo salar	miRNA	17.394	3.87718e-08
mir-30c-2	Salmo salar	miRNA	17.3902	3.90466e-08
mir-206	Salmo salar	miRNA	2436.61	5.35548e-08
mir-183	Ictalurus punctatus	miRNA	49.8033	5.77558e-08
mir-181b	Cyprinus carpio	miRNA	1485.2	8.78589e-08
mir-192	Cyprinus carpio	miRNA	21.6156	8.78589e-08
mir-30b	Salmo salar	miRNA	24.8034	9.89463e-08
mir-455	Oryzias latipes	miRNA	1396.4	1.08333e-07
mir-135a	Salmo salar	miRNA	2208.27	1.56631e-07
let-7i	Cyprinus carpio	miRNA	-1125.02	1.67028e-07
mir-203b	Danio rerio	miRNA	20.3808	3.75858e-07
ENSGACT00000027719.1	Gasterosteus_aculeatus.BROADS1.ncrna	Mt_tRNA	-44.4361	4.42506e-07
mir-221-3	Ictalurus punctatus	miRNA	24.1574	5.06079e-07
mir-133b-1	Salmo salar	miRNA	1003.15	1.08471e-06
mir-133b-2	Salmo salar	miRNA	1015.84	1.08471e-06
mir-153	Gallus gallus	miRNA	1624.74	1.35926e-06
mir-181b-1	Homo sapiens	miRNA	37.9727	1.52062e-06
mir-181b-2	Homo sapiens	miRNA	36.321	1.63684e-06
mir-205	Ictalurus punctatus	miRNA	30.8238	1.7515e-06
mir-181b	Salmo salar	miRNA	29.4503	2.00203e-06
mir-182	Petromyzon marinus	miRNA	40.8468	2.02258e-06
mir-20b	Danio rerio	miRNA	1967.24	2.54976e-06
ENSGACT00000028332.1	Gasterosteus_aculeatus.BROADS1.ncrna	miRNA	1015.84	3.82142e-06
ENSGACT00000029652.1	Gasterosteus_aculeatus.BROADS1.ncrna	snoRNA	-23.9382	4.20638e-06
let-7g	Oryzias latipes	miRNA	-695.249	4.56976e-06
mir-18a	Salmo salar	miRNA	27.3677	5.36949e-06
let-7f	Danio rerio	miRNA	-662.189	5.39733e-06
mir-455	Cyprinus carpio	miRNA	26.8574	5.76146e-06
ENSGACT00000028503.1	Gasterosteus_aculeatus.BROADS1.ncrna	rRNA gene_symbol	-103.463	5.93651e-06
mir-499	Cyprinus carpio	miRNA	774.812	1.04666e-05
mir-204	Oryzias latipes	miRNA	749.441	1.30686e-05
mir-133a-1	Danio rerio	miRNA	584.53	2.24491e-05
mir-30a	Oryzias latipes	miRNA	-18.2357	2.24491e-05
ENSGACT00000028196.1	Gasterosteus_aculeatus.BROADS1.ncrna	miRNA	1218.8	2.37574e-05
ENSGACT00000029189.1	Gasterosteus_aculeatus.BROADS1.ncrna	snoRNA	-992.784	2.38895e-05
mir-301a-1	Salmo salar	miRNA	1066.58	2.7382e-05
mir-9	Cyprinus carpio	miRNA	10.4012	2.88244e-05
mir-200b-2	Salmo salar	miRNA	32.6178	3.66518e-05
mir-17	Gallus gallus	miRNA	609.901	4.02506e-05
mir-153a	Danio rerio	miRNA	762.127	4.25945e-05
ENSGACT00000029416.1	Gasterosteus_aculeatus.BROADS1.ncrna	snoRNA	-943.195	4.33175e-05
mir-133a-2	Mus musculus	miRNA	673.329	4.33175e-05
mir-133a-1	Mus musculus	miRNA	673.329	4.67054e-05
ENSGACT00000028072.1	Gasterosteus_aculeatus.BROADS1.ncrna	miRNA	698.699	4.92277e-05
ENSGACT00000029456.1	Gasterosteus_aculeatus.BROADS1.ncrna	snoRNA	-943.195	4.92277e-05
mir-183-1	Oryzias latipes	miRNA	876.296	4.92277e-05
mir-183-2	Oryzias latipes	miRNA	863.61	5.34742e-05
ENSGACT00000029455.1	Gasterosteus_aculeatus.BROADS1.ncrna	snoRNA	-976.254	6.34677e-05
mir-30d	Danio rerio	miRNA	-12.2546	7.21125e-05
ENSGACT00000029183.1	Gasterosteus_aculeatus.BROADS1.ncrna	snoRNA	-1191.14	7.99686e-05
mir-301b	Danio rerio	miRNA	521.103	8.26619e-05
mir-181b-1	Danio rerio	miRNA	21.0494	8.48701e-05
mir-181b-2	Danio rerio	miRNA	20.7001	9.21572e-05
mir-200b-1	Salmo salar	miRNA	24.7738	9.54498e-05
ENSGACT00000029554.1	Gasterosteus_aculeatus.BROADS1.ncrna	miRNA	-761.368	9.55053e-05
let-7i	Danio rerio	miRNA	-12.6393	9.55053e-05
ENSGACT00000029492.1	Gasterosteus_aculeatus.BROADS1.ncrna	snoRNA	-662.189	0.00010014
let-7a-1	Oryzias latipes	miRNA	-11.8442	0.000100962
mir-196a-1	Ictalurus punctatus	miRNA	901.667	0.000109355
mir-183	Cyprinus carpio	miRNA	13.6186	0.000110296
ENSGACT00000029516.1	Gasterosteus_aculeatus.BROADS1.ncrna	snoRNA	-678.719	0.000110572
let-7b	Cyprinus carpio	miRNA	-645.66	0.000110572
mir-196a-2	Ictalurus punctatus	miRNA	901.667	0.000112376
ENSGACT00000029674.1	Gasterosteus_aculeatus.BROADS1.ncrna	snoRNA	-678.719	0.000144408
ENSGACT00000028022.1	Gasterosteus_aculeatus.BROADS1.ncrna	miRNA	-13.0565	0.000190908
ENSGACT00000028023.1	Gasterosteus_aculeatus.BROADS1.ncrna	miRNA	-13.2015	0.000190944
ENSGACT00000029003.1	Gasterosteus_aculeatus.BROADS1.ncrna	miRNA	-12.8298	0.000192324
ENSGACT00000029082.1	Gasterosteus_aculeatus.BROADS1.ncrna	miRNA	-12.8678	0.000197103
ENSGACT00000029526.1	Gasterosteus_aculeatus.BROADS1.ncrna	snoRNA	-546.481	0.000197103
ENSGACT00000028002.1	Gasterosteus_aculeatus.BROADS1.ncrna	miRNA	-13.2015	0.000207325
ENSGACT00000029020.1	Gasterosteus_aculeatus.BROADS1.ncrna	miRNA	-13.0247	0.000208683
ENSGACT00000029067.1	Gasterosteus_aculeatus.BROADS1.ncrna	miRNA	-13.0405	0.00021238
ENSGACT00000029008.1	Gasterosteus_aculeatus.BROADS1.ncrna	miRNA	-12.8757	0.000216551
ENSGACT00000028020.1	Gasterosteus_aculeatus.BROADS1.ncrna	miRNA	-12.9932	0.000216799
ENSGACT00000028934.1	Gasterosteus_aculeatus.BROADS1.ncrna	miRNA	-12.9458	0.000216799
ENSGACT00000028997.1	Gasterosteus_aculeatus.BROADS1.ncrna	miRNA	-12.6915	0.000216799
ENSGACT00000029025.1	Gasterosteus_aculeatus.BROADS1.ncrna	miRNA	-13.1365	0.000216799
ENSGACT00000029044.1	Gasterosteus_aculeatus.BROADS1.ncrna	miRNA	-13.0326	0.000216799
ENSGACT00000029057.1	Gasterosteus_aculeatus.BROADS1.ncrna	miRNA	-12.9071	0.000216799
ENSGACT00000028004.1	Gasterosteus_aculeatus.BROADS1.ncrna	miRNA	-13.1372	0.000217191
ENSGACT00000028009.1	Gasterosteus_aculeatus.BROADS1.ncrna	miRNA	-12.8522	0.000217191
ENSGACT00000028010.1	Gasterosteus_aculeatus.BROADS1.ncrna	miRNA	-12.7535	0.000217191
ENSGACT00000028967.1	Gasterosteus_aculeatus.BROADS1.ncrna	miRNA	-13.0088	0.000217191
ENSGACT00000029049.1	Gasterosteus_aculeatus.BROADS1.ncrna	miRNA	-12.9932	0.000217191
ENSGACT00000028016.1	Gasterosteus_aculeatus.BROADS1.ncrna	miRNA	-12.8443	0.000221555
ENSGACT00000028054.1	Gasterosteus_aculeatus.BROADS1.ncrna	miRNA	863.61	0.000221555
mir-182	Cyprinus carpio	miRNA	15.5287	0.000221555
ENSGACT00000029088.1	Gasterosteus_aculeatus.BROADS1.ncrna	miRNA	-12.9695	0.000223776
ENSGACT00000029094.1	Gasterosteus_aculeatus.BROADS1.ncrna	miRNA	-12.8835	0.000223776
ENSGACT00000028018.1	Gasterosteus_aculeatus.BROADS1.ncrna	miRNA	-12.7225	0.000224228
ENSGACT00000028986.1	Gasterosteus_aculeatus.BROADS1.ncrna	miRNA	-12.6087	0.000224228
ENSGACT00000029106.1	Gasterosteus_aculeatus.BROADS1.ncrna	miRNA	-13.1126	0.000224228
ENSGACT00000028015.1	Gasterosteus_aculeatus.BROADS1.ncrna	miRNA	-13.2673	0.000225277
ENSGACT00000028013.1	Gasterosteus_aculeatus.BROADS1.ncrna	miRNA	-13.0247	0.000225405
ENSGACT00000028017.1	Gasterosteus_aculeatus.BROADS1.ncrna	miRNA	-13.0646	0.000225405
ENSGACT00000028027.1	Gasterosteus_aculeatus.BROADS1.ncrna	miRNA	-13.0406	0.000225405
ENSGACT00000028940.1	Gasterosteus_aculeatus.BROADS1.ncrna	miRNA	-13.0406	0.000225405
ENSGACT00000028977.1	Gasterosteus_aculeatus.BROADS1.ncrna	miRNA	-12.822	0.000225405
ENSGACT00000029080.1	Gasterosteus_aculeatus.BROADS1.ncrna	miRNA	-13.0406	0.000225405
mir-34	Cyprinus carpio	miRNA	406.934	0.000225405
ENSGACT00000028976.1	Gasterosteus_aculeatus.BROADS1.ncrna	miRNA	-12.6992	0.000231751
ENSGACT00000029110.1	Gasterosteus_aculeatus.BROADS1.ncrna	miRNA	-13.1935	0.00023493
ENSGACT00000028008.1	Gasterosteus_aculeatus.BROADS1.ncrna	miRNA	-12.7284	0.000237756
mir-96	Cyprinus carpio	miRNA	559.16	0.000237756
ENSGACT00000028031.1	Gasterosteus_aculeatus.BROADS1.ncrna	miRNA	-12.93	0.000238424
ENSGACT00000029089.1	Gasterosteus_aculeatus.BROADS1.ncrna	miRNA	-12.6992	0.000238424
ENSGACT00000028032.1	Gasterosteus_aculeatus.BROADS1.ncrna	miRNA	-12.8522	0.000242409
ENSGACT00000028005.1	Gasterosteus_aculeatus.BROADS1.ncrna	miRNA	-12.9379	0.0002444
ENSGACT00000029053.1	Gasterosteus_aculeatus.BROADS1.ncrna	miRNA	-12.8064	0.0002444
mir-139	Cyprinus carpio	miRNA	25.8422	0.000252116
ENSGACT00000028024.1	Gasterosteus_aculeatus.BROADS1.ncrna	miRNA	-13.0326	0.000254157
ENSGACT00000028014.1	Gasterosteus_aculeatus.BROADS1.ncrna	miRNA	-13.2015	0.000254311
ENSGACT00000028025.1	Gasterosteus_aculeatus.BROADS1.ncrna	miRNA	-12.9691	0.000257206
ENSGACT00000028033.1	Gasterosteus_aculeatus.BROADS1.ncrna	miRNA	-12.744	0.000257206
ENSGACT00000028978.1	Gasterosteus_aculeatus.BROADS1.ncrna	miRNA	-12.9537	0.000257206
ENSGACT00000029086.1	Gasterosteus_aculeatus.BROADS1.ncrna	miRNA	-12.93	0.000257206
mir-196b	Petromyzon marinus	miRNA	647.958	0.000257206
ENSGACT00000029061.1	Gasterosteus_aculeatus.BROADS1.ncrna	miRNA	-13.2256	0.00026575
ENSGACT00000029017.1	Gasterosteus_aculeatus.BROADS1.ncrna	miRNA	-12.7535	0.00026732
ENSGACT00000028030.1	Gasterosteus_aculeatus.BROADS1.ncrna	miRNA	-13.1291	0.000276426
ENSGACT00000029063.1	Gasterosteus_aculeatus.BROADS1.ncrna	miRNA	-12.8286	0.000283507
ENSGACT00000028028.1	Gasterosteus_aculeatus.BROADS1.ncrna	miRNA	-12.9612	0.000288668
ENSGACT00000028007.1	Gasterosteus_aculeatus.BROADS1.ncrna	miRNA	-12.6992	0.000292031
ENSGACT00000028991.1	Gasterosteus_aculeatus.BROADS1.ncrna	miRNA	-12.9063	0.000292031
ENSGACT00000029027.1	Gasterosteus_aculeatus.BROADS1.ncrna	miRNA	-13.1935	0.000292031
mir-196a	Oryzias latipes	miRNA	876.296	0.000292031
ENSGACT00000029047.1	Gasterosteus_aculeatus.BROADS1.ncrna	miRNA	-12.822	0.00029887
ENSGACT00000029079.1	Gasterosteus_aculeatus.BROADS1.ncrna	miRNA	-13.2187	0.00029887
ENSGACT00000029095.1	Gasterosteus_aculeatus.BROADS1.ncrna	miRNA	-12.6837	0.00029887
mir-18a	Cyprinus carpio	miRNA	10.7559	0.00029887
mir-200b	Danio rerio	miRNA	444.991	0.000303506
ENSGACT00000028006.1	Gasterosteus_aculeatus.BROADS1.ncrna	miRNA	-13.0726	0.000305797
ENSGACT00000028019.1	Gasterosteus_aculeatus.BROADS1.ncrna	miRNA	-13.0806	0.000305797
ENSGACT00000028960.1	Gasterosteus_aculeatus.BROADS1.ncrna	miRNA	-12.9063	0.000305797
ENSGACT00000028963.1	Gasterosteus_aculeatus.BROADS1.ncrna	miRNA	-13.4013	0.000305797
ENSGACT00000028974.1	Gasterosteus_aculeatus.BROADS1.ncrna	miRNA	-12.93	0.000305797
ENSGACT00000029034.1	Gasterosteus_aculeatus.BROADS1.ncrna	miRNA	-13.105	0.000305797
ENSGACT00000029638.1	Gasterosteus_aculeatus.BROADS1.ncrna	snoRNA	-7869.15	0.000305797
mir-1260a	Homo sapiens	miRNA	14.0522	0.000305797
ENSGACT00000028293.1	Gasterosteus_aculeatus.BROADS1.ncrna	miRNA	-12.8984	0.000308021
ENSGACT00000029087.1	Gasterosteus_aculeatus.BROADS1.ncrna	miRNA	-13.1452	0.000308021
ENSGACT00000028994.1	Gasterosteus_aculeatus.BROADS1.ncrna	miRNA	-12.9612	0.000315066
ENSGACT00000029084.1	Gasterosteus_aculeatus.BROADS1.ncrna	miRNA	-12.8286	0.000315415
ENSGACT00000028021.1	Gasterosteus_aculeatus.BROADS1.ncrna	miRNA	-13.4341	0.000315449
ENSGACT00000028029.1	Gasterosteus_aculeatus.BROADS1.ncrna	miRNA	-13.0726	0.000315503
ENSGACT00000029028.1	Gasterosteus_aculeatus.BROADS1.ncrna	miRNA	-12.985	0.000315503
ENSGACT00000028003.1	Gasterosteus_aculeatus.BROADS1.ncrna	miRNA	-13.0168	0.000317003
ENSGACT00000028012.1	Gasterosteus_aculeatus.BROADS1.ncrna	miRNA	-13.2754	0.000317003
ENSGACT00000028125.1	Gasterosteus_aculeatus.BROADS1.ncrna	miRNA	394.249	0.000317003
ENSGACT00000029071.1	Gasterosteus_aculeatus.BROADS1.ncrna	miRNA	-12.8748	0.000317003
ENSGACT00000028947.1	Gasterosteus_aculeatus.BROADS1.ncrna	miRNA	-13.0486	0.000321609
ENSGACT00000029052.1	Gasterosteus_aculeatus.BROADS1.ncrna	miRNA	-12.9612	0.000325252
ENSGACT00000028966.1	Gasterosteus_aculeatus.BROADS1.ncrna	miRNA	-13.0485	0.000326803
ENSGACT00000028011.1	Gasterosteus_aculeatus.BROADS1.ncrna	miRNA	-12.985	0.000335542
ENSGACT00000028075.1	Gasterosteus_aculeatus.BROADS1.ncrna	miRNA	-13.2996	0.00033752
ENSGACT00000028026.1	Gasterosteus_aculeatus.BROADS1.ncrna	miRNA	-13.1693	0.000341544
ENSGACT00000029046.1	Gasterosteus_aculeatus.BROADS1.ncrna	miRNA	-12.985	0.000347273
ENSGACT00000029048.1	Gasterosteus_aculeatus.BROADS1.ncrna	miRNA	-13.0247	0.00035857
ENSGACT00000028933.1	Gasterosteus_aculeatus.BROADS1.ncrna	miRNA	-13.1372	0.000379145
ENSGACT00000028969.1	Gasterosteus_aculeatus.BROADS1.ncrna	miRNA	-13.0566	0.000382418
ENSGACT00000028064.1	Gasterosteus_aculeatus.BROADS1.ncrna	miRNA	812.868	0.000383276
ENSGACT00000028941.1	Gasterosteus_aculeatus.BROADS1.ncrna	miRNA	-12.9221	0.000383276
ENSGACT00000029073.1	Gasterosteus_aculeatus.BROADS1.ncrna	miRNA	-13.0566	0.000383276
ENSGACT00000029569.1	Gasterosteus_aculeatus.BROADS1.ncrna	snoRNA	-27.3234	0.000383276
ENSGACT00000028034.1	Gasterosteus_aculeatus.BROADS1.ncrna	miRNA	-13.1613	0.000384852
mir-128-1	Salmo salar	miRNA	25.2918	0.000425881
mir-9-4	Danio rerio	miRNA	8.45392	0.000455963
ENSGACT00000029009.1	Gasterosteus_aculeatus.BROADS1.ncrna	miRNA	-12.7972	0.000460316
mir-9-5	Danio rerio	miRNA	8.42448	0.000465962
mir-192	Oryzias latipes	miRNA	330.822	0.000506056
mir-9-1	Danio rerio	miRNA	8.11316	0.000591122
mir-9-2	Danio rerio	miRNA	8.11316	0.000591122
mir-9-6	Danio rerio	miRNA	8.14152	0.000591122
mir-9-7	Danio rerio	miRNA	8.11316	0.000591338
ENSGACT00000029155.1	Gasterosteus_aculeatus.BROADS1.ncrna	snoRNA	-1141.55	0.00061925
mir-10d-1	Salmo salar	miRNA	444.991	0.00070911
mir-9-3	Danio rerio	miRNA	7.82402	0.000765244
mir-1388	Danio rerio	miRNA	343.507	0.000847378
mir-190a	Salmo salar	miRNA	368.878	0.000960984
mir-10d-2	Salmo salar	miRNA	432.305	0.00102092
mir-133-1	Oryzias latipes	miRNA	343.507	0.0011059
mir-133-2	Oryzias latipes	miRNA	343.507	0.00114004
mir-449	Hippoglossus hippoglossus	miRNA	749.441	0.00131354
mir-99b	Ictalurus punctatus	miRNA	-16.7439	0.00136573
mir-130a-1	Salmo salar	miRNA	9.31502	0.00146558
mir-130a-2	Salmo salar	miRNA	9.27004	0.00146744
mir-21-2	Oryzias latipes	miRNA	7.10021	0.00165614
mir-8159	Salmo salar	miRNA	11.0825	0.00165614
mir-183-3	Salmo salar	miRNA	9.13156	0.00169634
mir-183-1	Salmo salar	miRNA	9.13156	0.00172262
mir-196a-2	Fugu rubripes	miRNA	406.934	0.00182669
mir-183-2	Salmo salar	miRNA	8.90588	0.00192671
ENSGACT00000029147.1	Gasterosteus_aculeatus.BROADS1.ncrna	snoRNA	-348.124	0.00205509
mir-15b	Fugu rubripes	miRNA	-265.476	0.00224966
let-7g	Cyprinus carpio	miRNA	-4.86082	0.00241898
ENSGACT00000029550.1	Gasterosteus_aculeatus.BROADS1.ncrna	miRNA	-6.39133	0.00312774
ENSGACT00000029676.1	Gasterosteus_aculeatus.BROADS1.ncrna	miRNA	660.643	0.00317964
mir-194	Cyprinus carpio	miRNA	7.71446	0.00317964
ENSGACT00000029679.1	Gasterosteus_aculeatus.BROADS1.ncrna	miRNA	-6.28449	0.00341946
mir-181a-1	Danio rerio	miRNA	6.99221	0.00367005
mir-181a-2	Danio rerio	miRNA	7.00066	0.00367005
mir-219c-1	Salmo salar	miRNA	356.192	0.00367005
mir-219a-1	Salmo salar	miRNA	356.192	0.0038618
ENSGACT00000028560.1	Gasterosteus_aculeatus.BROADS1.ncrna	rRNA gene_symbol	-5.38538	0.00386219
mir-219b-1	Salmo salar	miRNA	356.192	0.00396747
mir-219c-2	Salmo salar	miRNA	356.192	0.00396747
mir-219a-2	Salmo salar	miRNA	343.507	0.00398955
ENSGACT00000028992.1	Gasterosteus_aculeatus.BROADS1.ncrna	miRNA	-11.1744	0.00419716
ENSGACT00000027720.1	Gasterosteus_aculeatus.BROADS1.ncrna	Mt_tRNA	-1075.43	0.0043348
mir-196a-1	Fugu rubripes	miRNA	305.451	0.00486408
mir-219b-2	Salmo salar	miRNA	343.507	0.00502183
mir-130c-2	Danio rerio	miRNA	292.765	0.00534333
mir-21	Cyprinus carpio	miRNA	4.83302	0.00534333
mir-16	Petromyzon marinus	miRNA	-7.9737	0.00545954
ENSGACT00000029675.1	Gasterosteus_aculeatus.BROADS1.ncrna	snoRNA	-7.96401	0.00659224
ENSGACT00000029590.1	Gasterosteus_aculeatus.BROADS1.ncrna	snoRNA	-5.47044	0.00673641
ENSGACT00000028522.1	Gasterosteus_aculeatus.BROADS1.ncrna	rRNA gene_symbol	-4.84989	0.00697019
ENSGACT00000028576.1	Gasterosteus_aculeatus.BROADS1.ncrna	rRNA gene_symbol	-4.84571	0.00699702
ENSGACT00000027908.1	Gasterosteus_aculeatus.BROADS1.ncrna	rRNA gene_symbol	-4.84786	0.0070348
mir-3618	Mus musculus	miRNA	368.878	0.00706523
ENSGACT00000027777.1	Gasterosteus_aculeatus.BROADS1.ncrna	rRNA gene_symbol	-4.82891	0.00712742
mir-3618	Ictalurus punctatus	miRNA	216.653	0.00712742
ENSGACT00000028462.1	Gasterosteus_aculeatus.BROADS1.ncrna	rRNA gene_symbol	-4.85914	0.0072772
ENSGACT00000028469.1	Gasterosteus_aculeatus.BROADS1.ncrna	rRNA gene_symbol	-4.84989	0.0072772
ENSGACT00000028719.1	Gasterosteus_aculeatus.BROADS1.ncrna	rRNA gene_symbol	-4.85163	0.0072772
ENSGACT00000028529.1	Gasterosteus_aculeatus.BROADS1.ncrna	rRNA gene_symbol	-4.85542	0.00735993
mir-130c-1	Danio rerio	miRNA	280.08	0.00735993
ENSGACT00000028545.1	Gasterosteus_aculeatus.BROADS1.ncrna	rRNA gene_symbol	-4.84801	0.00738655
ENSGACT00000028919.1	Gasterosteus_aculeatus.BROADS1.ncrna	rRNA gene_symbol	-4.8344	0.00738655
ENSGACT00000029184.1	Gasterosteus_aculeatus.BROADS1.ncrna	rRNA gene_symbol	-4.84096	0.00738655
ENSGACT00000027871.1	Gasterosteus_aculeatus.BROADS1.ncrna	rRNA gene_symbol	-4.83764	0.00744448
ENSGACT00000029667.1	Gasterosteus_aculeatus.BROADS1.ncrna	miRNA	-5.59255	0.00761412
mir-17a-2	Danio rerio	miRNA	5.7717	0.00791887
mir-17a-1	Danio rerio	miRNA	5.74617	0.00837363
ENSGACT00000028895.1	Gasterosteus_aculeatus.BROADS1.ncrna	rRNA	-6.33983	0.00878793
mir-216a	Fugu rubripes	miRNA	-232.416	0.00892263
ENSGACT00000029647.1	Gasterosteus_aculeatus.BROADS1.ncrna	miRNA	-5.83978	0.00957024
ENSGACT00000029431.1	Gasterosteus_aculeatus.BROADS1.ncrna	snoRNA	-20.4684	0.0104422
mir-20b	Salmo salar	miRNA	9.38866	0.0110278
mir-17	Cyprinus carpio	miRNA	4.60992	0.011955
mir-731	Salmo salar	miRNA	242.023	0.0122159
ENSGACT00000029366.1	Gasterosteus_aculeatus.BROADS1.ncrna	snoRNA	-5.91935	0.0125694
ENSGACT00000027713.1	Gasterosteus_aculeatus.BROADS1.ncrna	Mt_rRNA	-13.9811	0.0127513
ENSGACT00000028167.1	Gasterosteus_aculeatus.BROADS1.ncrna	miRNA	-810.957	0.0127744
mir-2188	Danio rerio	miRNA	-298.535	0.0130771
let-7a	Cyprinus carpio	miRNA	-4.50289	0.0131726
ENSGACT00000028181.1	Gasterosteus_aculeatus.BROADS1.ncrna	miRNA	-794.427	0.0135692
mir-135b	Danio rerio	miRNA	216.653	0.0137097
ENSGACT00000027933.1	Gasterosteus_aculeatus.BROADS1.ncrna	snRNA	-39.6331	0.0138444
ENSGACT00000028151.1	Gasterosteus_aculeatus.BROADS1.ncrna	miRNA	-777.897	0.0138444
ENSGACT00000028158.1	Gasterosteus_aculeatus.BROADS1.ncrna	miRNA	-794.427	0.0140112
mir-145	Ictalurus punctatus	miRNA	203.967	0.0144132
ENSGACT00000029681.1	Gasterosteus_aculeatus.BROADS1.ncrna	miRNA	-5.42392	0.0144299
mir-199a-2	Oryzias latipes	miRNA	191.282	0.0144299
ENSGACT00000028147.1	Gasterosteus_aculeatus.BROADS1.ncrna	miRNA	-794.427	0.014657
ENSGACT00000028598.1	Gasterosteus_aculeatus.BROADS1.ncrna	snRNA	-579.541	0.014657
ENSGACT00000029563.1	Gasterosteus_aculeatus.BROADS1.ncrna	miRNA	-5.39873	0.0147821
ENSGACT00000029608.1	Gasterosteus_aculeatus.BROADS1.ncrna	miRNA	-5.41339	0.0147821
ENSGACT00000029628.1	Gasterosteus_aculeatus.BROADS1.ncrna	miRNA	-5.39533	0.0147821
ENSGACT00000029518.1	Gasterosteus_aculeatus.BROADS1.ncrna	miRNA	-5.3896	0.0149473
ENSGACT00000028180.1	Gasterosteus_aculeatus.BROADS1.ncrna	miRNA	-794.427	0.0156345
ENSGACT00000028176.1	Gasterosteus_aculeatus.BROADS1.ncrna	miRNA	-761.368	0.0156995
ENSGACT00000028156.1	Gasterosteus_aculeatus.BROADS1.ncrna	miRNA	-761.368	0.0161849
mir-30c	Ictalurus punctatus	miRNA	4.72478	0.0161849
ENSGACT00000028182.1	Gasterosteus_aculeatus.BROADS1.ncrna	miRNA	-761.368	0.0173179
ENSGACT00000028165.1	Gasterosteus_aculeatus.BROADS1.ncrna	miRNA	-777.897	0.0173239
ENSGACT00000028043.1	Gasterosteus_aculeatus.BROADS1.ncrna	miRNA	3.80524	0.0174128
ENSGACT00000028166.1	Gasterosteus_aculeatus.BROADS1.ncrna	miRNA	-777.897	0.0174128
ENSGACT00000028152.1	Gasterosteus_aculeatus.BROADS1.ncrna	miRNA	-761.368	0.0175959
ENSGACT00000028155.1	Gasterosteus_aculeatus.BROADS1.ncrna	miRNA	-761.368	0.0175959
ENSGACT00000028161.1	Gasterosteus_aculeatus.BROADS1.ncrna	miRNA	-777.897	0.0176826
ENSGACT00000028149.1	Gasterosteus_aculeatus.BROADS1.ncrna	miRNA	-777.897	0.017764
mir-199a-3	Oryzias latipes	miRNA	178.596	0.017764
ENSGACT00000028162.1	Gasterosteus_aculeatus.BROADS1.ncrna	miRNA	-761.368	0.0177655
mir-199a-4	Oryzias latipes	miRNA	178.596	0.0177655
ENSGACT00000028169.1	Gasterosteus_aculeatus.BROADS1.ncrna	miRNA	-761.368	0.0199044
ENSGACT00000028148.1	Gasterosteus_aculeatus.BROADS1.ncrna	miRNA	-761.368	0.020479
ENSGACT00000028153.1	Gasterosteus_aculeatus.BROADS1.ncrna	miRNA	-761.368	0.0210759
ENSGACT00000028184.1	Gasterosteus_aculeatus.BROADS1.ncrna	miRNA	-777.897	0.0214538
ENSGACT00000028178.1	Gasterosteus_aculeatus.BROADS1.ncrna	miRNA	-777.897	0.0215229
ENSGACT00000028160.1	Gasterosteus_aculeatus.BROADS1.ncrna	miRNA	-744.838	0.021858
mir-199a-1	Oryzias latipes	miRNA	165.911	0.0224855
ENSGACT00000028157.1	Gasterosteus_aculeatus.BROADS1.ncrna	miRNA	-761.368	0.0233313
mir-190a	Ictalurus punctatus	miRNA	178.596	0.0235321
ENSGACT00000028164.1	Gasterosteus_aculeatus.BROADS1.ncrna	miRNA	-744.838	0.0241123
ENSGACT00000028175.1	Gasterosteus_aculeatus.BROADS1.ncrna	miRNA	-744.838	0.0241123
ENSGACT00000028177.1	Gasterosteus_aculeatus.BROADS1.ncrna	miRNA	-761.368	0.0244635
ENSGACT00000028179.1	Gasterosteus_aculeatus.BROADS1.ncrna	miRNA	-761.368	0.0244635
ENSGACT00000028150.1	Gasterosteus_aculeatus.BROADS1.ncrna	miRNA	-744.838	0.0247227
ENSGACT00000028163.1	Gasterosteus_aculeatus.BROADS1.ncrna	miRNA	-744.838	0.0247227
mir-184	Gallus gallus	miRNA	267.394	0.0247227
mir-17	Oryzias latipes	miRNA	165.911	0.0252101
ENSGACT00000029666.1	Gasterosteus_aculeatus.BROADS1.ncrna	miRNA	-4.75113	0.0252869
ENSGACT00000028146.1	Gasterosteus_aculeatus.BROADS1.ncrna	miRNA	-728.308	0.0255556
mir-124-3	Oryzias latipes	miRNA	280.08	0.0255556
mir-22a	Danio rerio	miRNA	178.596	0.0255556
mir-7a	Cyprinus carpio	miRNA	254.709	0.0256886
ENSGACT00000028183.1	Gasterosteus_aculeatus.BROADS1.ncrna	miRNA	-711.779	0.0270328
mir-99-1	Danio rerio	miRNA	4.3752	0.0270328
ENSGACT00000029508.1	Gasterosteus_aculeatus.BROADS1.ncrna	miRNA	-4.65692	0.0271599
ENSGACT00000028174.1	Gasterosteus_aculeatus.BROADS1.ncrna	miRNA	-711.779	0.0276895
ENSGACT00000029669.1	Gasterosteus_aculeatus.BROADS1.ncrna	miRNA	-4.64072	0.0276895
ENSGACT00000029583.1	Gasterosteus_aculeatus.BROADS1.ncrna	snoRNA	-827.487	0.027903
ENSGACT00000027934.1	Gasterosteus_aculeatus.BROADS1.ncrna	snRNA	4.98271	0.0279367
ENSGACT00000029658.1	Gasterosteus_aculeatus.BROADS1.ncrna	miRNA	-4.56689	0.0283363
mir-99-2	Danio rerio	miRNA	4.35049	0.0283363
ENSGACT00000028173.1	Gasterosteus_aculeatus.BROADS1.ncrna	miRNA	-711.779	0.0289163
ENSGACT00000028405.1	Gasterosteus_aculeatus.BROADS1.ncrna	snRNA	4.9654	0.0293464
ENSGACT00000028928.1	Gasterosteus_aculeatus.BROADS1.ncrna	snRNA	4.85368	0.0294525
let-7h	Danio rerio	miRNA	-6.17307	0.0304603
ENSGACT00000028168.1	Gasterosteus_aculeatus.BROADS1.ncrna	miRNA	-695.249	0.0305283
ENSGACT00000028345.1	Gasterosteus_aculeatus.BROADS1.ncrna	snRNA	4.98271	0.0306957
ENSGACT00000028159.1	Gasterosteus_aculeatus.BROADS1.ncrna	miRNA	-711.779	0.03114
ENSGACT00000028572.1	Gasterosteus_aculeatus.BROADS1.ncrna	rRNA	-4.69684	0.031144
mir-124-5	Danio rerio	miRNA	8.48668	0.0314522
mir-459	Salmo salar	miRNA	191.282	0.0316785
ENSGACT00000028544.1	Gasterosteus_aculeatus.BROADS1.ncrna	snRNA	5.03679	0.0323504
mir-462	Danio rerio	miRNA	-166.297	0.0336997
ENSGACT00000028910.1	Gasterosteus_aculeatus.BROADS1.ncrna	snRNA	4.92797	0.0338749
ENSGACT00000028154.1	Gasterosteus_aculeatus.BROADS1.ncrna	miRNA	-695.249	0.0339572
ENSGACT00000028510.1	Gasterosteus_aculeatus.BROADS1.ncrna	snRNA	4.86882	0.0339572
ENSGACT00000028799.1	Gasterosteus_aculeatus.BROADS1.ncrna	snRNA	4.89266	0.0339572
mir-124-2	Danio rerio	miRNA	8.59537	0.0339572
mir-124-3	Danio rerio	miRNA	8.59537	0.0341888
ENSGACT00000029107.1	Gasterosteus_aculeatus.BROADS1.ncrna	miRNA	178.596	0.0345207
ENSGACT00000028134.1	Gasterosteus_aculeatus.BROADS1.ncrna	miRNA	343.507	0.0350802
ENSGACT00000028400.1	Gasterosteus_aculeatus.BROADS1.ncrna	snRNA	4.67173	0.0350802
ENSGACT00000027751.1	Gasterosteus_aculeatus.BROADS1.ncrna	snRNA	5.00196	0.0353054
mir-10d	Hippoglossus hippoglossus	miRNA	292.765	0.0381161
mir-124-1	Oryzias latipes	miRNA	267.394	0.0387091
ENSGACT00000029175.1	Gasterosteus_aculeatus.BROADS1.ncrna	snoRNA	-563.011	0.0415953
ENSGACT00000027714.1	Gasterosteus_aculeatus.BROADS1.ncrna	Mt_tRNA	-183.716	0.0422346
ENSGACT00000028877.1	Gasterosteus_aculeatus.BROADS1.ncrna	rRNA	-4.36528	0.0423668
ENSGACT00000029388.1	Gasterosteus_aculeatus.BROADS1.ncrna	snoRNA	-15.2618	0.0425051
ENSGACT00000028706.1	Gasterosteus_aculeatus.BROADS1.ncrna	snRNA	4.66339	0.0425324
ENSGACT00000029386.1	Gasterosteus_aculeatus.BROADS1.ncrna	snoRNA	-14.8386	0.0432077
ENSGACT00000027830.1	Gasterosteus_aculeatus.BROADS1.ncrna	rRNA	-4.31624	0.0446332
mir-30e	Oryzias latipes	miRNA	153.225	0.0450381
ENSGACT00000028059.1	Gasterosteus_aculeatus.BROADS1.ncrna	miRNA	203.967	0.0471326
mir-219-1	Danio rerio	miRNA	127.854	0.0482824
mir-181c	Cyprinus carpio	miRNA	4.24963	0.0493094
mir-21	Paralichthys olivaceus	miRNA	3.0505	0.0493094
mir-19a-1	Salmo salar	miRNA	267.394	0.049595
mir-19a-2	Salmo salar	miRNA	267.394	0.049595
ENSGACT00000028496.1	Gasterosteus_aculeatus.BROADS1.ncrna	rRNA	-4.15778	0.0515356

## Sheet: Morula-24hph
Small RNA - Name	Small RNA - Resource	Biotype	Morula vs 24 hph - Fold change	Morula vs 24hph - FDR p-value correction
mir-10d	Cyprinus carpio	miRNA	286.831	3.28446e-23
mir-10c	Danio rerio	miRNA	91.1766	2.47841e-20
mir-10c	Cyprinus carpio	miRNA	90.1195	6.30292e-20
mir-10d	Danio rerio	miRNA	230.524	7.67459e-19
ENSGACT00000027999.1	Gasterosteus_aculeatus.BROADS1.ncrna	miRNA	13635	1.29319e-17
mir-10a	Homo sapiens	miRNA	10610.3	2.4612e-16
mir-10a	Danio rerio	miRNA	95.478	3.87556e-14
ENSGACT00000028245.1	Gasterosteus_aculeatus.BROADS1.ncrna	miRNA	-22646.7	1.9346e-11
mir-222a	Ictalurus punctatus	miRNA	55.3379	2.09293e-11
mir-10b	Oryzias latipes	miRNA	5500.42	2.98301e-11
ENSGACT00000027737.1	Gasterosteus_aculeatus.BROADS1.ncrna	Mt_tRNA	-18795.3	5.69076e-11
mir-10d	Fugu rubripes	miRNA	2739.25	4.13175e-10
mir-204-1	Danio rerio	miRNA	46.7091	7.56894e-10
mir-205	Cyprinus carpio	miRNA	51.1996	1.14655e-09
mir-204-2	Danio rerio	miRNA	43.0632	1.33703e-09
mir-30a	Oryzias latipes	miRNA	-1868.86	1.96308e-09
mir-301b	Salmo salar	miRNA	1937.25	3.39526e-09
mir-196b	Cyprinus carpio	miRNA	2303.88	3.74833e-09
mir-199	Cyprinus carpio	miRNA	2544.48	4.6901e-09
mir-182	Hippoglossus hippoglossus	miRNA	3907.88	1.29094e-08
mir-181b-1	Oryzias latipes	miRNA	86.0141	2.23852e-08
mir-181b-2	Oryzias latipes	miRNA	86.1284	2.23852e-08
mir-196a	Cyprinus carpio	miRNA	2235.14	3.11678e-08
mir-181b	Cyprinus carpio	miRNA	1696.65	4.21801e-08
mir-218a	Cyprinus carpio	miRNA	1089.43	4.21801e-08
mir-182	Danio rerio	miRNA	68.1516	6.84654e-08
ENSGACT00000029003.1	Gasterosteus_aculeatus.BROADS1.ncrna	miRNA	-46.4579	9.6658e-08
ENSGACT00000028022.1	Gasterosteus_aculeatus.BROADS1.ncrna	miRNA	-46.4297	1.08381e-07
ENSGACT00000028023.1	Gasterosteus_aculeatus.BROADS1.ncrna	miRNA	-46.3732	1.15881e-07
ENSGACT00000029020.1	Gasterosteus_aculeatus.BROADS1.ncrna	miRNA	-47.2414	1.15881e-07
ENSGACT00000029082.1	Gasterosteus_aculeatus.BROADS1.ncrna	miRNA	-45.4275	1.15881e-07
ENSGACT00000028010.1	Gasterosteus_aculeatus.BROADS1.ncrna	miRNA	-46.4579	1.22499e-07
ENSGACT00000029067.1	Gasterosteus_aculeatus.BROADS1.ncrna	miRNA	-46.6556	1.22499e-07
ENSGACT00000028002.1	Gasterosteus_aculeatus.BROADS1.ncrna	miRNA	-43.8011	1.26976e-07
ENSGACT00000028004.1	Gasterosteus_aculeatus.BROADS1.ncrna	miRNA	-47.0686	1.26976e-07
ENSGACT00000028008.1	Gasterosteus_aculeatus.BROADS1.ncrna	miRNA	-46.0908	1.26976e-07
ENSGACT00000028009.1	Gasterosteus_aculeatus.BROADS1.ncrna	miRNA	-44.5174	1.26976e-07
ENSGACT00000028013.1	Gasterosteus_aculeatus.BROADS1.ncrna	miRNA	-46.3167	1.26976e-07
ENSGACT00000028016.1	Gasterosteus_aculeatus.BROADS1.ncrna	miRNA	-45.3444	1.26976e-07
ENSGACT00000028018.1	Gasterosteus_aculeatus.BROADS1.ncrna	miRNA	-45.4552	1.26976e-07
ENSGACT00000028020.1	Gasterosteus_aculeatus.BROADS1.ncrna	miRNA	-44.7348	1.26976e-07
ENSGACT00000028934.1	Gasterosteus_aculeatus.BROADS1.ncrna	miRNA	-44.5718	1.26976e-07
ENSGACT00000028967.1	Gasterosteus_aculeatus.BROADS1.ncrna	miRNA	-45.3721	1.26976e-07
ENSGACT00000028976.1	Gasterosteus_aculeatus.BROADS1.ncrna	miRNA	-45.3721	1.26976e-07
ENSGACT00000028986.1	Gasterosteus_aculeatus.BROADS1.ncrna	miRNA	-43.641	1.26976e-07
ENSGACT00000028997.1	Gasterosteus_aculeatus.BROADS1.ncrna	miRNA	-43.6677	1.26976e-07
ENSGACT00000029008.1	Gasterosteus_aculeatus.BROADS1.ncrna	miRNA	-45.4552	1.26976e-07
ENSGACT00000029025.1	Gasterosteus_aculeatus.BROADS1.ncrna	miRNA	-45.5383	1.26976e-07
ENSGACT00000029044.1	Gasterosteus_aculeatus.BROADS1.ncrna	miRNA	-45.4552	1.26976e-07
ENSGACT00000029049.1	Gasterosteus_aculeatus.BROADS1.ncrna	miRNA	-45.5937	1.26976e-07
ENSGACT00000029057.1	Gasterosteus_aculeatus.BROADS1.ncrna	miRNA	-44.7077	1.26976e-07
ENSGACT00000029106.1	Gasterosteus_aculeatus.BROADS1.ncrna	miRNA	-46.3449	1.26976e-07
ENSGACT00000028503.1	Gasterosteus_aculeatus.BROADS1.ncrna	rRNA gene_symbol	-2728.41	1.26976e-07
ENSGACT00000029080.1	Gasterosteus_aculeatus.BROADS1.ncrna	miRNA	-45.4829	1.31236e-07
ENSGACT00000029094.1	Gasterosteus_aculeatus.BROADS1.ncrna	miRNA	-44.6261	1.31236e-07
let-7i	Cyprinus carpio	miRNA	-1125.02	1.31236e-07
ENSGACT00000028027.1	Gasterosteus_aculeatus.BROADS1.ncrna	miRNA	-45.4829	1.31879e-07
ENSGACT00000028977.1	Gasterosteus_aculeatus.BROADS1.ncrna	miRNA	-44.6805	1.31879e-07
ENSGACT00000029089.1	Gasterosteus_aculeatus.BROADS1.ncrna	miRNA	-44.5174	1.34829e-07
ENSGACT00000028017.1	Gasterosteus_aculeatus.BROADS1.ncrna	miRNA	-45.289	1.34843e-07
ENSGACT00000029053.1	Gasterosteus_aculeatus.BROADS1.ncrna	miRNA	-45.4829	1.34843e-07
ENSGACT00000029088.1	Gasterosteus_aculeatus.BROADS1.ncrna	miRNA	-43.8277	1.34843e-07
ENSGACT00000028032.1	Gasterosteus_aculeatus.BROADS1.ncrna	miRNA	-45.3721	1.35652e-07
ENSGACT00000028940.1	Gasterosteus_aculeatus.BROADS1.ncrna	miRNA	-44.6261	1.35652e-07
ENSGACT00000028005.1	Gasterosteus_aculeatus.BROADS1.ncrna	miRNA	-45.3998	1.46073e-07
ENSGACT00000028015.1	Gasterosteus_aculeatus.BROADS1.ncrna	miRNA	-44.5718	1.49228e-07
ENSGACT00000028978.1	Gasterosteus_aculeatus.BROADS1.ncrna	miRNA	-46.3449	1.52942e-07
ENSGACT00000028014.1	Gasterosteus_aculeatus.BROADS1.ncrna	miRNA	-47.299	1.55606e-07
ENSGACT00000028025.1	Gasterosteus_aculeatus.BROADS1.ncrna	miRNA	-46.119	1.55606e-07
ENSGACT00000029110.1	Gasterosteus_aculeatus.BROADS1.ncrna	miRNA	-44.599	1.55606e-07
ENSGACT00000029086.1	Gasterosteus_aculeatus.BROADS1.ncrna	miRNA	-45.3721	1.59057e-07
ENSGACT00000028031.1	Gasterosteus_aculeatus.BROADS1.ncrna	miRNA	-43.6944	1.61763e-07
ENSGACT00000029061.1	Gasterosteus_aculeatus.BROADS1.ncrna	miRNA	-47.3854	1.70856e-07
ENSGACT00000028007.1	Gasterosteus_aculeatus.BROADS1.ncrna	miRNA	-45.3721	1.71841e-07
ENSGACT00000028024.1	Gasterosteus_aculeatus.BROADS1.ncrna	miRNA	-44.3272	1.71841e-07
ENSGACT00000028033.1	Gasterosteus_aculeatus.BROADS1.ncrna	miRNA	-43.5877	1.71841e-07
ENSGACT00000029063.1	Gasterosteus_aculeatus.BROADS1.ncrna	miRNA	-45.289	1.75819e-07
ENSGACT00000029047.1	Gasterosteus_aculeatus.BROADS1.ncrna	miRNA	-46.4297	1.78918e-07
let-7a-1	Oryzias latipes	miRNA	-32.4847	1.79982e-07
ENSGACT00000028030.1	Gasterosteus_aculeatus.BROADS1.ncrna	miRNA	-46.119	1.82486e-07
ENSGACT00000028028.1	Gasterosteus_aculeatus.BROADS1.ncrna	miRNA	-45.2059	1.85726e-07
ENSGACT00000029017.1	Gasterosteus_aculeatus.BROADS1.ncrna	miRNA	-43.0845	1.85726e-07
ENSGACT00000029034.1	Gasterosteus_aculeatus.BROADS1.ncrna	miRNA	-47.9099	1.85726e-07
mir-222a	Danio rerio	miRNA	27.2178	1.85726e-07
mir-196	Hippoglossus hippoglossus	miRNA	1387.31	1.85898e-07
ENSGACT00000028960.1	Gasterosteus_aculeatus.BROADS1.ncrna	miRNA	-46.1755	1.98061e-07
ENSGACT00000028029.1	Gasterosteus_aculeatus.BROADS1.ncrna	miRNA	-48.0863	1.99546e-07
ENSGACT00000029027.1	Gasterosteus_aculeatus.BROADS1.ncrna	miRNA	-46.3449	1.99546e-07
ENSGACT00000028006.1	Gasterosteus_aculeatus.BROADS1.ncrna	miRNA	-46.2037	2.2043e-07
ENSGACT00000028019.1	Gasterosteus_aculeatus.BROADS1.ncrna	miRNA	-46.232	2.2043e-07
ENSGACT00000028974.1	Gasterosteus_aculeatus.BROADS1.ncrna	miRNA	-45.3721	2.2043e-07
ENSGACT00000028991.1	Gasterosteus_aculeatus.BROADS1.ncrna	miRNA	-43.6143	2.2043e-07
ENSGACT00000029079.1	Gasterosteus_aculeatus.BROADS1.ncrna	miRNA	-46.1473	2.2043e-07
ENSGACT00000029084.1	Gasterosteus_aculeatus.BROADS1.ncrna	miRNA	-45.289	2.2043e-07
ENSGACT00000029095.1	Gasterosteus_aculeatus.BROADS1.ncrna	miRNA	-42.8488	2.2043e-07
mir-183	Ictalurus punctatus	miRNA	36.3779	2.29991e-07
ENSGACT00000028947.1	Gasterosteus_aculeatus.BROADS1.ncrna	miRNA	-47.0398	2.37491e-07
ENSGACT00000029028.1	Gasterosteus_aculeatus.BROADS1.ncrna	miRNA	-45.289	2.39888e-07
ENSGACT00000028011.1	Gasterosteus_aculeatus.BROADS1.ncrna	miRNA	-47.0974	2.41579e-07
ENSGACT00000028963.1	Gasterosteus_aculeatus.BROADS1.ncrna	miRNA	-47.1262	2.41579e-07
ENSGACT00000028994.1	Gasterosteus_aculeatus.BROADS1.ncrna	miRNA	-44.3544	2.41579e-07
ENSGACT00000029087.1	Gasterosteus_aculeatus.BROADS1.ncrna	miRNA	-45.289	2.41579e-07
ENSGACT00000029071.1	Gasterosteus_aculeatus.BROADS1.ncrna	miRNA	-44.3272	2.4725e-07
ENSGACT00000028966.1	Gasterosteus_aculeatus.BROADS1.ncrna	miRNA	-46.4014	2.49007e-07
mir-30d	Danio rerio	miRNA	-24.9652	2.49007e-07
ENSGACT00000028293.1	Gasterosteus_aculeatus.BROADS1.ncrna	miRNA	-43.5877	2.52085e-07
ENSGACT00000029073.1	Gasterosteus_aculeatus.BROADS1.ncrna	miRNA	-49.0262	2.52085e-07
mir-10b-1	Danio rerio	miRNA	20.1988	2.5908e-07
ENSGACT00000028012.1	Gasterosteus_aculeatus.BROADS1.ncrna	miRNA	-46.3449	2.59614e-07
ENSGACT00000028034.1	Gasterosteus_aculeatus.BROADS1.ncrna	miRNA	-49.1162	2.59614e-07
ENSGACT00000028933.1	Gasterosteus_aculeatus.BROADS1.ncrna	miRNA	-48.0275	2.59614e-07
mir-10b-2	Danio rerio	miRNA	20.0177	2.59614e-07
ENSGACT00000029052.1	Gasterosteus_aculeatus.BROADS1.ncrna	miRNA	-44.3544	2.66383e-07
ENSGACT00000028026.1	Gasterosteus_aculeatus.BROADS1.ncrna	miRNA	-46.2602	2.76009e-07
ENSGACT00000029046.1	Gasterosteus_aculeatus.BROADS1.ncrna	miRNA	-45.289	2.82414e-07
ENSGACT00000028075.1	Gasterosteus_aculeatus.BROADS1.ncrna	miRNA	-46.4297	2.92232e-07
ENSGACT00000028003.1	Gasterosteus_aculeatus.BROADS1.ncrna	miRNA	-43.721	2.94373e-07
ENSGACT00000028941.1	Gasterosteus_aculeatus.BROADS1.ncrna	miRNA	-45.3444	3.18769e-07
ENSGACT00000029048.1	Gasterosteus_aculeatus.BROADS1.ncrna	miRNA	-44.3	3.30215e-07
ENSGACT00000028969.1	Gasterosteus_aculeatus.BROADS1.ncrna	miRNA	-45.2613	3.44579e-07
ENSGACT00000028021.1	Gasterosteus_aculeatus.BROADS1.ncrna	miRNA	-43.7477	3.64157e-07
ENSGACT00000029009.1	Gasterosteus_aculeatus.BROADS1.ncrna	miRNA	-45.1782	4.23806e-07
ENSGACT00000029652.1	Gasterosteus_aculeatus.BROADS1.ncrna	snoRNA	-29.0552	4.94966e-07
mir-126	Cyprinus carpio	miRNA	13.5231	8.05838e-07
mir-9	Cyprinus carpio	miRNA	13.8008	1.10683e-06
ENSGACT00000027719.1	Gasterosteus_aculeatus.BROADS1.ncrna	Mt_tRNA	-32.1762	1.25822e-06
mir-10b	Cyprinus carpio	miRNA	16.248	1.8656e-06
ENSGACT00000029189.1	Gasterosteus_aculeatus.BROADS1.ncrna	snoRNA	-992.784	1.88846e-06
let-7g	Oryzias latipes	miRNA	-695.249	2.09005e-06
let-7f	Danio rerio	miRNA	-662.189	2.53259e-06
let-7g	Cyprinus carpio	miRNA	-10.4294	4.40948e-06
mir-135a	Salmo salar	miRNA	1077.97	4.66274e-06
let-7e	Danio rerio	miRNA	-21.8543	8.36755e-06
ENSGACT00000028560.1	Gasterosteus_aculeatus.BROADS1.ncrna	rRNA gene_symbol	-12.4759	8.63193e-06
ENSGACT00000029554.1	Gasterosteus_aculeatus.BROADS1.ncrna	miRNA	-761.368	9.69356e-06
ENSGACT00000028992.1	Gasterosteus_aculeatus.BROADS1.ncrna	miRNA	-47.6279	1.02304e-05
mir-222a-2	Salmo salar	miRNA	14.5458	1.3462e-05
ENSGACT00000028522.1	Gasterosteus_aculeatus.BROADS1.ncrna	rRNA gene_symbol	-11.5505	1.3462e-05
ENSGACT00000028576.1	Gasterosteus_aculeatus.BROADS1.ncrna	rRNA gene_symbol	-11.5383	1.3462e-05
ENSGACT00000027908.1	Gasterosteus_aculeatus.BROADS1.ncrna	rRNA gene_symbol	-11.515	1.39571e-05
ENSGACT00000027777.1	Gasterosteus_aculeatus.BROADS1.ncrna	rRNA gene_symbol	-11.4742	1.42156e-05
ENSGACT00000028462.1	Gasterosteus_aculeatus.BROADS1.ncrna	rRNA gene_symbol	-11.6166	1.48467e-05
ENSGACT00000028469.1	Gasterosteus_aculeatus.BROADS1.ncrna	rRNA gene_symbol	-11.5673	1.48467e-05
ENSGACT00000028719.1	Gasterosteus_aculeatus.BROADS1.ncrna	rRNA gene_symbol	-11.5268	1.51022e-05
ENSGACT00000027871.1	Gasterosteus_aculeatus.BROADS1.ncrna	rRNA gene_symbol	-11.5649	1.55667e-05
ENSGACT00000028529.1	Gasterosteus_aculeatus.BROADS1.ncrna	rRNA gene_symbol	-11.5369	1.55667e-05
ENSGACT00000028545.1	Gasterosteus_aculeatus.BROADS1.ncrna	rRNA gene_symbol	-11.5449	1.55667e-05
ENSGACT00000028919.1	Gasterosteus_aculeatus.BROADS1.ncrna	rRNA gene_symbol	-11.4976	1.55667e-05
ENSGACT00000029184.1	Gasterosteus_aculeatus.BROADS1.ncrna	rRNA gene_symbol	-11.5101	1.55916e-05
mir-181b-1	Homo sapiens	miRNA	22.0861	1.9396e-05
mir-181b-2	Homo sapiens	miRNA	21.1164	2.13241e-05
mir-20b	Danio rerio	miRNA	1100.88	2.13241e-05
ENSGACT00000029416.1	Gasterosteus_aculeatus.BROADS1.ncrna	snoRNA	-943.195	2.1373e-05
mir-222a-1	Salmo salar	miRNA	13.6099	2.25373e-05
mir-18a	Salmo salar	miRNA	19.4715	2.3286e-05
ENSGACT00000029456.1	Gasterosteus_aculeatus.BROADS1.ncrna	snoRNA	-943.195	2.5245e-05
mir-133a	Cyprinus carpio	miRNA	505.113	2.80064e-05
ENSGACT00000029455.1	Gasterosteus_aculeatus.BROADS1.ncrna	snoRNA	-976.254	3.29389e-05
mir-455	Oryzias latipes	miRNA	493.656	3.46823e-05
ENSGACT00000028196.1	Gasterosteus_aculeatus.BROADS1.ncrna	miRNA	951.941	3.64833e-05
mir-182	Petromyzon marinus	miRNA	21.652	3.74903e-05
ENSGACT00000029183.1	Gasterosteus_aculeatus.BROADS1.ncrna	snoRNA	-1191.14	4.14652e-05
ENSGACT00000029492.1	Gasterosteus_aculeatus.BROADS1.ncrna	snoRNA	-662.189	5.59066e-05
let-7b	Cyprinus carpio	miRNA	-645.66	6.43326e-05
ENSGACT00000029516.1	Gasterosteus_aculeatus.BROADS1.ncrna	snoRNA	-678.719	6.43326e-05
mir-192	Cyprinus carpio	miRNA	8.79217	8.08357e-05
let-7i	Danio rerio	miRNA	-11.5646	8.23501e-05
ENSGACT00000029674.1	Gasterosteus_aculeatus.BROADS1.ncrna	snoRNA	-678.719	8.42378e-05
mir-206	Salmo salar	miRNA	608.227	9.08738e-05
mir-221-3	Ictalurus punctatus	miRNA	10.8554	0.000100872
mir-183-2	Oryzias latipes	miRNA	665.513	0.000103001
ENSGACT00000027934.1	Gasterosteus_aculeatus.BROADS1.ncrna	snRNA	14.5818	0.000103001
ENSGACT00000028405.1	Gasterosteus_aculeatus.BROADS1.ncrna	snRNA	14.6638	0.00010604
ENSGACT00000028928.1	Gasterosteus_aculeatus.BROADS1.ncrna	snRNA	14.0732	0.00010974
ENSGACT00000029526.1	Gasterosteus_aculeatus.BROADS1.ncrna	snoRNA	-546.481	0.00011587
mir-183-1	Oryzias latipes	miRNA	654.056	0.000118728
ENSGACT00000028400.1	Gasterosteus_aculeatus.BROADS1.ncrna	snRNA	13.7386	0.000132469
ENSGACT00000028345.1	Gasterosteus_aculeatus.BROADS1.ncrna	snRNA	14.5472	0.000132925
mir-30b	Salmo salar	miRNA	9.06615	0.000140247
ENSGACT00000029667.1	Gasterosteus_aculeatus.BROADS1.ncrna	miRNA	-10.6611	0.00014821
let-7a	Cyprinus carpio	miRNA	-8.89426	0.000150172
ENSGACT00000028544.1	Gasterosteus_aculeatus.BROADS1.ncrna	snRNA	14.8132	0.000150172
ENSGACT00000028510.1	Gasterosteus_aculeatus.BROADS1.ncrna	snRNA	14.1953	0.000150625
ENSGACT00000028799.1	Gasterosteus_aculeatus.BROADS1.ncrna	snRNA	14.3466	0.000150625
ENSGACT00000028910.1	Gasterosteus_aculeatus.BROADS1.ncrna	snRNA	14.3759	0.000156224
ENSGACT00000029569.1	Gasterosteus_aculeatus.BROADS1.ncrna	snoRNA	-31.9112	0.000183504
ENSGACT00000027751.1	Gasterosteus_aculeatus.BROADS1.ncrna	snRNA	14.6787	0.00019244
mir-101b	Oryzias latipes	miRNA	-381.184	0.000199159
mir-204	Oryzias latipes	miRNA	379.085	0.000203435
ENSGACT00000028706.1	Gasterosteus_aculeatus.BROADS1.ncrna	snRNA	13.6888	0.00021269
mir-181b-1	Danio rerio	miRNA	15.6344	0.000219711
mir-181b-2	Danio rerio	miRNA	15.389	0.000239233
ENSGACT00000029550.1	Gasterosteus_aculeatus.BROADS1.ncrna	miRNA	-9.41716	0.000257683
ENSGACT00000029679.1	Gasterosteus_aculeatus.BROADS1.ncrna	miRNA	-9.4036	0.000257683
ENSGACT00000029638.1	Gasterosteus_aculeatus.BROADS1.ncrna	snoRNA	-7869.15	0.00026911
mir-205	Ictalurus punctatus	miRNA	12.7517	0.000296529
ENSGACT00000029243.1	Gasterosteus_aculeatus.BROADS1.ncrna	snoRNA	-496.892	0.000297243
ENSGACT00000028895.1	Gasterosteus_aculeatus.BROADS1.ncrna	rRNA	-11.1669	0.000416476
ENSGACT00000027935.1	Gasterosteus_aculeatus.BROADS1.ncrna	snoRNA	-1488.68	0.000416476
mir-455	Cyprinus carpio	miRNA	11.9748	0.000512559
mir-181b	Salmo salar	miRNA	10.4822	0.000630833
ENSGACT00000029155.1	Gasterosteus_aculeatus.BROADS1.ncrna	snoRNA	-1141.55	0.000640709
mir-16	Petromyzon marinus	miRNA	-12.0229	0.000874532
mir-183	Cyprinus carpio	miRNA	8.81734	0.000947078
ENSGACT00000029121.1	Gasterosteus_aculeatus.BROADS1.ncrna	snoRNA	-645.66	0.000988225
ENSGACT00000029386.1	Gasterosteus_aculeatus.BROADS1.ncrna	snoRNA	-579.541	0.00112572
ENSGACT00000029388.1	Gasterosteus_aculeatus.BROADS1.ncrna	snoRNA	-596.07	0.00113909
mir-153	Gallus gallus	miRNA	401.999	0.00115604
ENSGACT00000029590.1	Gasterosteus_aculeatus.BROADS1.ncrna	snoRNA	-7.37669	0.00123863
ENSGACT00000029647.1	Gasterosteus_aculeatus.BROADS1.ncrna	miRNA	-8.33536	0.00143581
ENSGACT00000028059.1	Gasterosteus_aculeatus.BROADS1.ncrna	miRNA	562.399	0.00175834
ENSGACT00000028496.1	Gasterosteus_aculeatus.BROADS1.ncrna	rRNA	-8.22142	0.0021221
ENSGACT00000029628.1	Gasterosteus_aculeatus.BROADS1.ncrna	miRNA	-7.89552	0.00216565
mir-15c-2	Salmo salar	miRNA	-9.46333	0.00217735
ENSGACT00000029681.1	Gasterosteus_aculeatus.BROADS1.ncrna	miRNA	-7.85541	0.00217769
ENSGACT00000029675.1	Gasterosteus_aculeatus.BROADS1.ncrna	snoRNA	-10.071	0.00219839
ENSGACT00000027830.1	Gasterosteus_aculeatus.BROADS1.ncrna	rRNA	-8.17714	0.0022183
ENSGACT00000029518.1	Gasterosteus_aculeatus.BROADS1.ncrna	miRNA	-7.84159	0.00222361
ENSGACT00000028572.1	Gasterosteus_aculeatus.BROADS1.ncrna	rRNA	-8.17843	0.00222361
ENSGACT00000029608.1	Gasterosteus_aculeatus.BROADS1.ncrna	miRNA	-7.83811	0.0022313
ENSGACT00000029563.1	Gasterosteus_aculeatus.BROADS1.ncrna	miRNA	-7.79313	0.00226002
mir-9-4	Danio rerio	miRNA	6.70467	0.00226002
mir-96	Cyprinus carpio	miRNA	333.256	0.00226002
mir-15b	Fugu rubripes	miRNA	-265.476	0.00228983
mir-9-5	Danio rerio	miRNA	6.67808	0.00230397
ENSGACT00000028877.1	Gasterosteus_aculeatus.BROADS1.ncrna	rRNA	-8.05742	0.00230397
mir-153a	Danio rerio	miRNA	321.799	0.00232212
mir-30c-1	Salmo salar	miRNA	4.78519	0.00242166
mir-30c-2	Salmo salar	miRNA	4.79209	0.00242166
mir-16c	Salmo salar	miRNA	-6.19716	0.00246258
ENSGACT00000029676.1	Gasterosteus_aculeatus.BROADS1.ncrna	miRNA	699.884	0.00255717
mir-15c-1	Salmo salar	miRNA	-9.17673	0.00255787
ENSGACT00000027713.1	Gasterosteus_aculeatus.BROADS1.ncrna	Mt_rRNA	-23.3801	0.00255787
ENSGACT00000028662.1	Gasterosteus_aculeatus.BROADS1.ncrna	rRNA	-7.82995	0.00255787
ENSGACT00000027753.1	Gasterosteus_aculeatus.BROADS1.ncrna	rRNA	-7.81907	0.00258595
ENSGACT00000027817.1	Gasterosteus_aculeatus.BROADS1.ncrna	rRNA	-7.79231	0.00258595
ENSGACT00000028516.1	Gasterosteus_aculeatus.BROADS1.ncrna	rRNA	-7.88075	0.00258595
ENSGACT00000028830.1	Gasterosteus_aculeatus.BROADS1.ncrna	rRNA	-7.78657	0.00264499
mir-9-1	Danio rerio	miRNA	6.45691	0.00272055
mir-9-7	Danio rerio	miRNA	6.45691	0.00272061
mir-9-2	Danio rerio	miRNA	6.43129	0.00275667
ENSGACT00000028064.1	Gasterosteus_aculeatus.BROADS1.ncrna	miRNA	482.199	0.00275743
mir-9-6	Danio rerio	miRNA	6.43129	0.00275852
ENSGACT00000028855.1	Gasterosteus_aculeatus.BROADS1.ncrna	rRNA	-7.73959	0.00275852
mir-196a-2	Ictalurus punctatus	miRNA	379.085	0.00289014
mir-196a-1	Ictalurus punctatus	miRNA	367.628	0.00345043
mir-9-3	Danio rerio	miRNA	6.2021	0.00348432
let-7j	Cyprinus carpio	miRNA	-6.99529	0.00372111
ENSGACT00000029366.1	Gasterosteus_aculeatus.BROADS1.ncrna	snoRNA	-7.44567	0.00389906
ENSGACT00000027720.1	Gasterosteus_aculeatus.BROADS1.ncrna	Mt_tRNA	-1075.43	0.00421343
ENSGACT00000029268.1	Gasterosteus_aculeatus.BROADS1.ncrna	miRNA	-612.6	0.00462974
mir-182	Cyprinus carpio	miRNA	7.84552	0.00563667
mir-139	Cyprinus carpio	miRNA	11.7898	0.00596436
mir-17	Gallus gallus	miRNA	230.142	0.00627606
ENSGACT00000027933.1	Gasterosteus_aculeatus.BROADS1.ncrna	snRNA	-57.9759	0.00740962
mir-183-3	Salmo salar	miRNA	6.82516	0.00807725
mir-183-1	Salmo salar	miRNA	6.82516	0.0081718
mir-301a-1	Salmo salar	miRNA	275.971	0.00843239
mir-183-2	Salmo salar	miRNA	6.6597	0.00916944
mir-216a	Fugu rubripes	miRNA	-232.416	0.00924739
mir-34	Cyprinus carpio	miRNA	207.228	0.00924739
ENSGACT00000029508.1	Gasterosteus_aculeatus.BROADS1.ncrna	miRNA	-5.902	0.00928009
mir-203b	Danio rerio	miRNA	5.24447	0.00940299
ENSGACT00000029666.1	Gasterosteus_aculeatus.BROADS1.ncrna	miRNA	-5.88302	0.00950499
ENSGACT00000028476.1	Gasterosteus_aculeatus.BROADS1.ncrna	rRNA	-6.25999	0.0102612
ENSGACT00000029658.1	Gasterosteus_aculeatus.BROADS1.ncrna	miRNA	-5.71471	0.010542
ENSGACT00000029669.1	Gasterosteus_aculeatus.BROADS1.ncrna	miRNA	-5.7449	0.0105483
mir-196b	Petromyzon marinus	miRNA	264.514	0.0105884
mir-99-1	Danio rerio	miRNA	5.22371	0.0109344
mir-99-2	Danio rerio	miRNA	5.20139	0.0114308
mir-99b	Ictalurus punctatus	miRNA	-9.29453	0.0120222
mir-145	Ictalurus punctatus	miRNA	207.228	0.0121722
ENSGACT00000028167.1	Gasterosteus_aculeatus.BROADS1.ncrna	miRNA	-810.957	0.0130083
mir-181c	Cyprinus carpio	miRNA	5.79366	0.0132007
mir-301b	Danio rerio	miRNA	195.771	0.0132299
ENSGACT00000028181.1	Gasterosteus_aculeatus.BROADS1.ncrna	miRNA	-794.427	0.013815
ENSGACT00000028151.1	Gasterosteus_aculeatus.BROADS1.ncrna	miRNA	-777.897	0.0141217
ENSGACT00000028528.1	Gasterosteus_aculeatus.BROADS1.ncrna	rRNA	-6.04666	0.0141217
ENSGACT00000028158.1	Gasterosteus_aculeatus.BROADS1.ncrna	miRNA	-794.427	0.0143125
ENSGACT00000028147.1	Gasterosteus_aculeatus.BROADS1.ncrna	miRNA	-794.427	0.0151805
ENSGACT00000029572.1	Gasterosteus_aculeatus.BROADS1.ncrna	snoRNA	-182.827	0.015564
ENSGACT00000028854.1	Gasterosteus_aculeatus.BROADS1.ncrna	snRNA	401.999	0.0158543
mir-30d	Cyprinus carpio	miRNA	-4.17081	0.0161641
ENSGACT00000028180.1	Gasterosteus_aculeatus.BROADS1.ncrna	miRNA	-794.427	0.01624
ENSGACT00000028176.1	Gasterosteus_aculeatus.BROADS1.ncrna	miRNA	-761.368	0.0163055
ENSGACT00000027991.1	Gasterosteus_aculeatus.BROADS1.ncrna	miRNA	-3.8816	0.0164653
ENSGACT00000028156.1	Gasterosteus_aculeatus.BROADS1.ncrna	miRNA	-761.368	0.0168053
ENSGACT00000028182.1	Gasterosteus_aculeatus.BROADS1.ncrna	miRNA	-761.368	0.0179794
ENSGACT00000028165.1	Gasterosteus_aculeatus.BROADS1.ncrna	miRNA	-777.897	0.0179833
ENSGACT00000028166.1	Gasterosteus_aculeatus.BROADS1.ncrna	miRNA	-777.897	0.018084
ENSGACT00000028152.1	Gasterosteus_aculeatus.BROADS1.ncrna	miRNA	-761.368	0.018319
ENSGACT00000028155.1	Gasterosteus_aculeatus.BROADS1.ncrna	miRNA	-761.368	0.018319
ENSGACT00000028161.1	Gasterosteus_aculeatus.BROADS1.ncrna	miRNA	-777.897	0.0184068
ENSGACT00000028149.1	Gasterosteus_aculeatus.BROADS1.ncrna	miRNA	-777.897	0.0185495
ENSGACT00000028162.1	Gasterosteus_aculeatus.BROADS1.ncrna	miRNA	-761.368	0.0185977
mir-18a	Cyprinus carpio	miRNA	5.2966	0.0200362
mir-21-1	Oryzias latipes	miRNA	-3.82267	0.0200362
ENSGACT00000028169.1	Gasterosteus_aculeatus.BROADS1.ncrna	miRNA	-761.368	0.0207059
ENSGACT00000028148.1	Gasterosteus_aculeatus.BROADS1.ncrna	miRNA	-761.368	0.0213009
ENSGACT00000028153.1	Gasterosteus_aculeatus.BROADS1.ncrna	miRNA	-761.368	0.0219189
ENSGACT00000028184.1	Gasterosteus_aculeatus.BROADS1.ncrna	miRNA	-777.897	0.0222717
ENSGACT00000028332.1	Gasterosteus_aculeatus.BROADS1.ncrna	miRNA	184.314	0.0222717
ENSGACT00000028178.1	Gasterosteus_aculeatus.BROADS1.ncrna	miRNA	-777.897	0.0223042
ENSGACT00000028160.1	Gasterosteus_aculeatus.BROADS1.ncrna	miRNA	-744.838	0.0226489
ENSGACT00000028054.1	Gasterosteus_aculeatus.BROADS1.ncrna	miRNA	241.599	0.0230775
mir-194	Cyprinus carpio	miRNA	5.51463	0.0230775
ENSGACT00000027740.1	Gasterosteus_aculeatus.BROADS1.ncrna	Mt_tRNA	-90.815	0.0231446
mir-190a	Salmo salar	miRNA	184.314	0.0237196
ENSGACT00000028638.1	Gasterosteus_aculeatus.BROADS1.ncrna	snRNA	401.999	0.0237196
ENSGACT00000028157.1	Gasterosteus_aculeatus.BROADS1.ncrna	miRNA	-761.368	0.0237867
ENSGACT00000028937.1	Gasterosteus_aculeatus.BROADS1.ncrna	miRNA	-4.15242	0.0237867
ENSGACT00000028938.1	Gasterosteus_aculeatus.BROADS1.ncrna	miRNA	-4.14034	0.0239996
ENSGACT00000028950.1	Gasterosteus_aculeatus.BROADS1.ncrna	miRNA	-4.14677	0.0239996
ENSGACT00000028954.1	Gasterosteus_aculeatus.BROADS1.ncrna	miRNA	-4.13404	0.0239996
ENSGACT00000028953.1	Gasterosteus_aculeatus.BROADS1.ncrna	miRNA	-4.12676	0.024309
ENSGACT00000028164.1	Gasterosteus_aculeatus.BROADS1.ncrna	miRNA	-744.838	0.0243405
ENSGACT00000028175.1	Gasterosteus_aculeatus.BROADS1.ncrna	miRNA	-744.838	0.0243405
ENSGACT00000028936.1	Gasterosteus_aculeatus.BROADS1.ncrna	miRNA	-4.11787	0.0243514
ENSGACT00000029431.1	Gasterosteus_aculeatus.BROADS1.ncrna	snoRNA	-14.3781	0.0244071
ENSGACT00000028177.1	Gasterosteus_aculeatus.BROADS1.ncrna	miRNA	-761.368	0.0245397
ENSGACT00000028179.1	Gasterosteus_aculeatus.BROADS1.ncrna	miRNA	-761.368	0.0245397
ENSGACT00000028150.1	Gasterosteus_aculeatus.BROADS1.ncrna	miRNA	-744.838	0.0248757
ENSGACT00000028163.1	Gasterosteus_aculeatus.BROADS1.ncrna	miRNA	-744.838	0.0248757
mir-217	Cyprinus carpio	miRNA	-149.768	0.0255056
ENSGACT00000028146.1	Gasterosteus_aculeatus.BROADS1.ncrna	miRNA	-728.308	0.025854
mir-219a-1	Salmo salar	miRNA	207.228	0.0262534
mir-219b-1	Salmo salar	miRNA	207.228	0.0267367
mir-219c-2	Salmo salar	miRNA	207.228	0.0267367
ENSGACT00000028183.1	Gasterosteus_aculeatus.BROADS1.ncrna	miRNA	-711.779	0.0273615
ENSGACT00000028174.1	Gasterosteus_aculeatus.BROADS1.ncrna	miRNA	-711.779	0.0280341
mir-200b-2	Salmo salar	miRNA	8.62576	0.0280341
mir-25-3	Salmo salar	miRNA	-4.70442	0.0280341
ENSGACT00000028173.1	Gasterosteus_aculeatus.BROADS1.ncrna	miRNA	-711.779	0.0296109
let-7h	Danio rerio	miRNA	-5.70258	0.0312786
mir-196a	Oryzias latipes	miRNA	230.142	0.0312786
ENSGACT00000028168.1	Gasterosteus_aculeatus.BROADS1.ncrna	miRNA	-695.249	0.031346
ENSGACT00000028159.1	Gasterosteus_aculeatus.BROADS1.ncrna	miRNA	-711.779	0.032064
mir-181a-1	Danio rerio	miRNA	4.49441	0.0321504
mir-181a-2	Danio rerio	miRNA	4.49786	0.0321504
mir-219a-2	Salmo salar	miRNA	195.771	0.0321504
mir-219c-1	Salmo salar	miRNA	195.771	0.0345641
mir-462	Danio rerio	miRNA	-166.297	0.0346851
ENSGACT00000028154.1	Gasterosteus_aculeatus.BROADS1.ncrna	miRNA	-695.249	0.0353253
mir-10d	Hippoglossus hippoglossus	miRNA	195.771	0.0354006
mir-219b-2	Salmo salar	miRNA	195.771	0.0365757
mir-128-1	Salmo salar	miRNA	7.40784	0.0413999
ENSGACT00000028072.1	Gasterosteus_aculeatus.BROADS1.ncrna	miRNA	161.4	0.043487
ENSGACT00000029175.1	Gasterosteus_aculeatus.BROADS1.ncrna	snoRNA	-563.011	0.0436272
mir-499	Cyprinus carpio	miRNA	149.943	0.0445955
mir-192	Oryzias latipes	miRNA	138.485	0.0456094
mir-449	Hippoglossus hippoglossus	miRNA	230.142	0.0484563
ENSGACT00000029405.1	Gasterosteus_aculeatus.BROADS1.ncrna	snoRNA	-298.535	0.0532065

## Sheet: Morula-FF
Small RNA - Name	Small RNA - Resource	Biotype	Morula vs F, - Fold change	Morula vs FF - FDR p-value correction
ENSGACT00000028010.1	Gasterosteus_aculeatus.BROADS1.ncrna	miRNA	-296.106	3.47988e-35
ENSGACT00000028022.1	Gasterosteus_aculeatus.BROADS1.ncrna	miRNA	-301.62	3.47988e-35
ENSGACT00000028023.1	Gasterosteus_aculeatus.BROADS1.ncrna	miRNA	-285.111	3.47988e-35
ENSGACT00000029003.1	Gasterosteus_aculeatus.BROADS1.ncrna	miRNA	-269.733	3.47988e-35
ENSGACT00000029020.1	Gasterosteus_aculeatus.BROADS1.ncrna	miRNA	-294.019	3.47988e-35
ENSGACT00000029057.1	Gasterosteus_aculeatus.BROADS1.ncrna	miRNA	-308.17	3.47988e-35
ENSGACT00000029082.1	Gasterosteus_aculeatus.BROADS1.ncrna	miRNA	-275.045	3.47988e-35
ENSGACT00000028245.1	Gasterosteus_aculeatus.BROADS1.ncrna	miRNA	-22646.7	4.5226e-35
ENSGACT00000028997.1	Gasterosteus_aculeatus.BROADS1.ncrna	miRNA	-278.76	4.5226e-35
ENSGACT00000029067.1	Gasterosteus_aculeatus.BROADS1.ncrna	miRNA	-291.766	4.5226e-35
ENSGACT00000029049.1	Gasterosteus_aculeatus.BROADS1.ncrna	miRNA	-301.93	4.81078e-35
ENSGACT00000028002.1	Gasterosteus_aculeatus.BROADS1.ncrna	miRNA	-278.176	7.40603e-35
ENSGACT00000028020.1	Gasterosteus_aculeatus.BROADS1.ncrna	miRNA	-284.658	7.40603e-35
ENSGACT00000029080.1	Gasterosteus_aculeatus.BROADS1.ncrna	miRNA	-307.558	7.40603e-35
ENSGACT00000028009.1	Gasterosteus_aculeatus.BROADS1.ncrna	miRNA	-278.146	7.42695e-35
ENSGACT00000028016.1	Gasterosteus_aculeatus.BROADS1.ncrna	miRNA	-277.645	7.42695e-35
ENSGACT00000028017.1	Gasterosteus_aculeatus.BROADS1.ncrna	miRNA	-304.566	7.42695e-35
ENSGACT00000028018.1	Gasterosteus_aculeatus.BROADS1.ncrna	miRNA	-283.784	7.42695e-35
ENSGACT00000028027.1	Gasterosteus_aculeatus.BROADS1.ncrna	miRNA	-307.164	7.42695e-35
ENSGACT00000028986.1	Gasterosteus_aculeatus.BROADS1.ncrna	miRNA	-273.296	7.42695e-35
ENSGACT00000029044.1	Gasterosteus_aculeatus.BROADS1.ncrna	miRNA	-280.068	7.42695e-35
ENSGACT00000028967.1	Gasterosteus_aculeatus.BROADS1.ncrna	miRNA	-279.989	7.60082e-35
ENSGACT00000028934.1	Gasterosteus_aculeatus.BROADS1.ncrna	miRNA	-273.641	7.9493e-35
ENSGACT00000028031.1	Gasterosteus_aculeatus.BROADS1.ncrna	miRNA	-305.5	8.21347e-35
ENSGACT00000028976.1	Gasterosteus_aculeatus.BROADS1.ncrna	miRNA	-277.796	1.17116e-34
ENSGACT00000029008.1	Gasterosteus_aculeatus.BROADS1.ncrna	miRNA	-255.179	1.17116e-34
ENSGACT00000029025.1	Gasterosteus_aculeatus.BROADS1.ncrna	miRNA	-274.928	1.34935e-34
ENSGACT00000028940.1	Gasterosteus_aculeatus.BROADS1.ncrna	miRNA	-289.131	1.3777e-34
ENSGACT00000028004.1	Gasterosteus_aculeatus.BROADS1.ncrna	miRNA	-269.287	1.51338e-34
ENSGACT00000028977.1	Gasterosteus_aculeatus.BROADS1.ncrna	miRNA	-273.548	1.51338e-34
ENSGACT00000029088.1	Gasterosteus_aculeatus.BROADS1.ncrna	miRNA	-273.382	1.51338e-34
ENSGACT00000029053.1	Gasterosteus_aculeatus.BROADS1.ncrna	miRNA	-290.292	1.60757e-34
ENSGACT00000028032.1	Gasterosteus_aculeatus.BROADS1.ncrna	miRNA	-288.067	1.83435e-34
ENSGACT00000029094.1	Gasterosteus_aculeatus.BROADS1.ncrna	miRNA	-263.659	1.9161e-34
ENSGACT00000028008.1	Gasterosteus_aculeatus.BROADS1.ncrna	miRNA	-267.214	2.18259e-34
ENSGACT00000028978.1	Gasterosteus_aculeatus.BROADS1.ncrna	miRNA	-299.68	2.95624e-34
ENSGACT00000028015.1	Gasterosteus_aculeatus.BROADS1.ncrna	miRNA	-283.107	3.11486e-34
ENSGACT00000029061.1	Gasterosteus_aculeatus.BROADS1.ncrna	miRNA	-321.533	3.11486e-34
ENSGACT00000029089.1	Gasterosteus_aculeatus.BROADS1.ncrna	miRNA	-267.174	3.53484e-34
ENSGACT00000028013.1	Gasterosteus_aculeatus.BROADS1.ncrna	miRNA	-260.231	3.76135e-34
ENSGACT00000029106.1	Gasterosteus_aculeatus.BROADS1.ncrna	miRNA	-267.966	3.90855e-34
ENSGACT00000029110.1	Gasterosteus_aculeatus.BROADS1.ncrna	miRNA	-278.585	4.28897e-34
ENSGACT00000028005.1	Gasterosteus_aculeatus.BROADS1.ncrna	miRNA	-274.471	5.97096e-34
ENSGACT00000027737.1	Gasterosteus_aculeatus.BROADS1.ncrna	Mt_tRNA	-18795.3	6.01618e-34
ENSGACT00000028007.1	Gasterosteus_aculeatus.BROADS1.ncrna	miRNA	-288.369	7.17267e-34
ENSGACT00000028024.1	Gasterosteus_aculeatus.BROADS1.ncrna	miRNA	-277.305	7.86604e-34
ENSGACT00000028025.1	Gasterosteus_aculeatus.BROADS1.ncrna	miRNA	-278.306	7.86604e-34
ENSGACT00000028033.1	Gasterosteus_aculeatus.BROADS1.ncrna	miRNA	-259.845	9.52323e-34
ENSGACT00000029063.1	Gasterosteus_aculeatus.BROADS1.ncrna	miRNA	-278.301	1.32043e-33
ENSGACT00000029086.1	Gasterosteus_aculeatus.BROADS1.ncrna	miRNA	-266.813	1.73755e-33
ENSGACT00000028014.1	Gasterosteus_aculeatus.BROADS1.ncrna	miRNA	-274.198	1.81717e-33
ENSGACT00000028028.1	Gasterosteus_aculeatus.BROADS1.ncrna	miRNA	-276.683	2.07852e-33
ENSGACT00000028293.1	Gasterosteus_aculeatus.BROADS1.ncrna	miRNA	-301.225	2.30502e-33
ENSGACT00000029095.1	Gasterosteus_aculeatus.BROADS1.ncrna	miRNA	-268.106	2.58931e-33
ENSGACT00000029027.1	Gasterosteus_aculeatus.BROADS1.ncrna	miRNA	-290.388	3.10557e-33
ENSGACT00000028994.1	Gasterosteus_aculeatus.BROADS1.ncrna	miRNA	-293.957	3.19143e-33
ENSGACT00000029017.1	Gasterosteus_aculeatus.BROADS1.ncrna	miRNA	-254.411	3.25283e-33
ENSGACT00000028030.1	Gasterosteus_aculeatus.BROADS1.ncrna	miRNA	-268.324	3.77938e-33
ENSGACT00000029084.1	Gasterosteus_aculeatus.BROADS1.ncrna	miRNA	-287.432	3.86953e-33
ENSGACT00000029052.1	Gasterosteus_aculeatus.BROADS1.ncrna	miRNA	-310.802	4.02008e-33
ENSGACT00000028960.1	Gasterosteus_aculeatus.BROADS1.ncrna	miRNA	-277.5	4.09237e-33
ENSGACT00000028991.1	Gasterosteus_aculeatus.BROADS1.ncrna	miRNA	-266.597	5.0601e-33
ENSGACT00000028006.1	Gasterosteus_aculeatus.BROADS1.ncrna	miRNA	-287.596	5.30302e-33
ENSGACT00000029047.1	Gasterosteus_aculeatus.BROADS1.ncrna	miRNA	-257.511	7.9947e-33
ENSGACT00000028966.1	Gasterosteus_aculeatus.BROADS1.ncrna	miRNA	-306.264	8.12901e-33
ENSGACT00000028974.1	Gasterosteus_aculeatus.BROADS1.ncrna	miRNA	-271.359	8.23364e-33
ENSGACT00000029034.1	Gasterosteus_aculeatus.BROADS1.ncrna	miRNA	-277.4	8.47245e-33
ENSGACT00000028021.1	Gasterosteus_aculeatus.BROADS1.ncrna	miRNA	-307.399	8.55766e-33
ENSGACT00000029071.1	Gasterosteus_aculeatus.BROADS1.ncrna	miRNA	-283.034	8.55766e-33
ENSGACT00000029028.1	Gasterosteus_aculeatus.BROADS1.ncrna	miRNA	-278.582	9.1094e-33
ENSGACT00000029087.1	Gasterosteus_aculeatus.BROADS1.ncrna	miRNA	-282.922	1.08175e-32
ENSGACT00000029046.1	Gasterosteus_aculeatus.BROADS1.ncrna	miRNA	-298.442	1.19206e-32
ENSGACT00000028019.1	Gasterosteus_aculeatus.BROADS1.ncrna	miRNA	-276.385	1.26897e-32
ENSGACT00000028003.1	Gasterosteus_aculeatus.BROADS1.ncrna	miRNA	-282.913	1.35687e-32
ENSGACT00000028947.1	Gasterosteus_aculeatus.BROADS1.ncrna	miRNA	-277.119	1.6895e-32
ENSGACT00000028969.1	Gasterosteus_aculeatus.BROADS1.ncrna	miRNA	-311.123	1.81786e-32
ENSGACT00000029079.1	Gasterosteus_aculeatus.BROADS1.ncrna	miRNA	-267.421	1.88452e-32
ENSGACT00000028933.1	Gasterosteus_aculeatus.BROADS1.ncrna	miRNA	-311.531	1.92772e-32
ENSGACT00000028963.1	Gasterosteus_aculeatus.BROADS1.ncrna	miRNA	-283.424	1.95531e-32
ENSGACT00000028029.1	Gasterosteus_aculeatus.BROADS1.ncrna	miRNA	-269.09	1.9638e-32
ENSGACT00000028011.1	Gasterosteus_aculeatus.BROADS1.ncrna	miRNA	-281.76	2.07671e-32
ENSGACT00000029048.1	Gasterosteus_aculeatus.BROADS1.ncrna	miRNA	-286.131	2.64098e-32
ENSGACT00000028075.1	Gasterosteus_aculeatus.BROADS1.ncrna	miRNA	-292.375	3.1977e-32
ENSGACT00000028012.1	Gasterosteus_aculeatus.BROADS1.ncrna	miRNA	-277.016	4.20169e-32
ENSGACT00000028941.1	Gasterosteus_aculeatus.BROADS1.ncrna	miRNA	-282.074	5.33381e-32
ENSGACT00000029073.1	Gasterosteus_aculeatus.BROADS1.ncrna	miRNA	-293.386	5.46102e-32
ENSGACT00000028026.1	Gasterosteus_aculeatus.BROADS1.ncrna	miRNA	-262.741	9.70439e-32
ENSGACT00000028034.1	Gasterosteus_aculeatus.BROADS1.ncrna	miRNA	-282.048	1.20019e-31
ENSGACT00000029009.1	Gasterosteus_aculeatus.BROADS1.ncrna	miRNA	-270.732	3.0136e-31
ENSGACT00000028992.1	Gasterosteus_aculeatus.BROADS1.ncrna	miRNA	-8232.81	6.85674e-30
mir-10d	Cyprinus carpio	miRNA	569.134	9.22506e-30
mir-10c	Danio rerio	miRNA	268.989	1.40022e-29
mir-10c	Cyprinus carpio	miRNA	227.493	5.21888e-28
mir-192	Cyprinus carpio	miRNA	348.809	1.3364e-24
mir-218a	Cyprinus carpio	miRNA	15652	1.00339e-23
mir-10a	Danio rerio	miRNA	384.257	1.26882e-23
mir-10a	Homo sapiens	miRNA	29286.2	3.15364e-23
mir-9	Cyprinus carpio	miRNA	155.844	5.92298e-22
ENSGACT00000027719.1	Gasterosteus_aculeatus.BROADS1.ncrna	Mt_tRNA	-57.4639	6.11691e-21
mir-204-2	Danio rerio	miRNA	189.75	1.55376e-20
mir-204-1	Danio rerio	miRNA	192.827	1.59445e-20
mir-10d	Danio rerio	miRNA	174.88	5.58374e-20
mir-194	Cyprinus carpio	miRNA	260.79	5.96389e-20
mir-199	Cyprinus carpio	miRNA	24665.2	2.08011e-19
ENSGACT00000027713.1	Gasterosteus_aculeatus.BROADS1.ncrna	Mt_rRNA	-303.352	2.23466e-19
mir-182	Danio rerio	miRNA	1011.6	4.54355e-19
mir-181b	Cyprinus carpio	miRNA	15717.7	1.02442e-18
mir-192	Oryzias latipes	miRNA	10783.3	1.84688e-17
mir-8159	Salmo salar	miRNA	278.633	6.86308e-17
mir-182	Hippoglossus hippoglossus	miRNA	44976.1	7.54311e-17
mir-301b	Salmo salar	miRNA	6432.68	2.33472e-16
mir-2184	Danio rerio	miRNA	47.0663	3.881e-16
ENSGACT00000029652.1	Gasterosteus_aculeatus.BROADS1.ncrna	snoRNA	-23.0651	2.9063e-15
mir-196a	Cyprinus carpio	miRNA	9787.25	5.01545e-15
mir-196b	Cyprinus carpio	miRNA	6210.81	7.24166e-15
mir-455	Oryzias latipes	miRNA	4094.23	2.08857e-13
mir-182	Cyprinus carpio	miRNA	251.554	5.39833e-13
mir-21-2	Oryzias latipes	miRNA	48.2247	5.84704e-13
mir-222a	Ictalurus punctatus	miRNA	45.3321	1.35818e-12
mir-455	Cyprinus carpio	miRNA	143.291	1.38847e-12
mir-459	Danio rerio	miRNA	9478.08	1.75446e-12
mir-183	Ictalurus punctatus	miRNA	129.76	2.82308e-12
mir-181b-1	Homo sapiens	miRNA	170.758	3.30998e-12
mir-190b	Danio rerio	miRNA	6485.53	3.31233e-12
mir-205	Cyprinus carpio	miRNA	61.6415	3.37707e-12
mir-204	Oryzias latipes	miRNA	2865.98	4.12247e-12
mir-181b-2	Homo sapiens	miRNA	162.43	4.18497e-12
mir-96	Cyprinus carpio	miRNA	7039.92	5.29372e-12
mir-181b-1	Oryzias latipes	miRNA	163.414	6.34129e-12
mir-181b-2	Oryzias latipes	miRNA	163.347	6.34129e-12
mir-182	Petromyzon marinus	miRNA	192.316	8.29547e-12
ENSGACT00000029202.1	Gasterosteus_aculeatus.BROADS1.ncrna	rRNA	-19.8402	1.3322e-11
ENSGACT00000028476.1	Gasterosteus_aculeatus.BROADS1.ncrna	rRNA	-16.5597	1.43677e-11
ENSGACT00000028935.1	Gasterosteus_aculeatus.BROADS1.ncrna	miRNA	-12.9999	1.72324e-11
mir-724	Cyprinus carpio	miRNA	109.977	1.75749e-11
mir-10b	Oryzias latipes	miRNA	3445.14	1.8871e-11
ENSGACT00000028528.1	Gasterosteus_aculeatus.BROADS1.ncrna	rRNA	-16.4187	3.59671e-11
mir-9-4	Danio rerio	miRNA	45.605	3.59671e-11
mir-9-5	Danio rerio	miRNA	45.6255	3.69045e-11
mir-459	Salmo salar	miRNA	8570.25	4.60993e-11
mir-9-1	Danio rerio	miRNA	43.9553	4.82495e-11
mir-9-2	Danio rerio	miRNA	43.9298	4.82495e-11
mir-9-7	Danio rerio	miRNA	43.9395	4.87078e-11
mir-196	Hippoglossus hippoglossus	miRNA	3772.86	4.94996e-11
mir-9-6	Danio rerio	miRNA	43.8926	5.00404e-11
mir-203b	Danio rerio	miRNA	34.8514	5.17138e-11
mir-183-2	Oryzias latipes	miRNA	6019.27	5.70672e-11
mir-183-1	Oryzias latipes	miRNA	6012.89	5.93852e-11
mir-9-3	Danio rerio	miRNA	42.3959	6.64597e-11
ENSGACT00000029155.1	Gasterosteus_aculeatus.BROADS1.ncrna	snoRNA	-1141.55	7.02868e-11
mir-181b	Salmo salar	miRNA	82.3723	7.21264e-11
mir-135a	Salmo salar	miRNA	4685.03	7.93519e-11
mir-221-3	Ictalurus punctatus	miRNA	45.4074	8.30964e-11
ENSGACT00000027999.1	Gasterosteus_aculeatus.BROADS1.ncrna	miRNA	1731.76	1.05896e-10
mir-222a	Danio rerio	miRNA	48.322	1.11272e-10
mir-21	Paralichthys olivaceus	miRNA	21.4536	1.16344e-10
mir-194b	Salmo salar	miRNA	3560.56	1.2281e-10
ENSGACT00000029489.1	Gasterosteus_aculeatus.BROADS1.ncrna	miRNA	-24.5151	1.58788e-10
ENSGACT00000027830.1	Gasterosteus_aculeatus.BROADS1.ncrna	rRNA	-13.4272	2.16887e-10
mir-181b-1	Danio rerio	miRNA	119.919	2.35248e-10
mir-126	Cyprinus carpio	miRNA	22.8143	2.35356e-10
mir-181b-2	Danio rerio	miRNA	117.853	2.56645e-10
mir-135b	Danio rerio	miRNA	3541.65	2.94639e-10
ENSGACT00000028606.1	Gasterosteus_aculeatus.BROADS1.ncrna	rRNA gene_symbol	-21.5701	3.20607e-10
let-7d-1	Danio rerio	miRNA	32.1792	3.22617e-10
ENSGACT00000028937.1	Gasterosteus_aculeatus.BROADS1.ncrna	miRNA	-9.7608	3.65301e-10
ENSGACT00000028938.1	Gasterosteus_aculeatus.BROADS1.ncrna	miRNA	-9.76137	3.65301e-10
ENSGACT00000028954.1	Gasterosteus_aculeatus.BROADS1.ncrna	miRNA	-9.73698	3.65301e-10
ENSGACT00000028936.1	Gasterosteus_aculeatus.BROADS1.ncrna	miRNA	-9.74299	3.6621e-10
ENSGACT00000028953.1	Gasterosteus_aculeatus.BROADS1.ncrna	miRNA	-9.73036	3.76846e-10
ENSGACT00000028950.1	Gasterosteus_aculeatus.BROADS1.ncrna	miRNA	-9.74058	3.88698e-10
let-7d-2	Danio rerio	miRNA	31.394	4.05401e-10
mir-192b	Salmo salar	miRNA	2340.71	4.48689e-10
mir-30c-1	Salmo salar	miRNA	18.0974	4.86621e-10
mir-30c-2	Salmo salar	miRNA	18.1018	5.01389e-10
ENSGACT00000027817.1	Gasterosteus_aculeatus.BROADS1.ncrna	rRNA	-12.5664	5.21857e-10
ENSGACT00000028662.1	Gasterosteus_aculeatus.BROADS1.ncrna	rRNA	-12.5715	5.23575e-10
mir-10d	Fugu rubripes	miRNA	1615.06	5.36322e-10
ENSGACT00000027753.1	Gasterosteus_aculeatus.BROADS1.ncrna	rRNA	-12.561	5.47272e-10
ENSGACT00000028830.1	Gasterosteus_aculeatus.BROADS1.ncrna	rRNA	-12.5447	5.62662e-10
ENSGACT00000028572.1	Gasterosteus_aculeatus.BROADS1.ncrna	rRNA	-12.5837	5.8701e-10
ENSGACT00000028516.1	Gasterosteus_aculeatus.BROADS1.ncrna	rRNA	-12.5991	5.8701e-10
ENSGACT00000028855.1	Gasterosteus_aculeatus.BROADS1.ncrna	rRNA	-12.545	6.05764e-10
mir-218b	Cyprinus carpio	miRNA	3253.12	6.05764e-10
ENSGACT00000028877.1	Gasterosteus_aculeatus.BROADS1.ncrna	rRNA	-12.4951	6.08537e-10
mir-7641	Hippoglossus hippoglossus	miRNA	-41.3226	6.98987e-10
mir-10b	Cyprinus carpio	miRNA	28.6321	1.45449e-09
mir-181a-2	Oryzias latipes	miRNA	55.7538	1.54826e-09
mir-194a	Danio rerio	miRNA	2649.57	1.59444e-09
mir-130a-2	Salmo salar	miRNA	50.0146	1.81212e-09
mir-130a-1	Salmo salar	miRNA	49.9914	1.89687e-09
mir-181a-1	Oryzias latipes	miRNA	50.2203	2.12245e-09
mir-205	Ictalurus punctatus	miRNA	46.9154	3.53203e-09
ENSGACT00000028895.1	Gasterosteus_aculeatus.BROADS1.ncrna	rRNA	-11.3064	4.48281e-09
mir-34	Cyprinus carpio	miRNA	1387.81	5.18902e-09
ENSGACT00000029463.1	Gasterosteus_aculeatus.BROADS1.ncrna	rRNA gene_symbol	-19.7281	6.46425e-09
ENSGACT00000028496.1	Gasterosteus_aculeatus.BROADS1.ncrna	rRNA	-10.6459	7.45292e-09
ENSGACT00000028332.1	Gasterosteus_aculeatus.BROADS1.ncrna	miRNA	1992.75	7.84908e-09
mir-10b-2	Danio rerio	miRNA	22.618	7.9237e-09
mir-10b-1	Danio rerio	miRNA	22.7229	7.93457e-09
ENSGACT00000027720.1	Gasterosteus_aculeatus.BROADS1.ncrna	Mt_tRNA	-1075.43	9.64489e-09
ENSGACT00000028072.1	Gasterosteus_aculeatus.BROADS1.ncrna	miRNA	1685.58	1.02938e-08
mir-499	Cyprinus carpio	miRNA	1554.28	1.35782e-08
ENSGACT00000029681.1	Gasterosteus_aculeatus.BROADS1.ncrna	miRNA	-9.74546	1.6363e-08
ENSGACT00000029563.1	Gasterosteus_aculeatus.BROADS1.ncrna	miRNA	-9.76219	1.65311e-08
ENSGACT00000029628.1	Gasterosteus_aculeatus.BROADS1.ncrna	miRNA	-9.74968	1.67627e-08
ENSGACT00000029518.1	Gasterosteus_aculeatus.BROADS1.ncrna	miRNA	-9.75711	1.69793e-08
ENSGACT00000029608.1	Gasterosteus_aculeatus.BROADS1.ncrna	miRNA	-9.73528	1.77491e-08
mir-192	Petromyzon marinus	miRNA	1794.22	1.80057e-08
mir-222a-2	Salmo salar	miRNA	23.3589	1.88931e-08
mir-724	Danio rerio	miRNA	3356.59	1.90061e-08
ENSGACT00000027933.1	Gasterosteus_aculeatus.BROADS1.ncrna	snRNA	-82.9189	2.82339e-08
ENSGACT00000028944.1	Gasterosteus_aculeatus.BROADS1.ncrna	miRNA	3148.54	3.11831e-08
mir-138	Cyprinus carpio	miRNA	68.7145	3.15206e-08
mir-145	Ictalurus punctatus	miRNA	1566.13	3.47899e-08
ENSGACT00000029647.1	Gasterosteus_aculeatus.BROADS1.ncrna	miRNA	-9.14215	3.64766e-08
mir-222a-1	Salmo salar	miRNA	21.7104	4.02689e-08
ENSGACT00000029667.1	Gasterosteus_aculeatus.BROADS1.ncrna	miRNA	-8.22491	4.51151e-08
mir-30b	Salmo salar	miRNA	18.3873	4.52856e-08
ENSGACT00000027777.1	Gasterosteus_aculeatus.BROADS1.ncrna	rRNA gene_symbol	-6.82389	5.4195e-08
ENSGACT00000027908.1	Gasterosteus_aculeatus.BROADS1.ncrna	rRNA gene_symbol	-6.83024	5.4195e-08
ENSGACT00000028522.1	Gasterosteus_aculeatus.BROADS1.ncrna	rRNA gene_symbol	-6.81808	5.4195e-08
ENSGACT00000028576.1	Gasterosteus_aculeatus.BROADS1.ncrna	rRNA gene_symbol	-6.81597	5.4195e-08
mir-183	Cyprinus carpio	miRNA	28.1783	5.4195e-08
ENSGACT00000028949.1	Gasterosteus_aculeatus.BROADS1.ncrna	miRNA	-7.32583	6.4088e-08
ENSGACT00000028469.1	Gasterosteus_aculeatus.BROADS1.ncrna	rRNA gene_symbol	-6.81818	6.47443e-08
ENSGACT00000028719.1	Gasterosteus_aculeatus.BROADS1.ncrna	rRNA gene_symbol	-6.81066	6.52418e-08
ENSGACT00000028919.1	Gasterosteus_aculeatus.BROADS1.ncrna	rRNA gene_symbol	-6.81953	6.63078e-08
ENSGACT00000028462.1	Gasterosteus_aculeatus.BROADS1.ncrna	rRNA gene_symbol	-6.81681	6.68538e-08
mir-144	Paralichthys olivaceus	miRNA	859.539	6.7286e-08
mir-183-3	Salmo salar	miRNA	33.7863	6.7286e-08
ENSGACT00000028529.1	Gasterosteus_aculeatus.BROADS1.ncrna	rRNA gene_symbol	-6.81673	6.80022e-08
ENSGACT00000028545.1	Gasterosteus_aculeatus.BROADS1.ncrna	rRNA gene_symbol	-6.81778	6.80022e-08
ENSGACT00000029184.1	Gasterosteus_aculeatus.BROADS1.ncrna	rRNA gene_symbol	-6.81229	6.80022e-08
ENSGACT00000027871.1	Gasterosteus_aculeatus.BROADS1.ncrna	rRNA gene_symbol	-6.8117	6.88907e-08
mir-183-1	Salmo salar	miRNA	33.7404	6.94728e-08
mir-183-2	Salmo salar	miRNA	32.8783	7.85024e-08
let-7b	Cyprinus carpio	miRNA	-20.9275	8.03921e-08
mir-199a-1	Oryzias latipes	miRNA	1000.8	8.12818e-08
mir-199a-2	Oryzias latipes	miRNA	1002.86	8.12818e-08
mir-199a-3	Oryzias latipes	miRNA	997.335	8.68789e-08
mir-181a-1	Danio rerio	miRNA	26.7845	8.7364e-08
mir-181a-2	Danio rerio	miRNA	26.8074	8.80349e-08
mir-199a-4	Oryzias latipes	miRNA	999.233	9.01026e-08
mir-25-3	Salmo salar	miRNA	-8.78504	1.20109e-07
ENSGACT00000029569.1	Gasterosteus_aculeatus.BROADS1.ncrna	snoRNA	-15.8256	1.38295e-07
mir-138-2	Ictalurus punctatus	miRNA	42.4486	1.39638e-07
mir-138-1	Ictalurus punctatus	miRNA	42.4503	1.41197e-07
let-7c	Oryzias latipes	miRNA	1352.76	1.50736e-07
mir-214-3	Salmo salar	miRNA	861.527	2.04359e-07
ENSGACT00000028167.1	Gasterosteus_aculeatus.BROADS1.ncrna	miRNA	-810.957	2.11846e-07
mir-214-2	Salmo salar	miRNA	853.944	2.23594e-07
mir-214-1	Salmo salar	miRNA	853.024	2.3342e-07
ENSGACT00000027740.1	Gasterosteus_aculeatus.BROADS1.ncrna	Mt_tRNA	-190.372	2.44382e-07
ENSGACT00000028181.1	Gasterosteus_aculeatus.BROADS1.ncrna	miRNA	-794.427	2.54228e-07
mir-499-2	Ictalurus punctatus	miRNA	986.792	2.54458e-07
mir-499-1	Ictalurus punctatus	miRNA	983.326	2.64547e-07
ENSGACT00000028151.1	Gasterosteus_aculeatus.BROADS1.ncrna	miRNA	-777.897	2.76305e-07
ENSGACT00000028158.1	Gasterosteus_aculeatus.BROADS1.ncrna	miRNA	-794.427	2.80606e-07
mir-100-1	Oryzias latipes	miRNA	21.9314	2.9813e-07
ENSGACT00000028560.1	Gasterosteus_aculeatus.BROADS1.ncrna	rRNA gene_symbol	-6.20128	3.17262e-07
ENSGACT00000028147.1	Gasterosteus_aculeatus.BROADS1.ncrna	miRNA	-794.427	3.2378e-07
mir-181a	Cyprinus carpio	miRNA	24.605	3.64151e-07
ENSGACT00000027715.1	Gasterosteus_aculeatus.BROADS1.ncrna	Mt_rRNA	-391.89	3.64467e-07
mir-26a	Cyprinus carpio	miRNA	12.7909	3.81743e-07
ENSGACT00000028180.1	Gasterosteus_aculeatus.BROADS1.ncrna	miRNA	-794.427	3.90441e-07
mir-100-2	Oryzias latipes	miRNA	21.0149	4.0347e-07
mir-26a-3	Danio rerio	miRNA	18.7501	4.0347e-07
mir-130b	Homo sapiens	miRNA	34.1142	4.08253e-07
ENSGACT00000028176.1	Gasterosteus_aculeatus.BROADS1.ncrna	miRNA	-761.368	4.09805e-07
mir-196a-1	Ictalurus punctatus	miRNA	1712.69	4.41262e-07
ENSGACT00000028156.1	Gasterosteus_aculeatus.BROADS1.ncrna	miRNA	-761.368	4.45916e-07
ENSGACT00000029517.1	Gasterosteus_aculeatus.BROADS1.ncrna	miRNA	-13.8552	4.59101e-07
ENSGACT00000029632.1	Gasterosteus_aculeatus.BROADS1.ncrna	miRNA	-13.3365	4.87627e-07
mir-196a-2	Ictalurus punctatus	miRNA	1706.99	4.92231e-07
mir-26a-1	Danio rerio	miRNA	18.1251	5.06796e-07
ENSGACT00000028165.1	Gasterosteus_aculeatus.BROADS1.ncrna	miRNA	-777.897	5.15102e-07
ENSGACT00000028182.1	Gasterosteus_aculeatus.BROADS1.ncrna	miRNA	-761.368	5.19989e-07
ENSGACT00000028166.1	Gasterosteus_aculeatus.BROADS1.ncrna	miRNA	-777.897	5.22998e-07
mir-194	Oryzias latipes	miRNA	885.737	5.3729e-07
ENSGACT00000028152.1	Gasterosteus_aculeatus.BROADS1.ncrna	miRNA	-761.368	5.51618e-07
ENSGACT00000028155.1	Gasterosteus_aculeatus.BROADS1.ncrna	miRNA	-761.368	5.51618e-07
ENSGACT00000028161.1	Gasterosteus_aculeatus.BROADS1.ncrna	miRNA	-777.897	5.51618e-07
ENSGACT00000029541.1	Gasterosteus_aculeatus.BROADS1.ncrna	miRNA	-13.3287	5.51618e-07
ENSGACT00000029629.1	Gasterosteus_aculeatus.BROADS1.ncrna	miRNA	-12.9367	5.61329e-07
ENSGACT00000028149.1	Gasterosteus_aculeatus.BROADS1.ncrna	miRNA	-777.897	5.62154e-07
ENSGACT00000028162.1	Gasterosteus_aculeatus.BROADS1.ncrna	miRNA	-761.368	5.81139e-07
ENSGACT00000029661.1	Gasterosteus_aculeatus.BROADS1.ncrna	miRNA	-13.0495	5.97168e-07
mir-1388	Danio rerio	miRNA	735.688	6.05259e-07
mir-133a	Cyprinus carpio	miRNA	716.776	6.17167e-07
ENSGACT00000028639.1	Gasterosteus_aculeatus.BROADS1.ncrna	rRNA gene_symbol	-1505.21	6.45991e-07
ENSGACT00000029679.1	Gasterosteus_aculeatus.BROADS1.ncrna	miRNA	-6.65003	6.64338e-07
ENSGACT00000029641.1	Gasterosteus_aculeatus.BROADS1.ncrna	miRNA	-13.4258	6.78532e-07
mir-18a	Salmo salar	miRNA	23.9209	6.79874e-07
ENSGACT00000029550.1	Gasterosteus_aculeatus.BROADS1.ncrna	miRNA	-6.64226	6.82238e-07
ENSGACT00000029021.1	Gasterosteus_aculeatus.BROADS1.ncrna	miRNA	731.195	6.92445e-07
ENSGACT00000028629.1	Gasterosteus_aculeatus.BROADS1.ncrna	rRNA gene_symbol	14.369	6.92909e-07
ENSGACT00000028169.1	Gasterosteus_aculeatus.BROADS1.ncrna	miRNA	-761.368	7.04411e-07
ENSGACT00000028148.1	Gasterosteus_aculeatus.BROADS1.ncrna	miRNA	-761.368	7.59738e-07
ENSGACT00000028153.1	Gasterosteus_aculeatus.BROADS1.ncrna	miRNA	-761.368	8.19974e-07
ENSGACT00000028807.1	Gasterosteus_aculeatus.BROADS1.ncrna	rRNA gene_symbol	13.621	8.23051e-07
mir-135c	Cyprinus carpio	miRNA	959.304	8.29347e-07
ENSGACT00000029534.1	Gasterosteus_aculeatus.BROADS1.ncrna	rRNA gene_symbol	13.5843	8.61112e-07
ENSGACT00000028184.1	Gasterosteus_aculeatus.BROADS1.ncrna	miRNA	-777.897	8.86725e-07
ENSGACT00000028178.1	Gasterosteus_aculeatus.BROADS1.ncrna	miRNA	-777.897	8.98011e-07
ENSGACT00000028160.1	Gasterosteus_aculeatus.BROADS1.ncrna	miRNA	-744.838	9.19457e-07
ENSGACT00000028157.1	Gasterosteus_aculeatus.BROADS1.ncrna	miRNA	-761.368	1.07456e-06
ENSGACT00000028452.1	Gasterosteus_aculeatus.BROADS1.ncrna	rRNA gene_symbol	13.1056	1.08479e-06
ENSGACT00000028177.1	Gasterosteus_aculeatus.BROADS1.ncrna	miRNA	-761.368	1.24575e-06
ENSGACT00000028179.1	Gasterosteus_aculeatus.BROADS1.ncrna	miRNA	-761.368	1.24575e-06
ENSGACT00000028164.1	Gasterosteus_aculeatus.BROADS1.ncrna	miRNA	-744.838	1.25614e-06
ENSGACT00000028175.1	Gasterosteus_aculeatus.BROADS1.ncrna	miRNA	-744.838	1.25862e-06
ENSGACT00000028605.1	Gasterosteus_aculeatus.BROADS1.ncrna	rRNA gene_symbol	12.5919	1.32235e-06
mir-135b	Petromyzon marinus	miRNA	1455.62	1.34597e-06
mir-301b	Danio rerio	miRNA	603.225	1.34597e-06
ENSGACT00000028574.1	Gasterosteus_aculeatus.BROADS1.ncrna	snRNA	-76.2836	1.36222e-06
ENSGACT00000028150.1	Gasterosteus_aculeatus.BROADS1.ncrna	miRNA	-744.838	1.36562e-06
ENSGACT00000028163.1	Gasterosteus_aculeatus.BROADS1.ncrna	miRNA	-744.838	1.36562e-06
ENSGACT00000028146.1	Gasterosteus_aculeatus.BROADS1.ncrna	miRNA	-728.308	1.55352e-06
ENSGACT00000027970.1	Gasterosteus_aculeatus.BROADS1.ncrna	rRNA gene_symbol	12.1414	1.71392e-06
ENSGACT00000029539.1	Gasterosteus_aculeatus.BROADS1.ncrna	miRNA	-16.4309	1.74637e-06
ENSGACT00000027798.1	Gasterosteus_aculeatus.BROADS1.ncrna	snRNA	-51.1356	1.84946e-06
ENSGACT00000028183.1	Gasterosteus_aculeatus.BROADS1.ncrna	miRNA	-711.779	1.85979e-06
ENSGACT00000028174.1	Gasterosteus_aculeatus.BROADS1.ncrna	miRNA	-711.779	2.00652e-06
ENSGACT00000029658.1	Gasterosteus_aculeatus.BROADS1.ncrna	miRNA	-6.74282	2.08028e-06
ENSGACT00000029669.1	Gasterosteus_aculeatus.BROADS1.ncrna	miRNA	-6.76944	2.20194e-06
ENSGACT00000028173.1	Gasterosteus_aculeatus.BROADS1.ncrna	miRNA	-711.779	2.30263e-06
ENSGACT00000028168.1	Gasterosteus_aculeatus.BROADS1.ncrna	miRNA	-695.249	2.76212e-06
mir-133a-1	Danio rerio	miRNA	598.043	2.83018e-06
ENSGACT00000028159.1	Gasterosteus_aculeatus.BROADS1.ncrna	miRNA	-711.779	2.86402e-06
ENSGACT00000029666.1	Gasterosteus_aculeatus.BROADS1.ncrna	miRNA	-6.56165	3.46164e-06
ENSGACT00000027712.1	Gasterosteus_aculeatus.BROADS1.ncrna	Mt_tRNA	-71.8818	3.6825e-06
mir-153	Gallus gallus	miRNA	814.557	3.77069e-06
ENSGACT00000029508.1	Gasterosteus_aculeatus.BROADS1.ncrna	miRNA	-6.49496	3.79997e-06
ENSGACT00000028154.1	Gasterosteus_aculeatus.BROADS1.ncrna	miRNA	-695.249	3.82869e-06
ENSGACT00000028058.1	Gasterosteus_aculeatus.BROADS1.ncrna	miRNA	17.2808	4.10971e-06
mir-212a-2	Salmo salar	miRNA	21.45	4.23646e-06
mir-26-1	Oryzias latipes	miRNA	9.63831	4.36898e-06
mir-26-2	Oryzias latipes	miRNA	9.63555	4.41138e-06
mir-26-3	Oryzias latipes	miRNA	9.63606	4.46581e-06
mir-212a-1	Salmo salar	miRNA	21.0262	4.51244e-06
mir-455-2	Danio rerio	miRNA	474.579	5.71941e-06
mir-218a-1	Ictalurus punctatus	miRNA	907.861	5.90022e-06
mir-130c-2	Danio rerio	miRNA	779.652	6.00847e-06
mir-218a-2	Ictalurus punctatus	miRNA	906.458	6.08969e-06
mir-181c	Cyprinus carpio	miRNA	15.7093	6.13097e-06
mir-144	Oryzias latipes	miRNA	463.925	6.29396e-06
ENSGACT00000028533.1	Gasterosteus_aculeatus.BROADS1.ncrna	rRNA gene_symbol	-1472.15	6.30484e-06
mir-17	Oryzias latipes	miRNA	492.336	6.45913e-06
mir-130c-1	Danio rerio	miRNA	773.295	7.37798e-06
mir-17	Gallus gallus	miRNA	490.354	7.60575e-06
mir-218a-2	Oryzias latipes	miRNA	571.95	8.35805e-06
ENSGACT00000028598.1	Gasterosteus_aculeatus.BROADS1.ncrna	snRNA	-60.3062	8.5434e-06
mir-218a-1	Oryzias latipes	miRNA	573.519	9.365e-06
ENSGACT00000028957.1	Gasterosteus_aculeatus.BROADS1.ncrna	miRNA	589.707	9.50537e-06
mir-135c-2	Danio rerio	miRNA	889.617	9.80618e-06
mir-27b-1	Salmo salar	miRNA	29.897	1.08369e-05
mir-196a	Oryzias latipes	miRNA	1252.87	1.11233e-05
mir-135c-1	Danio rerio	miRNA	887.21	1.20481e-05
ENSGACT00000028358.1	Gasterosteus_aculeatus.BROADS1.ncrna	snRNA	-54.4175	1.21725e-05
mir-190a	Ictalurus punctatus	miRNA	486.602	1.25149e-05
mir-190a	Salmo salar	miRNA	535.479	1.4093e-05
mir-734	Salmo salar	miRNA	563.603	1.47865e-05
mir-101a	Oryzias latipes	miRNA	477.211	1.55104e-05
mir-100-1	Danio rerio	miRNA	17.2034	1.59189e-05
mir-100-2	Danio rerio	miRNA	17.2032	1.59189e-05
mir-99-2	Danio rerio	miRNA	10.1745	1.7747e-05
ENSGACT00000028797.1	Gasterosteus_aculeatus.BROADS1.ncrna	snRNA	-59.0761	1.82624e-05
mir-129	Cyprinus carpio	miRNA	30.0289	1.91373e-05
mir-20b	Danio rerio	miRNA	763.342	2.00656e-05
mir-210	Danio rerio	miRNA	499.36	2.01146e-05
mir-27b-2	Salmo salar	miRNA	20.1283	2.13619e-05
mir-30e	Oryzias latipes	miRNA	451.814	2.25918e-05
mir-99-1	Danio rerio	miRNA	9.76185	2.31034e-05
mir-139	Cyprinus carpio	miRNA	27.3111	2.45374e-05
mir-3618	Ictalurus punctatus	miRNA	366.212	2.66911e-05
mir-139	Oryzias latipes	miRNA	859.507	2.70823e-05
ENSGACT00000029675.1	Gasterosteus_aculeatus.BROADS1.ncrna	snoRNA	-6.58424	2.71164e-05
mir-187	Oryzias latipes	miRNA	1382.51	2.79258e-05
mir-727	Cyprinus carpio	miRNA	786.049	2.8356e-05
ENSGACT00000027735.1	Gasterosteus_aculeatus.BROADS1.ncrna	Mt_tRNA	-86.28	2.94625e-05
mir-153a	Danio rerio	miRNA	492.475	3.17211e-05
mir-192	Ictalurus punctatus	miRNA	474.142	3.2509e-05
ENSGACT00000029676.1	Gasterosteus_aculeatus.BROADS1.ncrna	miRNA	1763.74	3.33749e-05
mir-301a-1	Salmo salar	miRNA	608.774	3.42895e-05
mir-181c	Ictalurus punctatus	miRNA	13.565	3.56346e-05
mir-196b	Petromyzon marinus	miRNA	633.966	3.61363e-05
mir-200b-2	Salmo salar	miRNA	20.5587	3.90239e-05
mir-217	Fugu rubripes	miRNA	24.049	4.23297e-05
mir-26b	Salmo salar	miRNA	401.525	4.31686e-05
mir-24-1	Fugu rubripes	miRNA	349.167	4.36994e-05
let-7c-2	Danio rerio	miRNA	10.4928	4.52321e-05
mir-138-2	Gallus gallus	miRNA	575.513	4.61594e-05
mir-138-1	Gallus gallus	miRNA	568.259	4.98749e-05
mir-125b	Cyprinus carpio	miRNA	7.66876	5.44001e-05
mir-30e-2	Danio rerio	miRNA	5.18637	5.44001e-05
let-7c-1	Danio rerio	miRNA	10.0569	6.02338e-05
mir-190b	Oryzias latipes	miRNA	401.074	6.35434e-05
mir-130c-2	Ictalurus punctatus	miRNA	438.386	7.04524e-05
mir-130c-1	Ictalurus punctatus	miRNA	436.487	7.09662e-05
ENSGACT00000027714.1	Gasterosteus_aculeatus.BROADS1.ncrna	Mt_tRNA	-109.748	7.13834e-05
mir-143	Salmo salar	miRNA	399.569	8.59192e-05
mir-6240	Mus musculus	miRNA	-1620.91	9.49138e-05
mir-449a	Salmo salar	miRNA	416.469	0.000101134
ENSGACT00000029189.1	Gasterosteus_aculeatus.BROADS1.ncrna	snoRNA	-6.8409	0.000102899
ENSGACT00000029268.1	Gasterosteus_aculeatus.BROADS1.ncrna	miRNA	-20.2339	0.000112089
ENSGACT00000027726.1	Gasterosteus_aculeatus.BROADS1.ncrna	Mt_tRNA	-86.5663	0.000117232
mir-217	Danio rerio	miRNA	22.3402	0.000119875
mir-200b-1	Salmo salar	miRNA	15.4181	0.000125433
mir-132a	Ictalurus punctatus	miRNA	15.3024	0.00013285
mir-8161	Salmo salar	miRNA	16.8077	0.000143359
mir-128-1	Salmo salar	miRNA	22.6803	0.000149357
ENSGACT00000028196.1	Gasterosteus_aculeatus.BROADS1.ncrna	miRNA	486.789	0.000157858
mir-8160	Salmo salar	miRNA	15.9657	0.00016156
ENSGACT00000029121.1	Gasterosteus_aculeatus.BROADS1.ncrna	snoRNA	-12.6198	0.000171109
mir-99	Cyprinus carpio	miRNA	15.8906	0.000172502
ENSGACT00000027896.1	Gasterosteus_aculeatus.BROADS1.ncrna	snoRNA	-149.768	0.000179541
mir-22a	Danio rerio	miRNA	329.576	0.000195507
ENSGACT00000028055.1	Gasterosteus_aculeatus.BROADS1.ncrna	miRNA	360.071	0.000195786
mir-122	Danio rerio	miRNA	1000.73	0.000207895
mir-153b	Danio rerio	miRNA	753.424	0.00021489
mir-216a	Danio rerio	miRNA	402.467	0.000239011
mir-142a	Danio rerio	miRNA	345.386	0.000255315
ENSGACT00000029183.1	Gasterosteus_aculeatus.BROADS1.ncrna	snoRNA	-8.70034	0.000283881
ENSGACT00000029692.1	Gasterosteus_aculeatus.BROADS1.ncrna	snoRNA	15.0347	0.000287975
ENSGACT00000028959.1	Gasterosteus_aculeatus.BROADS1.ncrna	miRNA	22.0511	0.000290611
mir-181a-1	Ictalurus punctatus	miRNA	8.54288	0.000334044
mir-181a-3	Ictalurus punctatus	miRNA	8.53806	0.0003347
mir-26b	Danio rerio	miRNA	5.52259	0.000337309
mir-181a-2	Ictalurus punctatus	miRNA	8.53841	0.000337373
mir-181a-4	Ictalurus punctatus	miRNA	8.53425	0.000339738
mir-181a-5	Ictalurus punctatus	miRNA	8.54232	0.000339738
ENSGACT00000029456.1	Gasterosteus_aculeatus.BROADS1.ncrna	snoRNA	-7.39022	0.000360608
mir-27b	Danio rerio	miRNA	398.713	0.000407897
ENSGACT00000029416.1	Gasterosteus_aculeatus.BROADS1.ncrna	snoRNA	-7.08644	0.00044644
ENSGACT00000028356.1	Gasterosteus_aculeatus.BROADS1.ncrna	snoRNA	-133.238	0.000450899
mir-731	Salmo salar	miRNA	337.768	0.000464753
mir-21	Cyprinus carpio	miRNA	5.1964	0.000479256
mir-216b	Danio rerio	miRNA	6.66189	0.000501168
ENSGACT00000029455.1	Gasterosteus_aculeatus.BROADS1.ncrna	snoRNA	-7.37342	0.000518592
mir-21-1	Oryzias latipes	miRNA	4.45659	0.000551885
mir-200b	Danio rerio	miRNA	264.318	0.000627366
ENSGACT00000028503.1	Gasterosteus_aculeatus.BROADS1.ncrna	rRNA gene_symbol	-5.73795	0.000666767
let-7j	Cyprinus carpio	miRNA	4.92498	0.00069079
mir-730	Cyprinus carpio	miRNA	323.716	0.000728795
mir-18a	Ictalurus punctatus	miRNA	6.24313	0.000939098
ENSGACT00000029637.1	Gasterosteus_aculeatus.BROADS1.ncrna	snoRNA	308.381	0.000940687
ENSGACT00000029556.1	Gasterosteus_aculeatus.BROADS1.ncrna	snoRNA	299.56	0.000969069
ENSGACT00000029693.1	Gasterosteus_aculeatus.BROADS1.ncrna	snoRNA	304.146	0.000970364
ENSGACT00000029588.1	Gasterosteus_aculeatus.BROADS1.ncrna	snoRNA	301.604	0.00103749
ENSGACT00000028549.1	Gasterosteus_aculeatus.BROADS1.ncrna	rRNA gene_symbol	-298.535	0.00105994
mir-24a-1	Salmo salar	miRNA	210.65	0.00107871
mir-24a-2	Salmo salar	miRNA	208.768	0.00108434
mir-7a	Cyprinus carpio	miRNA	441.301	0.00115171
mir-212-1	Ictalurus punctatus	miRNA	12.7057	0.00118094
mir-212-2	Ictalurus punctatus	miRNA	12.6716	0.00121488
mir-449	Hippoglossus hippoglossus	miRNA	511.419	0.00125788
ENSGACT00000027759.1	Gasterosteus_aculeatus.BROADS1.ncrna	rRNA gene_symbol	-298.535	0.00129559
ENSGACT00000029638.1	Gasterosteus_aculeatus.BROADS1.ncrna	snoRNA	-16.1017	0.00130946
mir-10d-1	Salmo salar	miRNA	273.425	0.00134075
mir-203	Paralichthys olivaceus	miRNA	269.378	0.00138422
mir-138	Danio rerio	miRNA	458.275	0.00138849
mir-10d-2	Salmo salar	miRNA	274.724	0.0014525
ENSGACT00000028054.1	Gasterosteus_aculeatus.BROADS1.ncrna	miRNA	340.915	0.00148672
mir-7552a-1	Salmo salar	miRNA	300.959	0.00155614
mir-7552a-2	Salmo salar	miRNA	299.537	0.00155709
ENSGACT00000029549.1	Gasterosteus_aculeatus.BROADS1.ncrna	miRNA	-9.01421	0.00166888
ENSGACT00000029589.1	Gasterosteus_aculeatus.BROADS1.ncrna	miRNA	-9.0981	0.00168808
mir-216a	Gallus gallus	miRNA	285.5	0.0016925
ENSGACT00000028125.1	Gasterosteus_aculeatus.BROADS1.ncrna	miRNA	204.271	0.00174018
mir-216a	Tetraodon nigroviridis	miRNA	404.452	0.00176215
mir-449b	Salmo salar	miRNA	263.249	0.00180006
ENSGACT00000029627.1	Gasterosteus_aculeatus.BROADS1.ncrna	miRNA	-8.91442	0.00182349
ENSGACT00000029697.1	Gasterosteus_aculeatus.BROADS1.ncrna	miRNA	-8.88427	0.00189824
ENSGACT00000029512.1	Gasterosteus_aculeatus.BROADS1.ncrna	snRNA	-38.8967	0.00222615
ENSGACT00000028854.1	Gasterosteus_aculeatus.BROADS1.ncrna	snRNA	629.766	0.00224459
ENSGACT00000029605.1	Gasterosteus_aculeatus.BROADS1.ncrna	snoRNA	-215.887	0.00240396
mir-124-3	Oryzias latipes	miRNA	414.355	0.00246989
mir-204	Petromyzon marinus	miRNA	306.24	0.00246989
ENSGACT00000029437.1	Gasterosteus_aculeatus.BROADS1.ncrna	snoRNA	7.19473	0.00261237
ENSGACT00000028733.1	Gasterosteus_aculeatus.BROADS1.ncrna	snRNA	-58.6393	0.00280953
mir-10c	Fugu rubripes	miRNA	290.13	0.00280953
mir-20a-1	Oryzias latipes	miRNA	5.67368	0.002925
mir-132-1	Danio rerio	miRNA	345.561	0.00297683
mir-133b-1	Salmo salar	miRNA	166.784	0.00305412
mir-133b-2	Salmo salar	miRNA	167.594	0.00318033
ENSGACT00000029219.1	Gasterosteus_aculeatus.BROADS1.ncrna	snoRNA	-149.768	0.00318812
ENSGACT00000028145.1	Gasterosteus_aculeatus.BROADS1.ncrna	miRNA	379.477	0.00342936
mir-15a	Fugu rubripes	miRNA	7.76927	0.00351417
mir-26d	Salmo salar	miRNA	214.171	0.00364474
ENSGACT00000028404.1	Gasterosteus_aculeatus.BROADS1.ncrna	snRNA	-18.9985	0.00373858
mir-124-1	Oryzias latipes	miRNA	418.309	0.00384806
mir-124-4	Danio rerio	miRNA	376.692	0.00385805
mir-30c	Ictalurus punctatus	miRNA	4.67334	0.00390035
ENSGACT00000028638.1	Gasterosteus_aculeatus.BROADS1.ncrna	snRNA	645.462	0.00403745
let-7e	Danio rerio	miRNA	4.13335	0.0043175
ENSGACT00000028342.1	Gasterosteus_aculeatus.BROADS1.ncrna	snoRNA	22.3042	0.00437109
ENSGACT00000027742.1	Gasterosteus_aculeatus.BROADS1.ncrna	Mt_tRNA	-59.1264	0.00452681
ENSGACT00000027853.1	Gasterosteus_aculeatus.BROADS1.ncrna	snRNA	-52.7764	0.00452681
mir-4792	Homo sapiens	miRNA	-4.5152	0.00461885
ENSGACT00000027785.1	Gasterosteus_aculeatus.BROADS1.ncrna	snRNA	-8.43753	0.00483533
mir-206	Salmo salar	miRNA	191.899	0.00500927
mir-218a-2	Danio rerio	miRNA	230.697	0.00535473
ENSGACT00000029606.1	Gasterosteus_aculeatus.BROADS1.ncrna	snoRNA	270.924	0.00544279
let-7b-2	Ictalurus punctatus	miRNA	-83.6487	0.005484
let-7b-1	Ictalurus punctatus	miRNA	-83.6487	0.00550992
ENSGACT00000028466.1	Gasterosteus_aculeatus.BROADS1.ncrna	snRNA	-56.9759	0.00552418
mir-1338	Salmo salar	miRNA	158.755	0.00578341
mir-20a-2	Oryzias latipes	miRNA	5.00621	0.00581134
mir-100	Cyprinus carpio	miRNA	7.91246	0.00613313
ENSGACT00000029366.1	Gasterosteus_aculeatus.BROADS1.ncrna	snoRNA	-3.42436	0.0064433
mir-196a-2	Fugu rubripes	miRNA	205.385	0.00667007
mir-183	Hippoglossus hippoglossus	miRNA	6.42583	0.00700124
mir-459	Cyprinus carpio	miRNA	317.185	0.00739845
ENSGACT00000029565.1	Gasterosteus_aculeatus.BROADS1.ncrna	snRNA	-44.0737	0.00763817
ENSGACT00000027975.1	Gasterosteus_aculeatus.BROADS1.ncrna	snRNA	-25.0063	0.0076552
mir-125b-1	Salmo salar	miRNA	5.12472	0.0076552
mir-19b	Ictalurus punctatus	miRNA	-100.178	0.0076552
ENSGACT00000028546.1	Gasterosteus_aculeatus.BROADS1.ncrna	snRNA	-8.11378	0.00794792
mir-125b-2	Salmo salar	miRNA	5.03216	0.00809945
ENSGACT00000028993.1	Gasterosteus_aculeatus.BROADS1.ncrna	miRNA	-13.1967	0.00825826
mir-125a-2	Danio rerio	miRNA	4.82152	0.00827791
mir-125a-1	Danio rerio	miRNA	4.81126	0.0082952
ENSGACT00000028575.1	Gasterosteus_aculeatus.BROADS1.ncrna	snoRNA	-83.6487	0.00883055
ENSGACT00000028083.1	Gasterosteus_aculeatus.BROADS1.ncrna	miRNA	267.446	0.00888629
mir-146a	Cyprinus carpio	miRNA	3.59026	0.00905053
mir-125b-3	Salmo salar	miRNA	4.94167	0.00924859
mir-135a	Danio rerio	miRNA	384.404	0.00946962
mir-133a-2	Mus musculus	miRNA	153.898	0.00989624
mir-24b	Oryzias latipes	miRNA	137.441	0.0100702
ENSGACT00000027767.1	Gasterosteus_aculeatus.BROADS1.ncrna	rRNA gene_symbol	-199.357	0.0101128
mir-133a-1	Mus musculus	miRNA	153.776	0.0101279
mir-19a	Danio rerio	miRNA	4.93116	0.0115971
mir-129-1	Danio rerio	miRNA	252.071	0.0121671
ENSGACT00000028413.1	Gasterosteus_aculeatus.BROADS1.ncrna	snRNA	-9.50972	0.0121784
ENSGACT00000028681.1	Gasterosteus_aculeatus.BROADS1.ncrna	snRNA	641.754	0.0121784
mir-19d	Danio rerio	miRNA	-3.56754	0.0123541
mir-129-2	Danio rerio	miRNA	244.791	0.0129202
mir-194	Petromyzon marinus	miRNA	172.45	0.0129202
ENSGACT00000029496.1	Gasterosteus_aculeatus.BROADS1.ncrna	snRNA	-26.0222	0.0129752
ENSGACT00000028685.1	Gasterosteus_aculeatus.BROADS1.ncrna	rRNA gene_symbol	-199.357	0.0133632
mir-122	Ictalurus punctatus	miRNA	405.839	0.0134485
mir-2188	Salmo salar	miRNA	6.97789	0.0134643
ENSGACT00000027729.1	Gasterosteus_aculeatus.BROADS1.ncrna	Mt_tRNA	-199.357	0.0141789
ENSGACT00000028858.1	Gasterosteus_aculeatus.BROADS1.ncrna	snRNA	-5.86753	0.0142973
mir-140	Cyprinus carpio	miRNA	6.98383	0.0143094
mir-124-5	Danio rerio	miRNA	7.78765	0.0144925
ENSGACT00000027915.1	Gasterosteus_aculeatus.BROADS1.ncrna	snRNA	-8.50901	0.0151491
ENSGACT00000028044.1	Gasterosteus_aculeatus.BROADS1.ncrna	miRNA	5.46147	0.0157616
ENSGACT00000028430.1	Gasterosteus_aculeatus.BROADS1.ncrna	snRNA	-12.1267	0.0160089
ENSGACT00000028580.1	Gasterosteus_aculeatus.BROADS1.ncrna	snRNA	-6.41063	0.0160287
ENSGACT00000029572.1	Gasterosteus_aculeatus.BROADS1.ncrna	snoRNA	-5.85552	0.0164026
ENSGACT00000027893.1	Gasterosteus_aculeatus.BROADS1.ncrna	snRNA	-26.1398	0.0164145
ENSGACT00000029668.1	Gasterosteus_aculeatus.BROADS1.ncrna	snRNA	-100.178	0.0164145
mir-124-2	Danio rerio	miRNA	7.79078	0.0164522
mir-124-3	Danio rerio	miRNA	7.80425	0.0165227
mir-219a	Gallus gallus	miRNA	151.606	0.0165615
mir-196a-1	Fugu rubripes	miRNA	152.686	0.0166541
ENSGACT00000028850.1	Gasterosteus_aculeatus.BROADS1.ncrna	snRNA	-8.68904	0.0170246
ENSGACT00000028793.1	Gasterosteus_aculeatus.BROADS1.ncrna	snRNA	-8.38486	0.0174941
ENSGACT00000029406.1	Gasterosteus_aculeatus.BROADS1.ncrna	snoRNA	22.1362	0.0178162
ENSGACT00000029531.1	Gasterosteus_aculeatus.BROADS1.ncrna	snoRNA	182.649	0.0181872
ENSGACT00000028282.1	Gasterosteus_aculeatus.BROADS1.ncrna	miRNA	-182.827	0.0190048
mir-30b	Cyprinus carpio	miRNA	2.98831	0.0190155
ENSGACT00000028280.1	Gasterosteus_aculeatus.BROADS1.ncrna	miRNA	-182.827	0.0196209
ENSGACT00000028276.1	Gasterosteus_aculeatus.BROADS1.ncrna	miRNA	-182.827	0.0197969
ENSGACT00000028274.1	Gasterosteus_aculeatus.BROADS1.ncrna	miRNA	-182.827	0.0198961
mir-125b-1	Homo sapiens	miRNA	162.476	0.0199072
ENSGACT00000028925.1	Gasterosteus_aculeatus.BROADS1.ncrna	snRNA	-10.2874	0.0202892
ENSGACT00000028609.1	Gasterosteus_aculeatus.BROADS1.ncrna	snRNA	-7.67754	0.0209684
mir-142	Oryzias latipes	miRNA	124.844	0.0209684
mir-217	Cyprinus carpio	miRNA	5.91762	0.0209684
ENSGACT00000028789.1	Gasterosteus_aculeatus.BROADS1.ncrna	snRNA	-8.85589	0.0212886
ENSGACT00000027946.1	Gasterosteus_aculeatus.BROADS1.ncrna	snRNA	-6.976	0.0220073
mir-190a	Danio rerio	miRNA	193.393	0.022381
mir-27b	Homo sapiens	miRNA	128.444	0.0226852
ENSGACT00000027906.1	Gasterosteus_aculeatus.BROADS1.ncrna	snRNA	-9.77063	0.0235344
ENSGACT00000027958.1	Gasterosteus_aculeatus.BROADS1.ncrna	snRNA	-9.52731	0.023551
ENSGACT00000028707.1	Gasterosteus_aculeatus.BROADS1.ncrna	snRNA	-6.31306	0.0239729
ENSGACT00000028901.1	Gasterosteus_aculeatus.BROADS1.ncrna	snRNA	-7.47264	0.0240972
ENSGACT00000027757.1	Gasterosteus_aculeatus.BROADS1.ncrna	snRNA	-7.13494	0.024591
mir-100a-2	Salmo salar	miRNA	8.99817	0.024591
ENSGACT00000029516.1	Gasterosteus_aculeatus.BROADS1.ncrna	snoRNA	-3.84804	0.0248281
ENSGACT00000029674.1	Gasterosteus_aculeatus.BROADS1.ncrna	snoRNA	-3.85187	0.0254205
mir-6087	Homo sapiens	miRNA	-17.1035	0.0266083
mir-155-1	Salmo salar	miRNA	-100.178	0.0267529
ENSGACT00000028822.1	Gasterosteus_aculeatus.BROADS1.ncrna	snRNA	-8.75485	0.0268552
mir-155-2	Salmo salar	miRNA	-100.178	0.0270142
ENSGACT00000028608.1	Gasterosteus_aculeatus.BROADS1.ncrna	snRNA	-7.25854	0.0276176
ENSGACT00000028492.1	Gasterosteus_aculeatus.BROADS1.ncrna	snRNA	-83.6487	0.0292323
ENSGACT00000029554.1	Gasterosteus_aculeatus.BROADS1.ncrna	miRNA	-3.32655	0.0300013
ENSGACT00000028278.1	Gasterosteus_aculeatus.BROADS1.ncrna	miRNA	-166.297	0.0306634
ENSGACT00000028903.1	Gasterosteus_aculeatus.BROADS1.ncrna	snRNA	-8.50111	0.0306847
ENSGACT00000028921.1	Gasterosteus_aculeatus.BROADS1.ncrna	rRNA gene_symbol	-149.768	0.0307869
ENSGACT00000028803.1	Gasterosteus_aculeatus.BROADS1.ncrna	snRNA	18.7974	0.0309396
ENSGACT00000028927.1	Gasterosteus_aculeatus.BROADS1.ncrna	snRNA	-7.95818	0.0311085
ENSGACT00000027843.1	Gasterosteus_aculeatus.BROADS1.ncrna	snRNA	-8.78935	0.0315211
ENSGACT00000028805.1	Gasterosteus_aculeatus.BROADS1.ncrna	snRNA	-6.61357	0.0315211
ENSGACT00000029626.1	Gasterosteus_aculeatus.BROADS1.ncrna	snRNA	-83.6487	0.0323735
ENSGACT00000027841.1	Gasterosteus_aculeatus.BROADS1.ncrna	snRNA	-9.59838	0.0328901
ENSGACT00000029500.1	Gasterosteus_aculeatus.BROADS1.ncrna	snRNA	-83.6487	0.0330536
ENSGACT00000029015.1	Gasterosteus_aculeatus.BROADS1.ncrna	miRNA	-166.297	0.0335034
mir-101b-2	Salmo salar	miRNA	5.41861	0.0336807
mir-737	Ictalurus punctatus	miRNA	132.159	0.0337884
ENSGACT00000027949.1	Gasterosteus_aculeatus.BROADS1.ncrna	snRNA	-6.62926	0.0338364
mir-122-1	Gallus gallus	miRNA	212.806	0.0342721
ENSGACT00000028283.1	Gasterosteus_aculeatus.BROADS1.ncrna	miRNA	-166.297	0.0344996
ENSGACT00000028281.1	Gasterosteus_aculeatus.BROADS1.ncrna	miRNA	-166.297	0.0349372
ENSGACT00000028279.1	Gasterosteus_aculeatus.BROADS1.ncrna	miRNA	-166.297	0.0350352
ENSGACT00000028275.1	Gasterosteus_aculeatus.BROADS1.ncrna	miRNA	-166.297	0.0359598
ENSGACT00000029485.1	Gasterosteus_aculeatus.BROADS1.ncrna	snRNA	-83.6487	0.0360559
ENSGACT00000027877.1	Gasterosteus_aculeatus.BROADS1.ncrna	snRNA	-8.4242	0.0363471
ENSGACT00000028271.1	Gasterosteus_aculeatus.BROADS1.ncrna	miRNA	-166.297	0.0365433
ENSGACT00000029478.1	Gasterosteus_aculeatus.BROADS1.ncrna	snRNA	-83.6487	0.0365433
ENSGACT00000029665.1	Gasterosteus_aculeatus.BROADS1.ncrna	snRNA	-83.6487	0.0365433
ENSGACT00000028740.1	Gasterosteus_aculeatus.BROADS1.ncrna	snRNA	18.7396	0.0366882
ENSGACT00000028511.1	Gasterosteus_aculeatus.BROADS1.ncrna	snRNA	-8.17962	0.0369225
mir-122-2	Gallus gallus	miRNA	211.082	0.037434
ENSGACT00000028273.1	Gasterosteus_aculeatus.BROADS1.ncrna	miRNA	-166.297	0.0377887
ENSGACT00000028538.1	Gasterosteus_aculeatus.BROADS1.ncrna	snoRNA	-3.47659	0.0382944
ENSGACT00000028758.1	Gasterosteus_aculeatus.BROADS1.ncrna	snRNA	-8.52205	0.0384201
mir-145	Danio rerio	miRNA	115.908	0.0389512
ENSGACT00000027983.1	Gasterosteus_aculeatus.BROADS1.ncrna	snRNA	-6.68846	0.0392184
ENSGACT00000027922.1	Gasterosteus_aculeatus.BROADS1.ncrna	snRNA	-6.62308	0.0399782
ENSGACT00000028687.1	Gasterosteus_aculeatus.BROADS1.ncrna	snRNA	-8.10546	0.0399782
ENSGACT00000029602.1	Gasterosteus_aculeatus.BROADS1.ncrna	snRNA	-83.6487	0.0399782
ENSGACT00000028422.1	Gasterosteus_aculeatus.BROADS1.ncrna	snRNA	-6.56551	0.0400809
ENSGACT00000028402.1	Gasterosteus_aculeatus.BROADS1.ncrna	snRNA	-6.49478	0.0401265
ENSGACT00000029116.1	Gasterosteus_aculeatus.BROADS1.ncrna	snoRNA	24.4493	0.0407518
ENSGACT00000029600.1	Gasterosteus_aculeatus.BROADS1.ncrna	snRNA	-83.6487	0.0407518
ENSGACT00000029575.1	Gasterosteus_aculeatus.BROADS1.ncrna	snRNA	-83.6487	0.0410042
mir-7a-3	Danio rerio	miRNA	99.358	0.0416396
ENSGACT00000027888.1	Gasterosteus_aculeatus.BROADS1.ncrna	snRNA	-6.25395	0.0418139
ENSGACT00000029138.1	Gasterosteus_aculeatus.BROADS1.ncrna	snoRNA	11.9349	0.0426621
ENSGACT00000028425.1	Gasterosteus_aculeatus.BROADS1.ncrna	snRNA	-7.2135	0.0431991
ENSGACT00000028622.1	Gasterosteus_aculeatus.BROADS1.ncrna	snRNA	-7.98609	0.0431991
ENSGACT00000028772.1	Gasterosteus_aculeatus.BROADS1.ncrna	snRNA	-5.94246	0.045817
ENSGACT00000028433.1	Gasterosteus_aculeatus.BROADS1.ncrna	snRNA	-9.31662	0.0458632
mir-7147	Danio rerio	miRNA	135.264	0.0458632
ENSGACT00000027900.1	Gasterosteus_aculeatus.BROADS1.ncrna	snRNA	-7.7679	0.0461801
mir-7a-1	Danio rerio	miRNA	97.341	0.0461801
ENSGACT00000028658.1	Gasterosteus_aculeatus.BROADS1.ncrna	snRNA	-11.4239	0.0469396
ENSGACT00000028634.1	Gasterosteus_aculeatus.BROADS1.ncrna	snRNA	-8.64246	0.0472522
ENSGACT00000029511.1	Gasterosteus_aculeatus.BROADS1.ncrna	snRNA	-83.6487	0.0472522
mir-205	Fugu rubripes	miRNA	122.65	0.0472522
ENSGACT00000028834.1	Gasterosteus_aculeatus.BROADS1.ncrna	snRNA	-5.87522	0.0483433
mir-155	Cyprinus carpio	miRNA	-149.768	0.0490536
ENSGACT00000028277.1	Gasterosteus_aculeatus.BROADS1.ncrna	miRNA	-149.768	0.0494045
ENSGACT00000027950.1	Gasterosteus_aculeatus.BROADS1.ncrna	snRNA	-6.53611	0.0498249
ENSGACT00000027972.1	Gasterosteus_aculeatus.BROADS1.ncrna	snRNA	-6.8228	0.0498249
ENSGACT00000028845.1	Gasterosteus_aculeatus.BROADS1.ncrna	snRNA	-5.88089	0.0506339

## Sheet: Morula-FLX
Small RNA - Name	Small RNA - Resource	Biotype	Morula vs Flexion - Fold change	Morula vs Flexion,- FDR p-value correction
ENSGACT00000028022.1	Gasterosteus_aculeatus.BROADS1.ncrna	miRNA	-3316.49	1.09331e-64
ENSGACT00000029003.1	Gasterosteus_aculeatus.BROADS1.ncrna	miRNA	-3318.55	1.09331e-64
ENSGACT00000029082.1	Gasterosteus_aculeatus.BROADS1.ncrna	miRNA	-27109.8	1.09331e-64
ENSGACT00000028023.1	Gasterosteus_aculeatus.BROADS1.ncrna	miRNA	-27142.8	1.78474e-64
ENSGACT00000028997.1	Gasterosteus_aculeatus.BROADS1.ncrna	miRNA	-5922.74	1.78474e-64
ENSGACT00000029008.1	Gasterosteus_aculeatus.BROADS1.ncrna	miRNA	-5937.37	2.29627e-64
ENSGACT00000029020.1	Gasterosteus_aculeatus.BROADS1.ncrna	miRNA	-4236.31	2.29627e-64
ENSGACT00000028010.1	Gasterosteus_aculeatus.BROADS1.ncrna	miRNA	-4284.35	2.41405e-64
ENSGACT00000029067.1	Gasterosteus_aculeatus.BROADS1.ncrna	miRNA	-27308.1	2.41405e-64
ENSGACT00000029057.1	Gasterosteus_aculeatus.BROADS1.ncrna	miRNA	-9744.5	2.43063e-64
ENSGACT00000028986.1	Gasterosteus_aculeatus.BROADS1.ncrna	miRNA	-27043.6	2.58491e-64
ENSGACT00000028002.1	Gasterosteus_aculeatus.BROADS1.ncrna	miRNA	-5941.16	2.746e-64
ENSGACT00000028020.1	Gasterosteus_aculeatus.BROADS1.ncrna	miRNA	-27208.9	2.746e-64
ENSGACT00000028934.1	Gasterosteus_aculeatus.BROADS1.ncrna	miRNA	-9714.93	2.746e-64
ENSGACT00000028009.1	Gasterosteus_aculeatus.BROADS1.ncrna	miRNA	-3304.27	3.17289e-64
ENSGACT00000029044.1	Gasterosteus_aculeatus.BROADS1.ncrna	miRNA	-27126.3	3.71755e-64
ENSGACT00000028018.1	Gasterosteus_aculeatus.BROADS1.ncrna	miRNA	-27126.3	3.74693e-64
ENSGACT00000028016.1	Gasterosteus_aculeatus.BROADS1.ncrna	miRNA	-27060.2	3.84888e-64
ENSGACT00000028967.1	Gasterosteus_aculeatus.BROADS1.ncrna	miRNA	-27076.7	3.88603e-64
ENSGACT00000029049.1	Gasterosteus_aculeatus.BROADS1.ncrna	miRNA	-27208.9	3.88603e-64
ENSGACT00000029025.1	Gasterosteus_aculeatus.BROADS1.ncrna	miRNA	-27175.9	5.5486e-64
ENSGACT00000029094.1	Gasterosteus_aculeatus.BROADS1.ncrna	miRNA	-27142.8	5.76264e-64
ENSGACT00000028004.1	Gasterosteus_aculeatus.BROADS1.ncrna	miRNA	-3296.15	6.83107e-64
ENSGACT00000028977.1	Gasterosteus_aculeatus.BROADS1.ncrna	miRNA	-9738.8	6.83107e-64
ENSGACT00000029088.1	Gasterosteus_aculeatus.BROADS1.ncrna	miRNA	-27159.4	6.83107e-64
ENSGACT00000028976.1	Gasterosteus_aculeatus.BROADS1.ncrna	miRNA	-27076.7	7.44431e-64
ENSGACT00000028008.1	Gasterosteus_aculeatus.BROADS1.ncrna	miRNA	-26977.5	1.36011e-63
ENSGACT00000029089.1	Gasterosteus_aculeatus.BROADS1.ncrna	miRNA	-9703.36	1.49855e-63
ENSGACT00000028013.1	Gasterosteus_aculeatus.BROADS1.ncrna	miRNA	-27109.8	1.67922e-63
ENSGACT00000029106.1	Gasterosteus_aculeatus.BROADS1.ncrna	miRNA	-27126.3	1.82206e-63
ENSGACT00000028027.1	Gasterosteus_aculeatus.BROADS1.ncrna	miRNA	-9727.12	2.10075e-63
ENSGACT00000028940.1	Gasterosteus_aculeatus.BROADS1.ncrna	miRNA	-27142.8	2.25825e-63
ENSGACT00000028017.1	Gasterosteus_aculeatus.BROADS1.ncrna	miRNA	-3298.08	3.07421e-63
ENSGACT00000029053.1	Gasterosteus_aculeatus.BROADS1.ncrna	miRNA	-27142.8	3.35913e-63
ENSGACT00000028031.1	Gasterosteus_aculeatus.BROADS1.ncrna	miRNA	-27076.7	4.06613e-63
ENSGACT00000028032.1	Gasterosteus_aculeatus.BROADS1.ncrna	miRNA	-27076.7	4.06613e-63
ENSGACT00000028015.1	Gasterosteus_aculeatus.BROADS1.ncrna	miRNA	-5934.75	4.79791e-63
ENSGACT00000028005.1	Gasterosteus_aculeatus.BROADS1.ncrna	miRNA	-5931.21	6.95626e-63
ENSGACT00000028033.1	Gasterosteus_aculeatus.BROADS1.ncrna	miRNA	-27010.6	7.37645e-63
ENSGACT00000029110.1	Gasterosteus_aculeatus.BROADS1.ncrna	miRNA	-27126.3	8.77433e-63
ENSGACT00000029017.1	Gasterosteus_aculeatus.BROADS1.ncrna	miRNA	-5953.12	1.42715e-62
ENSGACT00000029086.1	Gasterosteus_aculeatus.BROADS1.ncrna	miRNA	-3304.03	1.96414e-62
ENSGACT00000028978.1	Gasterosteus_aculeatus.BROADS1.ncrna	miRNA	-27126.3	2.005e-62
ENSGACT00000028025.1	Gasterosteus_aculeatus.BROADS1.ncrna	miRNA	-26994.1	2.45742e-62
ENSGACT00000029080.1	Gasterosteus_aculeatus.BROADS1.ncrna	miRNA	-2726.84	2.95746e-62
ENSGACT00000028007.1	Gasterosteus_aculeatus.BROADS1.ncrna	miRNA	-27076.7	4.4998e-62
ENSGACT00000028014.1	Gasterosteus_aculeatus.BROADS1.ncrna	miRNA	-9744.56	4.4998e-62
ENSGACT00000029063.1	Gasterosteus_aculeatus.BROADS1.ncrna	miRNA	-27027.1	5.56764e-62
ENSGACT00000029095.1	Gasterosteus_aculeatus.BROADS1.ncrna	miRNA	-27043.6	8.21364e-62
ENSGACT00000028028.1	Gasterosteus_aculeatus.BROADS1.ncrna	miRNA	-5906.56	1.21878e-61
ENSGACT00000029061.1	Gasterosteus_aculeatus.BROADS1.ncrna	miRNA	-27192.4	1.23478e-61
ENSGACT00000028991.1	Gasterosteus_aculeatus.BROADS1.ncrna	miRNA	-5917.44	1.26165e-61
ENSGACT00000029047.1	Gasterosteus_aculeatus.BROADS1.ncrna	miRNA	-27175.9	1.2756e-61
ENSGACT00000028030.1	Gasterosteus_aculeatus.BROADS1.ncrna	miRNA	-5910.25	1.52365e-61
ENSGACT00000028960.1	Gasterosteus_aculeatus.BROADS1.ncrna	miRNA	-5917.74	4.252e-61
ENSGACT00000029027.1	Gasterosteus_aculeatus.BROADS1.ncrna	miRNA	-27126.3	5.37219e-61
ENSGACT00000028024.1	Gasterosteus_aculeatus.BROADS1.ncrna	miRNA	-2296.51	5.48639e-61
ENSGACT00000028974.1	Gasterosteus_aculeatus.BROADS1.ncrna	miRNA	-9704.23	6.2706e-61
ENSGACT00000028293.1	Gasterosteus_aculeatus.BROADS1.ncrna	miRNA	-27010.6	6.89114e-61
ENSGACT00000029084.1	Gasterosteus_aculeatus.BROADS1.ncrna	miRNA	-3335.23	7.82691e-61
ENSGACT00000028994.1	Gasterosteus_aculeatus.BROADS1.ncrna	miRNA	-26977.5	1.21502e-60
ENSGACT00000029079.1	Gasterosteus_aculeatus.BROADS1.ncrna	miRNA	-27010.6	1.27219e-60
ENSGACT00000028006.1	Gasterosteus_aculeatus.BROADS1.ncrna	miRNA	-27043.6	1.33359e-60
ENSGACT00000028019.1	Gasterosteus_aculeatus.BROADS1.ncrna	miRNA	-5925.29	1.33359e-60
ENSGACT00000029034.1	Gasterosteus_aculeatus.BROADS1.ncrna	miRNA	-5899.93	1.33359e-60
ENSGACT00000029071.1	Gasterosteus_aculeatus.BROADS1.ncrna	miRNA	-26961	1.38553e-60
ENSGACT00000029028.1	Gasterosteus_aculeatus.BROADS1.ncrna	miRNA	-27027.1	1.57914e-60
ENSGACT00000029087.1	Gasterosteus_aculeatus.BROADS1.ncrna	miRNA	-27027.1	2.0997e-60
ENSGACT00000028029.1	Gasterosteus_aculeatus.BROADS1.ncrna	miRNA	-27043.6	2.91989e-60
ENSGACT00000028003.1	Gasterosteus_aculeatus.BROADS1.ncrna	miRNA	-27093.2	3.18624e-60
ENSGACT00000029052.1	Gasterosteus_aculeatus.BROADS1.ncrna	miRNA	-26977.5	4.01111e-60
ENSGACT00000028947.1	Gasterosteus_aculeatus.BROADS1.ncrna	miRNA	-26994.1	4.42107e-60
ENSGACT00000028966.1	Gasterosteus_aculeatus.BROADS1.ncrna	miRNA	-27159.4	5.90219e-60
ENSGACT00000028963.1	Gasterosteus_aculeatus.BROADS1.ncrna	miRNA	-27043.6	5.97334e-60
ENSGACT00000028011.1	Gasterosteus_aculeatus.BROADS1.ncrna	miRNA	-9686.81	6.73871e-60
ENSGACT00000028012.1	Gasterosteus_aculeatus.BROADS1.ncrna	miRNA	-27126.3	1.00341e-59
ENSGACT00000029046.1	Gasterosteus_aculeatus.BROADS1.ncrna	miRNA	-27027.1	1.18557e-59
ENSGACT00000028021.1	Gasterosteus_aculeatus.BROADS1.ncrna	miRNA	-9716.56	1.54669e-59
ENSGACT00000028026.1	Gasterosteus_aculeatus.BROADS1.ncrna	miRNA	-27076.7	1.79107e-59
ENSGACT00000029048.1	Gasterosteus_aculeatus.BROADS1.ncrna	miRNA	-26944.5	2.13068e-59
ENSGACT00000028075.1	Gasterosteus_aculeatus.BROADS1.ncrna	miRNA	-3315.72	3.0497e-59
ENSGACT00000028941.1	Gasterosteus_aculeatus.BROADS1.ncrna	miRNA	-27060.2	3.0776e-59
ENSGACT00000028969.1	Gasterosteus_aculeatus.BROADS1.ncrna	miRNA	-27010.6	5.50953e-59
ENSGACT00000028933.1	Gasterosteus_aculeatus.BROADS1.ncrna	miRNA	-27010.6	6.22794e-59
ENSGACT00000029073.1	Gasterosteus_aculeatus.BROADS1.ncrna	miRNA	-27010.6	7.05538e-59
ENSGACT00000028034.1	Gasterosteus_aculeatus.BROADS1.ncrna	miRNA	-27060.2	1.14212e-58
ENSGACT00000029009.1	Gasterosteus_aculeatus.BROADS1.ncrna	miRNA	-26961	2.27108e-58
ENSGACT00000028245.1	Gasterosteus_aculeatus.BROADS1.ncrna	miRNA	-22646.7	8.74627e-47
ENSGACT00000027737.1	Gasterosteus_aculeatus.BROADS1.ncrna	Mt_tRNA	-18795.3	1.83714e-44
ENSGACT00000028992.1	Gasterosteus_aculeatus.BROADS1.ncrna	miRNA	-8232.81	1.46871e-38
ENSGACT00000027719.1	Gasterosteus_aculeatus.BROADS1.ncrna	Mt_tRNA	-160.46	2.47652e-37
ENSGACT00000027713.1	Gasterosteus_aculeatus.BROADS1.ncrna	Mt_rRNA	-655.204	1.18218e-29
mir-10c	Danio rerio	miRNA	247.406	2.75735e-29
mir-192	Cyprinus carpio	miRNA	875.153	5.95894e-29
mir-10c	Cyprinus carpio	miRNA	225.634	3.70002e-28
mir-10d	Cyprinus carpio	miRNA	309.239	7.62473e-27
mir-218a	Cyprinus carpio	miRNA	19887.3	2.75069e-25
mir-199	Cyprinus carpio	miRNA	78626.6	4.5623e-24
ENSGACT00000029652.1	Gasterosteus_aculeatus.BROADS1.ncrna	snoRNA	-37.5949	1.06942e-23
mir-194	Cyprinus carpio	miRNA	553.213	2.22973e-23
ENSGACT00000027712.1	Gasterosteus_aculeatus.BROADS1.ncrna	Mt_tRNA	-121114	5.45522e-23
mir-8159	Salmo salar	miRNA	979.968	6.29701e-22
mir-9	Cyprinus carpio	miRNA	149.236	6.39796e-22
mir-2184	Danio rerio	miRNA	114.278	1.4124e-21
mir-10a	Danio rerio	miRNA	225.814	4.70459e-21
mir-192	Oryzias latipes	miRNA	23655.4	6.08571e-21
mir-10a	Homo sapiens	miRNA	16139.8	1.16139e-20
ENSGACT00000029569.1	Gasterosteus_aculeatus.BROADS1.ncrna	snoRNA	-92.1149	7.72161e-20
mir-10d	Danio rerio	miRNA	161.266	8.56149e-20
mir-301b	Salmo salar	miRNA	12741.7	1.21374e-19
let-7j	Cyprinus carpio	miRNA	83.2416	1.41566e-19
mir-126	Cyprinus carpio	miRNA	75.4456	2.1167e-19
mir-204-1	Danio rerio	miRNA	138.71	3.32418e-19
mir-204-2	Danio rerio	miRNA	135.651	3.44276e-19
mir-205	Cyprinus carpio	miRNA	169.242	5.51788e-19
mir-182	Danio rerio	miRNA	909.032	7.10988e-19
mir-181b	Cyprinus carpio	miRNA	15654.4	7.20918e-19
mir-455	Oryzias latipes	miRNA	12689.6	2.48279e-18
ENSGACT00000028578.1	Gasterosteus_aculeatus.BROADS1.ncrna	snRNA	-27.4845	1.11907e-17
mir-455	Cyprinus carpio	miRNA	324.503	3.38655e-17
mir-459	Danio rerio	miRNA	46612.9	4.2201e-17
mir-459	Salmo salar	miRNA	86503.8	6.26407e-17
mir-21-2	Oryzias latipes	miRNA	66.0367	6.95623e-17
mir-196a	Cyprinus carpio	miRNA	14751	1.09423e-16
mir-182	Hippoglossus hippoglossus	miRNA	38674.4	1.46746e-16
mir-144	Paralichthys olivaceus	miRNA	6319.78	1.55676e-16
mir-133a	Cyprinus carpio	miRNA	7745.83	1.96125e-16
mir-203b	Danio rerio	miRNA	63.3732	2.31722e-16
mir-196b	Cyprinus carpio	miRNA	7324.48	1.00006e-15
ENSGACT00000029462.1	Gasterosteus_aculeatus.BROADS1.ncrna	snoRNA	-1058.9	1.63614e-15
ENSGACT00000029459.1	Gasterosteus_aculeatus.BROADS1.ncrna	snoRNA	-1009.31	2.8353e-15
ENSGACT00000027933.1	Gasterosteus_aculeatus.BROADS1.ncrna	snRNA	-740.159	5.10937e-15
ENSGACT00000027731.1	Gasterosteus_aculeatus.BROADS1.ncrna	Mt_tRNA	-2083.75	1.43002e-14
mir-133a-1	Danio rerio	miRNA	5100.09	1.697e-14
ENSGACT00000029638.1	Gasterosteus_aculeatus.BROADS1.ncrna	snoRNA	-820.343	2.29865e-14
mir-196	Hippoglossus hippoglossus	miRNA	9391.58	3.15942e-14
ENSGACT00000029431.1	Gasterosteus_aculeatus.BROADS1.ncrna	snoRNA	-82.3084	6.37202e-14
let-7d-1	Danio rerio	miRNA	75.5832	6.63605e-14
ENSGACT00000029155.1	Gasterosteus_aculeatus.BROADS1.ncrna	snoRNA	-1141.55	7.70415e-14
let-7h	Danio rerio	miRNA	58.7573	8.5375e-14
let-7d-2	Danio rerio	miRNA	73.7644	8.6404e-14
mir-30c-1	Salmo salar	miRNA	36.8602	8.65964e-14
mir-30c-2	Salmo salar	miRNA	36.8544	9.08938e-14
mir-222a	Ictalurus punctatus	miRNA	53.8563	1.14411e-13
ENSGACT00000029455.1	Gasterosteus_aculeatus.BROADS1.ncrna	snoRNA	-63.9288	2.42122e-13
ENSGACT00000028538.1	Gasterosteus_aculeatus.BROADS1.ncrna	snoRNA	-32.9271	2.52581e-13
ENSGACT00000028807.1	Gasterosteus_aculeatus.BROADS1.ncrna	rRNA gene_symbol	65.2552	3.26988e-13
let-7e	Danio rerio	miRNA	55.9702	3.3048e-13
ENSGACT00000029534.1	Gasterosteus_aculeatus.BROADS1.ncrna	rRNA gene_symbol	65.2814	3.40274e-13
ENSGACT00000028452.1	Gasterosteus_aculeatus.BROADS1.ncrna	rRNA gene_symbol	62.7438	3.63224e-13
mir-210	Danio rerio	miRNA	8335.27	3.73332e-13
ENSGACT00000027715.1	Gasterosteus_aculeatus.BROADS1.ncrna	Mt_rRNA	-2877.78	3.94018e-13
ENSGACT00000029677.1	Gasterosteus_aculeatus.BROADS1.ncrna	snoRNA	-1240.73	4.10478e-13
mir-96	Cyprinus carpio	miRNA	9405.49	5.10528e-13
ENSGACT00000029456.1	Gasterosteus_aculeatus.BROADS1.ncrna	snoRNA	-61.0175	5.18681e-13
ENSGACT00000028605.1	Gasterosteus_aculeatus.BROADS1.ncrna	rRNA gene_symbol	60.4467	5.33341e-13
ENSGACT00000028629.1	Gasterosteus_aculeatus.BROADS1.ncrna	rRNA gene_symbol	66.1488	5.98535e-13
mir-315	Petromyzon marinus	miRNA	4861.86	6.66463e-13
mir-199a-1	Oryzias latipes	miRNA	3766.34	6.75623e-13
ENSGACT00000027970.1	Gasterosteus_aculeatus.BROADS1.ncrna	rRNA gene_symbol	58.3277	6.78364e-13
mir-182	Cyprinus carpio	miRNA	225.379	6.78364e-13
mir-199a-2	Oryzias latipes	miRNA	3771.44	6.8892e-13
mir-199a-3	Oryzias latipes	miRNA	3749.45	7.51885e-13
mir-199a-4	Oryzias latipes	miRNA	3768.14	7.80611e-13
ENSGACT00000029330.1	Gasterosteus_aculeatus.BROADS1.ncrna	snRNA	-229.636	8.24741e-13
let-7f	Danio rerio	miRNA	46.4475	8.50853e-13
mir-214-3	Salmo salar	miRNA	3377.14	9.56875e-13
mir-214-2	Salmo salar	miRNA	3370.47	1.04829e-12
mir-214-1	Salmo salar	miRNA	3354.19	1.13473e-12
mir-194a	Danio rerio	miRNA	7162.91	1.62413e-12
mir-205	Ictalurus punctatus	miRNA	115.231	2.15972e-12
mir-192b	Salmo salar	miRNA	4282.28	2.28599e-12
mir-194b	Salmo salar	miRNA	7400.42	2.28599e-12
ENSGACT00000029416.1	Gasterosteus_aculeatus.BROADS1.ncrna	snoRNA	-45.4557	2.75547e-12
mir-144	Oryzias latipes	miRNA	3286.15	3.01007e-12
mir-204	Oryzias latipes	miRNA	2757.49	3.19534e-12
mir-142a	Danio rerio	miRNA	5926.82	3.42301e-12
ENSGACT00000028858.1	Gasterosteus_aculeatus.BROADS1.ncrna	snRNA	-662.189	4.07185e-12
mir-10b	Oryzias latipes	miRNA	3880.27	4.07185e-12
ENSGACT00000027740.1	Gasterosteus_aculeatus.BROADS1.ncrna	Mt_tRNA	-750.24	4.1905e-12
ENSGACT00000027735.1	Gasterosteus_aculeatus.BROADS1.ncrna	Mt_tRNA	-6381.48	4.4912e-12
mir-182	Petromyzon marinus	miRNA	192.51	4.85691e-12
mir-181b-1	Oryzias latipes	miRNA	153.728	5.66534e-12
mir-181b-2	Oryzias latipes	miRNA	153.596	5.66534e-12
mir-499	Cyprinus carpio	miRNA	3912.9	6.68903e-12
mir-146a	Cyprinus carpio	miRNA	37.522	7.79434e-12
ENSGACT00000029463.1	Gasterosteus_aculeatus.BROADS1.ncrna	rRNA gene_symbol	-23.7883	1.14745e-11
mir-190b	Danio rerio	miRNA	4957.18	1.16444e-11
ENSGACT00000027714.1	Gasterosteus_aculeatus.BROADS1.ncrna	Mt_tRNA	-11836.3	1.40874e-11
mir-9-4	Danio rerio	miRNA	46.1451	1.74091e-11
mir-9-5	Danio rerio	miRNA	46.1404	1.8011e-11
mir-181b	Salmo salar	miRNA	91.8107	1.98857e-11
mir-222a	Danio rerio	miRNA	55.2855	2.05002e-11
mir-183	Ictalurus punctatus	miRNA	90.8823	2.11449e-11
mir-218b	Cyprinus carpio	miRNA	4934.8	2.2859e-11
mir-9-1	Danio rerio	miRNA	44.474	2.32846e-11
mir-9-2	Danio rerio	miRNA	44.4161	2.3387e-11
mir-9-7	Danio rerio	miRNA	44.4404	2.35699e-11
mir-9-6	Danio rerio	miRNA	44.4243	2.43015e-11
mir-31	Gallus gallus	miRNA	51.0567	2.97044e-11
mir-9-3	Danio rerio	miRNA	42.8715	3.31364e-11
ENSGACT00000027720.1	Gasterosteus_aculeatus.BROADS1.ncrna	Mt_tRNA	-1075.43	3.47729e-11
mir-192	Petromyzon marinus	miRNA	4027.02	3.61701e-11
mir-181b-1	Homo sapiens	miRNA	109.931	3.72226e-11
mir-21	Paralichthys olivaceus	miRNA	22.327	3.92353e-11
mir-181b-2	Homo sapiens	miRNA	104.617	4.82921e-11
mir-183-2	Oryzias latipes	miRNA	5496.36	5.97044e-11
mir-183-1	Oryzias latipes	miRNA	5488.78	6.23005e-11
ENSGACT00000029183.1	Gasterosteus_aculeatus.BROADS1.ncrna	snoRNA	-39.0466	6.40044e-11
mir-130a-2	Salmo salar	miRNA	66.8671	1.3259e-10
mir-130a-1	Salmo salar	miRNA	66.8023	1.3999e-10
ENSGACT00000029366.1	Gasterosteus_aculeatus.BROADS1.ncrna	snoRNA	-11.3054	1.42242e-10
mir-1388	Danio rerio	miRNA	2631.59	1.42242e-10
mir-221-3	Ictalurus punctatus	miRNA	39.7532	1.50355e-10
mir-30b	Salmo salar	miRNA	32.0667	1.88267e-10
mir-724	Cyprinus carpio	miRNA	72.0732	1.97165e-10
mir-135a	Salmo salar	miRNA	3610.4	2.56369e-10
mir-133a-2	Mus musculus	miRNA	2848.21	3.13793e-10
mir-731	Salmo salar	miRNA	3853.58	3.74378e-10
mir-133a-1	Mus musculus	miRNA	2848.21	3.82033e-10
ENSGACT00000029489.1	Gasterosteus_aculeatus.BROADS1.ncrna	miRNA	-16.044	5.641e-10
mir-10d	Fugu rubripes	miRNA	1478.09	7.45408e-10
mir-181a-2	Oryzias latipes	miRNA	57.7466	7.7466e-10
ENSGACT00000027798.1	Gasterosteus_aculeatus.BROADS1.ncrna	snRNA	-203.165	7.90799e-10
mir-222a-2	Salmo salar	miRNA	31.3017	7.98564e-10
mir-145	Ictalurus punctatus	miRNA	2417.95	1.0344e-09
mir-181a-1	Oryzias latipes	miRNA	51.9635	1.07627e-09
mir-135b	Danio rerio	miRNA	2643.74	1.41768e-09
mir-10b	Cyprinus carpio	miRNA	26.953	1.56313e-09
ENSGACT00000029021.1	Gasterosteus_aculeatus.BROADS1.ncrna	miRNA	1454.37	1.70457e-09
mir-222a-1	Salmo salar	miRNA	29.0944	1.7969e-09
mir-10b-2	Danio rerio	miRNA	24.9736	2.07158e-09
mir-10b-1	Danio rerio	miRNA	25.0447	2.11591e-09
ENSGACT00000028167.1	Gasterosteus_aculeatus.BROADS1.ncrna	miRNA	-810.957	2.12543e-09
ENSGACT00000028072.1	Gasterosteus_aculeatus.BROADS1.ncrna	miRNA	1948.3	2.56511e-09
ENSGACT00000028181.1	Gasterosteus_aculeatus.BROADS1.ncrna	miRNA	-794.427	2.72569e-09
mir-181b-1	Danio rerio	miRNA	74.6343	2.77106e-09
mir-181b-2	Danio rerio	miRNA	73.3535	3.05077e-09
ENSGACT00000028151.1	Gasterosteus_aculeatus.BROADS1.ncrna	miRNA	-777.897	3.06556e-09
ENSGACT00000028158.1	Gasterosteus_aculeatus.BROADS1.ncrna	miRNA	-794.427	3.08633e-09
ENSGACT00000028574.1	Gasterosteus_aculeatus.BROADS1.ncrna	snRNA	-579.541	3.10808e-09
ENSGACT00000028834.1	Gasterosteus_aculeatus.BROADS1.ncrna	snRNA	-105.66	3.55106e-09
ENSGACT00000028147.1	Gasterosteus_aculeatus.BROADS1.ncrna	miRNA	-794.427	3.68948e-09
mir-194	Oryzias latipes	miRNA	2172.69	3.79741e-09
mir-24-1	Fugu rubripes	miRNA	1379.62	4.26879e-09
ENSGACT00000028180.1	Gasterosteus_aculeatus.BROADS1.ncrna	miRNA	-794.427	4.67943e-09
mir-26a-3	Danio rerio	miRNA	28.8577	5.14259e-09
ENSGACT00000028176.1	Gasterosteus_aculeatus.BROADS1.ncrna	miRNA	-761.368	5.14816e-09
ENSGACT00000028156.1	Gasterosteus_aculeatus.BROADS1.ncrna	miRNA	-761.368	5.27019e-09
let-7c	Oryzias latipes	miRNA	2185.21	5.62114e-09
mir-499-2	Ictalurus punctatus	miRNA	2017.8	5.63251e-09
mir-499-1	Ictalurus punctatus	miRNA	2017.93	5.77743e-09
ENSGACT00000028182.1	Gasterosteus_aculeatus.BROADS1.ncrna	miRNA	-761.368	6.44866e-09
ENSGACT00000028598.1	Gasterosteus_aculeatus.BROADS1.ncrna	snRNA	-579.541	6.60481e-09
ENSGACT00000028165.1	Gasterosteus_aculeatus.BROADS1.ncrna	miRNA	-777.897	6.76556e-09
ENSGACT00000028166.1	Gasterosteus_aculeatus.BROADS1.ncrna	miRNA	-777.897	6.92826e-09
ENSGACT00000028152.1	Gasterosteus_aculeatus.BROADS1.ncrna	miRNA	-761.368	6.98724e-09
ENSGACT00000028155.1	Gasterosteus_aculeatus.BROADS1.ncrna	miRNA	-761.368	6.98724e-09
ENSGACT00000028161.1	Gasterosteus_aculeatus.BROADS1.ncrna	miRNA	-777.897	7.46082e-09
ENSGACT00000028162.1	Gasterosteus_aculeatus.BROADS1.ncrna	miRNA	-761.368	7.49411e-09
ENSGACT00000028149.1	Gasterosteus_aculeatus.BROADS1.ncrna	miRNA	-777.897	7.66041e-09
ENSGACT00000028805.1	Gasterosteus_aculeatus.BROADS1.ncrna	snRNA	-81.7893	8.97416e-09
ENSGACT00000029675.1	Gasterosteus_aculeatus.BROADS1.ncrna	snoRNA	-10.3323	9.05459e-09
mir-34	Cyprinus carpio	miRNA	1221.84	9.13377e-09
mir-26a-1	Danio rerio	miRNA	27.4361	9.98121e-09
ENSGACT00000027999.1	Gasterosteus_aculeatus.BROADS1.ncrna	miRNA	997.639	1.03183e-08
ENSGACT00000028169.1	Gasterosteus_aculeatus.BROADS1.ncrna	miRNA	-761.368	1.04351e-08
ENSGACT00000028358.1	Gasterosteus_aculeatus.BROADS1.ncrna	snRNA	-513.422	1.04351e-08
mir-27b-1	Salmo salar	miRNA	73.6057	1.08187e-08
ENSGACT00000028148.1	Gasterosteus_aculeatus.BROADS1.ncrna	miRNA	-761.368	1.14194e-08
mir-196a-1	Ictalurus punctatus	miRNA	3231.64	1.20167e-08
ENSGACT00000027972.1	Gasterosteus_aculeatus.BROADS1.ncrna	snRNA	-130.714	1.25048e-08
ENSGACT00000028153.1	Gasterosteus_aculeatus.BROADS1.ncrna	miRNA	-761.368	1.25048e-08
ENSGACT00000028184.1	Gasterosteus_aculeatus.BROADS1.ncrna	miRNA	-777.897	1.27909e-08
ENSGACT00000028178.1	Gasterosteus_aculeatus.BROADS1.ncrna	miRNA	-777.897	1.29994e-08
ENSGACT00000028953.1	Gasterosteus_aculeatus.BROADS1.ncrna	miRNA	-6.75973	1.32947e-08
ENSGACT00000028936.1	Gasterosteus_aculeatus.BROADS1.ncrna	miRNA	-6.74684	1.36533e-08
mir-196a-2	Ictalurus punctatus	miRNA	3222.15	1.36533e-08
ENSGACT00000028937.1	Gasterosteus_aculeatus.BROADS1.ncrna	miRNA	-6.75066	1.36951e-08
ENSGACT00000028938.1	Gasterosteus_aculeatus.BROADS1.ncrna	miRNA	-6.74903	1.37506e-08
ENSGACT00000028954.1	Gasterosteus_aculeatus.BROADS1.ncrna	miRNA	-6.72728	1.40589e-08
ENSGACT00000028160.1	Gasterosteus_aculeatus.BROADS1.ncrna	miRNA	-744.838	1.4416e-08
ENSGACT00000028950.1	Gasterosteus_aculeatus.BROADS1.ncrna	miRNA	-6.73959	1.44416e-08
ENSGACT00000028935.1	Gasterosteus_aculeatus.BROADS1.ncrna	miRNA	-7.30042	1.64928e-08
mir-100-1	Oryzias latipes	miRNA	30.2828	1.6741e-08
ENSGACT00000028157.1	Gasterosteus_aculeatus.BROADS1.ncrna	miRNA	-761.368	1.7099e-08
ENSGACT00000028332.1	Gasterosteus_aculeatus.BROADS1.ncrna	miRNA	1630.28	1.93867e-08
ENSGACT00000028177.1	Gasterosteus_aculeatus.BROADS1.ncrna	miRNA	-761.368	2.0563e-08
ENSGACT00000028179.1	Gasterosteus_aculeatus.BROADS1.ncrna	miRNA	-761.368	2.0563e-08
mir-142	Oryzias latipes	miRNA	1346.49	2.05814e-08
ENSGACT00000029484.1	Gasterosteus_aculeatus.BROADS1.ncrna	snoRNA	-24.6862	2.08416e-08
ENSGACT00000028164.1	Gasterosteus_aculeatus.BROADS1.ncrna	miRNA	-744.838	2.08856e-08
ENSGACT00000028175.1	Gasterosteus_aculeatus.BROADS1.ncrna	miRNA	-744.838	2.09481e-08
ENSGACT00000028845.1	Gasterosteus_aculeatus.BROADS1.ncrna	snRNA	-77.0012	2.14121e-08
mir-27b-2	Salmo salar	miRNA	49.3894	2.20086e-08
mir-100-2	Oryzias latipes	miRNA	29.0389	2.25483e-08
mir-26-1	Oryzias latipes	miRNA	16.4511	2.27391e-08
mir-26-2	Oryzias latipes	miRNA	16.4602	2.28267e-08
ENSGACT00000028150.1	Gasterosteus_aculeatus.BROADS1.ncrna	miRNA	-744.838	2.31699e-08
ENSGACT00000028163.1	Gasterosteus_aculeatus.BROADS1.ncrna	miRNA	-744.838	2.31699e-08
mir-26-3	Oryzias latipes	miRNA	16.4551	2.31823e-08
ENSGACT00000028146.1	Gasterosteus_aculeatus.BROADS1.ncrna	miRNA	-728.308	2.74231e-08
mir-200b-2	Salmo salar	miRNA	56.6971	2.92137e-08
mir-455-2	Danio rerio	miRNA	1099.52	2.92137e-08
ENSGACT00000027888.1	Gasterosteus_aculeatus.BROADS1.ncrna	snRNA	-72.2223	3.13744e-08
ENSGACT00000028183.1	Gasterosteus_aculeatus.BROADS1.ncrna	miRNA	-711.779	3.46502e-08
mir-133b-1	Salmo salar	miRNA	925.971	3.46502e-08
ENSGACT00000028174.1	Gasterosteus_aculeatus.BROADS1.ncrna	miRNA	-711.779	3.80642e-08
mir-133b-2	Salmo salar	miRNA	919.804	4.32828e-08
ENSGACT00000028173.1	Gasterosteus_aculeatus.BROADS1.ncrna	miRNA	-711.779	4.53411e-08
mir-130c-2	Danio rerio	miRNA	1734.65	4.54111e-08
mir-133-1	Oryzias latipes	miRNA	1355.55	4.63136e-08
ENSGACT00000027946.1	Gasterosteus_aculeatus.BROADS1.ncrna	snRNA	-54.6844	4.64104e-08
ENSGACT00000028402.1	Gasterosteus_aculeatus.BROADS1.ncrna	snRNA	-69.287	4.68321e-08
mir-138	Cyprinus carpio	miRNA	58.5709	4.8716e-08
mir-133-2	Oryzias latipes	miRNA	1356.12	5.07491e-08
ENSGACT00000028168.1	Gasterosteus_aculeatus.BROADS1.ncrna	miRNA	-695.249	5.20072e-08
mir-3618	Ictalurus punctatus	miRNA	960.529	5.28441e-08
mir-130c-1	Danio rerio	miRNA	1740.22	5.68851e-08
ENSGACT00000028159.1	Gasterosteus_aculeatus.BROADS1.ncrna	miRNA	-711.779	5.81703e-08
mir-724	Danio rerio	miRNA	2431.47	6.09726e-08
mir-218a-1	Ictalurus punctatus	miRNA	2017.93	6.12292e-08
mir-218a-2	Ictalurus punctatus	miRNA	2017.93	6.44353e-08
let-7c-2	Danio rerio	miRNA	23.8012	7.01993e-08
ENSGACT00000027815.1	Gasterosteus_aculeatus.BROADS1.ncrna	snRNA	-128.359	7.53025e-08
ENSGACT00000028154.1	Gasterosteus_aculeatus.BROADS1.ncrna	miRNA	-695.249	7.79009e-08
mir-130b	Homo sapiens	miRNA	40.4921	8.12271e-08
ENSGACT00000028957.1	Gasterosteus_aculeatus.BROADS1.ncrna	miRNA	1189.57	8.33798e-08
ENSGACT00000028797.1	Gasterosteus_aculeatus.BROADS1.ncrna	snRNA	-447.303	8.96882e-08
let-7c-1	Danio rerio	miRNA	22.8527	9.37854e-08
mir-200b-1	Salmo salar	miRNA	42.6502	9.97243e-08
ENSGACT00000027726.1	Gasterosteus_aculeatus.BROADS1.ncrna	Mt_tRNA	-1125.02	1.02519e-07
ENSGACT00000029202.1	Gasterosteus_aculeatus.BROADS1.ncrna	rRNA	-8.51237	1.04082e-07
mir-215	Gallus gallus	miRNA	2353.02	1.11581e-07
mir-192	Ictalurus punctatus	miRNA	1114.92	1.12814e-07
ENSGACT00000027949.1	Gasterosteus_aculeatus.BROADS1.ncrna	snRNA	-54.0699	1.12847e-07
ENSGACT00000028422.1	Gasterosteus_aculeatus.BROADS1.ncrna	snRNA	-62.222	1.12847e-07
let-7i	Danio rerio	miRNA	15.8904	1.15141e-07
mir-218a-2	Oryzias latipes	miRNA	1041.74	1.22916e-07
mir-25-3	Salmo salar	miRNA	-7.32307	1.2338e-07
ENSGACT00000027950.1	Gasterosteus_aculeatus.BROADS1.ncrna	snRNA	-70.5166	1.34417e-07
mir-218a-1	Oryzias latipes	miRNA	1045.19	1.40621e-07
mir-26a	Cyprinus carpio	miRNA	13.4365	1.4173e-07
mir-24a-1	Salmo salar	miRNA	851.539	1.53928e-07
mir-301a-1	Salmo salar	miRNA	1565.64	1.58033e-07
mir-143	Salmo salar	miRNA	1047.95	1.59417e-07
mir-183-3	Salmo salar	miRNA	27.2912	1.66443e-07
mir-24a-2	Salmo salar	miRNA	844.774	1.66443e-07
mir-26b	Salmo salar	miRNA	878.698	1.66548e-07
mir-183-1	Salmo salar	miRNA	27.2974	1.72067e-07
mir-22a	Danio rerio	miRNA	931.851	1.85532e-07
ENSGACT00000029175.1	Gasterosteus_aculeatus.BROADS1.ncrna	snoRNA	-563.011	1.95394e-07
mir-183-2	Salmo salar	miRNA	26.5631	1.96063e-07
ENSGACT00000027958.1	Gasterosteus_aculeatus.BROADS1.ncrna	snRNA	-160.957	2.0013e-07
mir-138-2	Ictalurus punctatus	miRNA	36.3109	2.16667e-07
mir-138-1	Ictalurus punctatus	miRNA	36.2834	2.20285e-07
ENSGACT00000027983.1	Gasterosteus_aculeatus.BROADS1.ncrna	snRNA	-57.2097	2.22396e-07
mir-181a-1	Danio rerio	miRNA	21.6457	2.31882e-07
mir-181a-2	Danio rerio	miRNA	21.6637	2.33712e-07
mir-190a	Ictalurus punctatus	miRNA	1013.36	2.4261e-07
mir-183	Cyprinus carpio	miRNA	20.6083	2.85524e-07
mir-734	Salmo salar	miRNA	1011.84	2.87582e-07
mir-301b	Danio rerio	miRNA	854.156	2.99574e-07
ENSGACT00000028125.1	Gasterosteus_aculeatus.BROADS1.ncrna	miRNA	863.677	3.80064e-07
ENSGACT00000028476.1	Gasterosteus_aculeatus.BROADS1.ncrna	rRNA	-7.01752	3.81923e-07
mir-196b	Petromyzon marinus	miRNA	1398.34	4.27767e-07
mir-30e-2	Danio rerio	miRNA	7.63604	5.70173e-07
mir-130c-1	Ictalurus punctatus	miRNA	919.954	6.17878e-07
mir-130c-2	Ictalurus punctatus	miRNA	918.341	6.5763e-07
ENSGACT00000028944.1	Gasterosteus_aculeatus.BROADS1.ncrna	miRNA	1515.47	7.36626e-07
ENSGACT00000027830.1	Gasterosteus_aculeatus.BROADS1.ncrna	rRNA	-6.54044	7.53944e-07
mir-181a	Cyprinus carpio	miRNA	20.512	7.53944e-07
mir-21	Cyprinus carpio	miRNA	10.5838	7.53944e-07
ENSGACT00000028528.1	Gasterosteus_aculeatus.BROADS1.ncrna	rRNA	-6.90131	7.68658e-07
mir-26b	Danio rerio	miRNA	10.7094	8.1843e-07
mir-196a	Oryzias latipes	miRNA	2006.59	1.10662e-06
ENSGACT00000029516.1	Gasterosteus_aculeatus.BROADS1.ncrna	snoRNA	-12.4542	1.13203e-06
mir-17	Gallus gallus	miRNA	750.304	1.18968e-06
mir-449a	Salmo salar	miRNA	828.876	1.33458e-06
mir-1338	Salmo salar	miRNA	699.02	1.33867e-06
ENSGACT00000029405.1	Gasterosteus_aculeatus.BROADS1.ncrna	snoRNA	-298.535	1.34272e-06
mir-7641	Hippoglossus hippoglossus	miRNA	-13.1235	1.43257e-06
ENSGACT00000028758.1	Gasterosteus_aculeatus.BROADS1.ncrna	snRNA	-99.0481	2.20714e-06
ENSGACT00000028925.1	Gasterosteus_aculeatus.BROADS1.ncrna	snRNA	-69.144	2.4715e-06
ENSGACT00000028606.1	Gasterosteus_aculeatus.BROADS1.ncrna	rRNA gene_symbol	-8.17326	2.62644e-06
ENSGACT00000027742.1	Gasterosteus_aculeatus.BROADS1.ncrna	Mt_tRNA	-1505.21	2.7383e-06
ENSGACT00000028662.1	Gasterosteus_aculeatus.BROADS1.ncrna	rRNA	-5.97641	2.77914e-06
ENSGACT00000029676.1	Gasterosteus_aculeatus.BROADS1.ncrna	miRNA	3435.87	2.77944e-06
mir-138-1	Gallus gallus	miRNA	931.104	2.85207e-06
ENSGACT00000027753.1	Gasterosteus_aculeatus.BROADS1.ncrna	rRNA	-5.97101	2.86444e-06
ENSGACT00000028830.1	Gasterosteus_aculeatus.BROADS1.ncrna	rRNA	-5.97092	2.87693e-06
ENSGACT00000027817.1	Gasterosteus_aculeatus.BROADS1.ncrna	rRNA	-5.94447	2.95263e-06
mir-138-2	Gallus gallus	miRNA	923.806	2.95686e-06
ENSGACT00000028855.1	Gasterosteus_aculeatus.BROADS1.ncrna	rRNA	-5.9721	3.00492e-06
ENSGACT00000028516.1	Gasterosteus_aculeatus.BROADS1.ncrna	rRNA	-5.97166	3.05834e-06
ENSGACT00000028877.1	Gasterosteus_aculeatus.BROADS1.ncrna	rRNA	-5.94604	3.09838e-06
ENSGACT00000028572.1	Gasterosteus_aculeatus.BROADS1.ncrna	rRNA	-5.91511	3.46587e-06
mir-200b	Danio rerio	miRNA	585.012	3.50709e-06
let-7e	Oryzias latipes	miRNA	868.874	3.8268e-06
mir-135c	Cyprinus carpio	miRNA	698.53	3.98812e-06
mir-7552a-1	Salmo salar	miRNA	977.633	4.18472e-06
mir-7552a-2	Salmo salar	miRNA	975.432	4.25047e-06
ENSGACT00000028901.1	Gasterosteus_aculeatus.BROADS1.ncrna	snRNA	-46.8824	4.44111e-06
mir-190a	Salmo salar	miRNA	605.016	4.70413e-06
ENSGACT00000029674.1	Gasterosteus_aculeatus.BROADS1.ncrna	snoRNA	-10.9884	4.78777e-06
ENSGACT00000028622.1	Gasterosteus_aculeatus.BROADS1.ncrna	snRNA	-91.7638	4.8023e-06
mir-17	Oryzias latipes	miRNA	485.09	5.12045e-06
ENSGACT00000028674.1	Gasterosteus_aculeatus.BROADS1.ncrna	snRNA	-77.4023	5.3497e-06
ENSGACT00000028903.1	Gasterosteus_aculeatus.BROADS1.ncrna	snRNA	-69.0593	5.36125e-06
ENSGACT00000028694.1	Gasterosteus_aculeatus.BROADS1.ncrna	snRNA	-27.3509	6.40343e-06
ENSGACT00000028055.1	Gasterosteus_aculeatus.BROADS1.ncrna	miRNA	623.434	6.4105e-06
ENSGACT00000028058.1	Gasterosteus_aculeatus.BROADS1.ncrna	miRNA	15.2068	6.60246e-06
mir-153	Gallus gallus	miRNA	690.993	6.92598e-06
mir-125b-1	Salmo salar	miRNA	15.5949	7.08637e-06
mir-125b-2	Salmo salar	miRNA	15.3331	7.15711e-06
ENSGACT00000028580.1	Gasterosteus_aculeatus.BROADS1.ncrna	snRNA	-21.5806	7.34185e-06
ENSGACT00000028828.1	Gasterosteus_aculeatus.BROADS1.ncrna	snRNA	-74.4792	7.51271e-06
mir-217	Fugu rubripes	miRNA	31.7084	8.65407e-06
mir-125b-3	Salmo salar	miRNA	15.0695	8.79912e-06
ENSGACT00000028639.1	Gasterosteus_aculeatus.BROADS1.ncrna	rRNA gene_symbol	-68.7956	9.59515e-06
mir-100-1	Danio rerio	miRNA	17.7517	9.59515e-06
mir-100-2	Danio rerio	miRNA	17.756	9.59515e-06
let-7a	Cyprinus carpio	miRNA	8.77242	1.0144e-05
mir-24b	Oryzias latipes	miRNA	494.436	1.08107e-05
mir-27b	Danio rerio	miRNA	789.107	1.10019e-05
mir-142b	Tetraodon nigroviridis	miRNA	864.322	1.1233e-05
ENSGACT00000028536.1	Gasterosteus_aculeatus.BROADS1.ncrna	snRNA	-45.1578	1.16849e-05
ENSGACT00000028546.1	Gasterosteus_aculeatus.BROADS1.ncrna	snRNA	-26.2747	1.17763e-05
ENSGACT00000027785.1	Gasterosteus_aculeatus.BROADS1.ncrna	snRNA	-21.0771	1.20549e-05
ENSGACT00000028608.1	Gasterosteus_aculeatus.BROADS1.ncrna	snRNA	-35.8733	1.21355e-05
ENSGACT00000028789.1	Gasterosteus_aculeatus.BROADS1.ncrna	snRNA	-41.1653	1.23673e-05
mir-125b	Cyprinus carpio	miRNA	8.68158	1.41015e-05
ENSGACT00000028895.1	Gasterosteus_aculeatus.BROADS1.ncrna	rRNA	-5.41398	1.42729e-05
ENSGACT00000029583.1	Gasterosteus_aculeatus.BROADS1.ncrna	snoRNA	-51.2059	1.43102e-05
mir-21-1	Oryzias latipes	miRNA	6.30156	1.43841e-05
let-7a-1	Oryzias latipes	miRNA	8.06041	1.4934e-05
mir-451	Gallus gallus	miRNA	442.149	1.54293e-05
mir-128-1	Salmo salar	miRNA	35.6199	1.56033e-05
ENSGACT00000027757.1	Gasterosteus_aculeatus.BROADS1.ncrna	snRNA	-31.6548	1.57749e-05
ENSGACT00000028793.1	Gasterosteus_aculeatus.BROADS1.ncrna	snRNA	-34.3936	1.67904e-05
ENSGACT00000027906.1	Gasterosteus_aculeatus.BROADS1.ncrna	snRNA	-49.1509	1.68521e-05
mir-459	Cyprinus carpio	miRNA	1818.87	1.68521e-05
ENSGACT00000027982.1	Gasterosteus_aculeatus.BROADS1.ncrna	snRNA	-34.9672	1.7981e-05
ENSGACT00000028707.1	Gasterosteus_aculeatus.BROADS1.ncrna	snRNA	-22.5964	1.82335e-05
let-7g	Oryzias latipes	miRNA	8.06049	1.94413e-05
ENSGACT00000028609.1	Gasterosteus_aculeatus.BROADS1.ncrna	snRNA	-28.0492	2.03653e-05
ENSGACT00000027909.1	Gasterosteus_aculeatus.BROADS1.ncrna	snRNA	-14.6787	2.0603e-05
mir-135b	Petromyzon marinus	miRNA	767.785	2.15091e-05
ENSGACT00000028791.1	Gasterosteus_aculeatus.BROADS1.ncrna	snRNA	-16.664	2.15254e-05
ENSGACT00000028404.1	Gasterosteus_aculeatus.BROADS1.ncrna	snRNA	-53.7739	2.16371e-05
mir-122	Danio rerio	miRNA	1772.94	2.31587e-05
ENSGACT00000027877.1	Gasterosteus_aculeatus.BROADS1.ncrna	snRNA	-43.3485	2.48135e-05
ENSGACT00000028430.1	Gasterosteus_aculeatus.BROADS1.ncrna	snRNA	-60.2493	2.77999e-05
mir-203	Paralichthys olivaceus	miRNA	543.293	2.81747e-05
ENSGACT00000028634.1	Gasterosteus_aculeatus.BROADS1.ncrna	snRNA	-64.3481	2.83959e-05
ENSGACT00000028816.1	Gasterosteus_aculeatus.BROADS1.ncrna	snRNA	-18.7818	3.10798e-05
ENSGACT00000027896.1	Gasterosteus_aculeatus.BROADS1.ncrna	snoRNA	-149.768	3.11169e-05
ENSGACT00000028496.1	Gasterosteus_aculeatus.BROADS1.ncrna	rRNA	-5.01159	3.13481e-05
ENSGACT00000027841.1	Gasterosteus_aculeatus.BROADS1.ncrna	snRNA	-46.2237	3.24881e-05
mir-139	Oryzias latipes	miRNA	765.375	3.4249e-05
ENSGACT00000028591.1	Gasterosteus_aculeatus.BROADS1.ncrna	snRNA	-42.7655	3.43257e-05
mir-139	Cyprinus carpio	miRNA	23.9801	3.55602e-05
mir-30e	Oryzias latipes	miRNA	396.174	3.67114e-05
ENSGACT00000029628.1	Gasterosteus_aculeatus.BROADS1.ncrna	miRNA	-4.83193	3.79172e-05
ENSGACT00000029681.1	Gasterosteus_aculeatus.BROADS1.ncrna	miRNA	-4.82035	3.82575e-05
ENSGACT00000028850.1	Gasterosteus_aculeatus.BROADS1.ncrna	snRNA	-29.4039	3.876e-05
ENSGACT00000029518.1	Gasterosteus_aculeatus.BROADS1.ncrna	miRNA	-4.82432	3.91465e-05
ENSGACT00000029563.1	Gasterosteus_aculeatus.BROADS1.ncrna	miRNA	-4.81649	3.9271e-05
ENSGACT00000029608.1	Gasterosteus_aculeatus.BROADS1.ncrna	miRNA	-4.82423	3.9271e-05
ENSGACT00000027900.1	Gasterosteus_aculeatus.BROADS1.ncrna	snRNA	-49.8167	4.03034e-05
ENSGACT00000029502.1	Gasterosteus_aculeatus.BROADS1.ncrna	snoRNA	-232.416	4.17147e-05
ENSGACT00000028772.1	Gasterosteus_aculeatus.BROADS1.ncrna	snRNA	-24.6481	4.37984e-05
mir-449b	Salmo salar	miRNA	523.44	4.52018e-05
ENSGACT00000028751.1	Gasterosteus_aculeatus.BROADS1.ncrna	rRNA gene_symbol	681.02	4.68129e-05
ENSGACT00000028443.1	Gasterosteus_aculeatus.BROADS1.ncrna	snRNA	-52.0894	4.76513e-05
ENSGACT00000029512.1	Gasterosteus_aculeatus.BROADS1.ncrna	snRNA	-84.3172	4.76513e-05
ENSGACT00000028607.1	Gasterosteus_aculeatus.BROADS1.ncrna	snRNA	-8.10222	4.90058e-05
ENSGACT00000029492.1	Gasterosteus_aculeatus.BROADS1.ncrna	snoRNA	-7.88335	4.90058e-05
ENSGACT00000027843.1	Gasterosteus_aculeatus.BROADS1.ncrna	snRNA	-39.3534	5.07853e-05
mir-196a-2	Fugu rubripes	miRNA	548.982	5.15875e-05
ENSGACT00000028874.1	Gasterosteus_aculeatus.BROADS1.ncrna	snRNA	-18.7023	5.16283e-05
ENSGACT00000029527.1	Gasterosteus_aculeatus.BROADS1.ncrna	snoRNA	-248.946	5.40187e-05
ENSGACT00000028356.1	Gasterosteus_aculeatus.BROADS1.ncrna	snoRNA	-133.238	5.41208e-05
mir-196a-1	Fugu rubripes	miRNA	491.455	5.49329e-05
mir-135c-2	Danio rerio	miRNA	583.23	5.50566e-05
mir-212a-2	Salmo salar	miRNA	13.0359	5.50566e-05
ENSGACT00000028735.1	Gasterosteus_aculeatus.BROADS1.ncrna	snRNA	-40.3209	5.5206e-05
ENSGACT00000028687.1	Gasterosteus_aculeatus.BROADS1.ncrna	snRNA	-37.6668	5.52777e-05
mir-212a-1	Salmo salar	miRNA	12.8156	5.83984e-05
ENSGACT00000028433.1	Gasterosteus_aculeatus.BROADS1.ncrna	snRNA	-58.4332	5.91804e-05
ENSGACT00000028749.1	Gasterosteus_aculeatus.BROADS1.ncrna	snRNA	-31.6645	6.17589e-05
let-7i	Cyprinus carpio	miRNA	7.2765	6.47372e-05
ENSGACT00000028506.1	Gasterosteus_aculeatus.BROADS1.ncrna	snRNA	-74.8595	6.47414e-05
mir-135c-1	Danio rerio	miRNA	581.103	6.47414e-05
ENSGACT00000028533.1	Gasterosteus_aculeatus.BROADS1.ncrna	rRNA gene_symbol	-63.9932	7.05821e-05
ENSGACT00000028853.1	Gasterosteus_aculeatus.BROADS1.ncrna	snRNA	-14.363	7.05821e-05
ENSGACT00000028514.1	Gasterosteus_aculeatus.BROADS1.ncrna	snRNA	-37.832	7.41884e-05
mir-99-2	Danio rerio	miRNA	7.95319	7.74824e-05
mir-140	Cyprinus carpio	miRNA	21.8766	7.89026e-05
mir-217	Danio rerio	miRNA	22.4595	8.319e-05
ENSGACT00000028196.1	Gasterosteus_aculeatus.BROADS1.ncrna	miRNA	519.156	8.34751e-05
ENSGACT00000028493.1	Gasterosteus_aculeatus.BROADS1.ncrna	snRNA	-11.8243	9.01197e-05
ENSGACT00000028771.1	Gasterosteus_aculeatus.BROADS1.ncrna	snRNA	-11.8349	9.39875e-05
mir-216b	Danio rerio	miRNA	8.02155	9.43364e-05
mir-187	Oryzias latipes	miRNA	909.058	9.80652e-05
ENSGACT00000027836.1	Gasterosteus_aculeatus.BROADS1.ncrna	snRNA	-39.3112	9.93695e-05
ENSGACT00000028633.1	Gasterosteus_aculeatus.BROADS1.ncrna	snRNA	-12.4715	0.000100017
mir-99-1	Danio rerio	miRNA	7.5952	0.000104293
ENSGACT00000029647.1	Gasterosteus_aculeatus.BROADS1.ncrna	miRNA	-4.41888	0.000104605
ENSGACT00000028549.1	Gasterosteus_aculeatus.BROADS1.ncrna	rRNA gene_symbol	-298.535	0.000109991
ENSGACT00000027854.1	Gasterosteus_aculeatus.BROADS1.ncrna	snRNA	-26.4641	0.000110952
ENSGACT00000027922.1	Gasterosteus_aculeatus.BROADS1.ncrna	snRNA	-21.3397	0.000110952
ENSGACT00000027754.1	Gasterosteus_aculeatus.BROADS1.ncrna	snRNA	-12.7835	0.000114298
ENSGACT00000027966.1	Gasterosteus_aculeatus.BROADS1.ncrna	snRNA	-11.0254	0.000114922
ENSGACT00000028083.1	Gasterosteus_aculeatus.BROADS1.ncrna	miRNA	842.45	0.000116771
ENSGACT00000027867.1	Gasterosteus_aculeatus.BROADS1.ncrna	snRNA	-49.8622	0.000118974
ENSGACT00000027915.1	Gasterosteus_aculeatus.BROADS1.ncrna	snRNA	-20.4812	0.000122586
ENSGACT00000028442.1	Gasterosteus_aculeatus.BROADS1.ncrna	snRNA	-11.5787	0.000128236
ENSGACT00000028643.1	Gasterosteus_aculeatus.BROADS1.ncrna	snRNA	-10.8649	0.00013114
ENSGACT00000028658.1	Gasterosteus_aculeatus.BROADS1.ncrna	snRNA	-67.0124	0.000132745
ENSGACT00000029189.1	Gasterosteus_aculeatus.BROADS1.ncrna	snoRNA	-5.76562	0.00013661
ENSGACT00000028350.1	Gasterosteus_aculeatus.BROADS1.ncrna	snRNA	-14.4549	0.000136798
ENSGACT00000027759.1	Gasterosteus_aculeatus.BROADS1.ncrna	rRNA gene_symbol	-298.535	0.000139296
ENSGACT00000028743.1	Gasterosteus_aculeatus.BROADS1.ncrna	snRNA	-16.9108	0.000141555
ENSGACT00000028511.1	Gasterosteus_aculeatus.BROADS1.ncrna	snRNA	-29.6429	0.000146453
mir-194	Petromyzon marinus	miRNA	432.498	0.000151425
ENSGACT00000028425.1	Gasterosteus_aculeatus.BROADS1.ncrna	snRNA	-25.6036	0.000160404
ENSGACT00000028706.1	Gasterosteus_aculeatus.BROADS1.ncrna	snRNA	-4.83085	0.000160404
ENSGACT00000028884.1	Gasterosteus_aculeatus.BROADS1.ncrna	snRNA	-12.1558	0.000160404
mir-449	Hippoglossus hippoglossus	miRNA	837.283	0.000162408
ENSGACT00000028386.1	Gasterosteus_aculeatus.BROADS1.ncrna	snRNA	-11.3832	0.000163463
mir-216a	Danio rerio	miRNA	400.426	0.000174474
mir-727	Cyprinus carpio	miRNA	490.377	0.00017541
mir-7a	Cyprinus carpio	miRNA	658.979	0.000179515
ENSGACT00000027928.1	Gasterosteus_aculeatus.BROADS1.ncrna	snRNA	-179.572	0.000180541
ENSGACT00000028892.1	Gasterosteus_aculeatus.BROADS1.ncrna	snRNA	-11.7981	0.000182655
mir-2188	Salmo salar	miRNA	18.022	0.000185654
ENSGACT00000027820.1	Gasterosteus_aculeatus.BROADS1.ncrna	snRNA	-13.3169	0.000192932
mir-125a-2	Danio rerio	miRNA	8.59931	0.000193072
mir-125a-1	Danio rerio	miRNA	8.59218	0.000195853
mir-22b	Danio rerio	miRNA	431.924	0.000198183
let-7f-2	Homo sapiens	miRNA	428.932	0.000198404
ENSGACT00000027934.1	Gasterosteus_aculeatus.BROADS1.ncrna	snRNA	-4.61011	0.000199796
ENSGACT00000028910.1	Gasterosteus_aculeatus.BROADS1.ncrna	snRNA	-4.72169	0.000200651
ENSGACT00000029496.1	Gasterosteus_aculeatus.BROADS1.ncrna	snRNA	-232.416	0.000204115
ENSGACT00000028400.1	Gasterosteus_aculeatus.BROADS1.ncrna	snRNA	-4.55867	0.00020592
ENSGACT00000028485.1	Gasterosteus_aculeatus.BROADS1.ncrna	snRNA	-67.4922	0.00021484
mir-30b	Cyprinus carpio	miRNA	5.05991	0.000216775
ENSGACT00000028728.1	Gasterosteus_aculeatus.BROADS1.ncrna	snRNA	-20.3473	0.000224533
mir-6087	Homo sapiens	miRNA	-182.827	0.000230285
ENSGACT00000028497.1	Gasterosteus_aculeatus.BROADS1.ncrna	snRNA	-10.1795	0.000243286
ENSGACT00000027873.1	Gasterosteus_aculeatus.BROADS1.ncrna	snRNA	-17.5737	0.000261208
ENSGACT00000029667.1	Gasterosteus_aculeatus.BROADS1.ncrna	miRNA	-3.86938	0.000265696
ENSGACT00000028617.1	Gasterosteus_aculeatus.BROADS1.ncrna	snRNA	-44.5404	0.000267347
ENSGACT00000028376.1	Gasterosteus_aculeatus.BROADS1.ncrna	snRNA	-9.44606	0.000270996
ENSGACT00000028686.1	Gasterosteus_aculeatus.BROADS1.ncrna	misc_RNA	-447.303	0.000270996
ENSGACT00000028799.1	Gasterosteus_aculeatus.BROADS1.ncrna	snRNA	-4.56764	0.000270996
mir-462	Ictalurus punctatus	miRNA	9.39121	0.000270996
ENSGACT00000027891.1	Gasterosteus_aculeatus.BROADS1.ncrna	snRNA	-18.4376	0.000271678
ENSGACT00000027826.1	Gasterosteus_aculeatus.BROADS1.ncrna	snRNA	-11.7563	0.000275079
ENSGACT00000027974.1	Gasterosteus_aculeatus.BROADS1.ncrna	snRNA	-47.4654	0.000275079
ENSGACT00000029121.1	Gasterosteus_aculeatus.BROADS1.ncrna	snoRNA	-9.21365	0.00027736
ENSGACT00000028510.1	Gasterosteus_aculeatus.BROADS1.ncrna	snRNA	-4.53306	0.000277373
ENSGACT00000028811.1	Gasterosteus_aculeatus.BROADS1.ncrna	snRNA	-30.2812	0.000286183
ENSGACT00000027973.1	Gasterosteus_aculeatus.BROADS1.ncrna	snRNA	-9.50273	0.000290162
ENSGACT00000027780.1	Gasterosteus_aculeatus.BROADS1.ncrna	snRNA	-30.5742	0.000293157
ENSGACT00000027880.1	Gasterosteus_aculeatus.BROADS1.ncrna	snRNA	-12.0966	0.000295995
ENSGACT00000027889.1	Gasterosteus_aculeatus.BROADS1.ncrna	snRNA	-14.6046	0.000309183
ENSGACT00000028345.1	Gasterosteus_aculeatus.BROADS1.ncrna	snRNA	-4.48542	0.000320724
ENSGACT00000028928.1	Gasterosteus_aculeatus.BROADS1.ncrna	snRNA	-4.35246	0.000326223
ENSGACT00000027865.1	Gasterosteus_aculeatus.BROADS1.ncrna	snRNA	-10.8523	0.000326627
ENSGACT00000028737.1	Gasterosteus_aculeatus.BROADS1.ncrna	snRNA	-17.6366	0.000326627
ENSGACT00000029605.1	Gasterosteus_aculeatus.BROADS1.ncrna	snoRNA	-215.887	0.000326627
mir-132a	Ictalurus punctatus	miRNA	11.8031	0.000326627
ENSGACT00000027975.1	Gasterosteus_aculeatus.BROADS1.ncrna	snRNA	-149.768	0.000333243
ENSGACT00000027781.1	Gasterosteus_aculeatus.BROADS1.ncrna	snRNA	-22.6788	0.000334365
ENSGACT00000028927.1	Gasterosteus_aculeatus.BROADS1.ncrna	snRNA	-20.2093	0.000359349
ENSGACT00000027797.1	Gasterosteus_aculeatus.BROADS1.ncrna	snRNA	-39.5826	0.000361483
mir-142	Gallus gallus	miRNA	383.957	0.000362734
mir-153a	Danio rerio	miRNA	294.34	0.000384178
ENSGACT00000028405.1	Gasterosteus_aculeatus.BROADS1.ncrna	snRNA	-4.33224	0.000396051
ENSGACT00000028544.1	Gasterosteus_aculeatus.BROADS1.ncrna	snRNA	-4.45273	0.000402846
ENSGACT00000028401.1	Gasterosteus_aculeatus.BROADS1.ncrna	snRNA	-30.3353	0.000408666
ENSGACT00000027751.1	Gasterosteus_aculeatus.BROADS1.ncrna	snRNA	-4.48335	0.000425057
ENSGACT00000028650.1	Gasterosteus_aculeatus.BROADS1.ncrna	snRNA	-10.8031	0.000425357
ENSGACT00000028844.1	Gasterosteus_aculeatus.BROADS1.ncrna	snRNA	-8.91818	0.000432512
mir-101a	Oryzias latipes	miRNA	256.441	0.00043338
ENSGACT00000029219.1	Gasterosteus_aculeatus.BROADS1.ncrna	snoRNA	-149.768	0.000439527
ENSGACT00000028388.1	Gasterosteus_aculeatus.BROADS1.ncrna	snRNA	-11.0678	0.000442556
ENSGACT00000028637.1	Gasterosteus_aculeatus.BROADS1.ncrna	snRNA	-32.1182	0.000443026
ENSGACT00000028426.1	Gasterosteus_aculeatus.BROADS1.ncrna	snRNA	-11.5663	0.00044839
mir-153b	Danio rerio	miRNA	558.19	0.000449529
ENSGACT00000028733.1	Gasterosteus_aculeatus.BROADS1.ncrna	snRNA	-166.297	0.000460749
ENSGACT00000027718.1	Gasterosteus_aculeatus.BROADS1.ncrna	Mt_tRNA	-110.688	0.00048495
ENSGACT00000029270.1	Gasterosteus_aculeatus.BROADS1.ncrna	miRNA	325.456	0.000490583
ENSGACT00000028390.1	Gasterosteus_aculeatus.BROADS1.ncrna	snRNA	-9.57367	0.000541272
ENSGACT00000027878.1	Gasterosteus_aculeatus.BROADS1.ncrna	snRNA	-9.18941	0.000541942
ENSGACT00000027886.1	Gasterosteus_aculeatus.BROADS1.ncrna	snRNA	-23.23	0.000567786
mir-99	Cyprinus carpio	miRNA	11.4255	0.000567786
mir-206	Salmo salar	miRNA	276.724	0.000570809
ENSGACT00000028431.1	Gasterosteus_aculeatus.BROADS1.ncrna	snRNA	-9.54788	0.000600484
ENSGACT00000029138.1	Gasterosteus_aculeatus.BROADS1.ncrna	snoRNA	-29.1029	0.000634202
ENSGACT00000028618.1	Gasterosteus_aculeatus.BROADS1.ncrna	snRNA	-8.93526	0.000641775
ENSGACT00000027819.1	Gasterosteus_aculeatus.BROADS1.ncrna	snRNA	-8.97876	0.00066397
ENSGACT00000027853.1	Gasterosteus_aculeatus.BROADS1.ncrna	snRNA	-149.768	0.000664771
ENSGACT00000027930.1	Gasterosteus_aculeatus.BROADS1.ncrna	snRNA	-9.1938	0.000664771
ENSGACT00000028518.1	Gasterosteus_aculeatus.BROADS1.ncrna	snRNA	-8.5692	0.000681444
let-7g	Cyprinus carpio	miRNA	4.09329	0.000688496
mir-26d	Salmo salar	miRNA	278.306	0.000696655
mir-181c	Ictalurus punctatus	miRNA	7.58823	0.000697595
ENSGACT00000028550.1	Gasterosteus_aculeatus.BROADS1.ncrna	snRNA	-22.4514	0.000702148
ENSGACT00000028552.1	Gasterosteus_aculeatus.BROADS1.ncrna	snRNA	-44.0242	0.000709199
mir-18a	Ictalurus punctatus	miRNA	6.05123	0.000722595
ENSGACT00000029472.1	Gasterosteus_aculeatus.BROADS1.ncrna	snoRNA	-21.0216	0.000733834
mir-30a	Oryzias latipes	miRNA	4.87885	0.000735969
ENSGACT00000027825.1	Gasterosteus_aculeatus.BROADS1.ncrna	snRNA	-10.0711	0.000736105
ENSGACT00000028651.1	Gasterosteus_aculeatus.BROADS1.ncrna	snRNA	-23.441	0.00074114
ENSGACT00000028734.1	Gasterosteus_aculeatus.BROADS1.ncrna	snRNA	-10.6921	0.000744923
ENSGACT00000029440.1	Gasterosteus_aculeatus.BROADS1.ncrna	snoRNA	-29.293	0.000779716
ENSGACT00000028710.1	Gasterosteus_aculeatus.BROADS1.ncrna	snRNA	-7.91738	0.000805075
ENSGACT00000028438.1	Gasterosteus_aculeatus.BROADS1.ncrna	snRNA	-37.4911	0.000810672
ENSGACT00000028466.1	Gasterosteus_aculeatus.BROADS1.ncrna	snRNA	-149.768	0.000838837
ENSGACT00000028570.1	Gasterosteus_aculeatus.BROADS1.ncrna	snRNA	-9.34417	0.000875373
ENSGACT00000028644.1	Gasterosteus_aculeatus.BROADS1.ncrna	snRNA	-9.34317	0.00089628
ENSGACT00000028461.1	Gasterosteus_aculeatus.BROADS1.ncrna	snRNA	-8.48596	0.000934596
mir-24a-4	Salmo salar	miRNA	280.405	0.000944021
ENSGACT00000027842.1	Gasterosteus_aculeatus.BROADS1.ncrna	snRNA	-7.87834	0.00094983
mir-8161	Salmo salar	miRNA	10.317	0.000986823
ENSGACT00000028675.1	Gasterosteus_aculeatus.BROADS1.ncrna	snRNA	-7.82964	0.00100199
ENSGACT00000028819.1	Gasterosteus_aculeatus.BROADS1.ncrna	snRNA	-8.35444	0.00101388
ENSGACT00000028764.1	Gasterosteus_aculeatus.BROADS1.ncrna	snRNA	-11.4936	0.00107564
ENSGACT00000028599.1	Gasterosteus_aculeatus.BROADS1.ncrna	snRNA	-7.76174	0.00108631
ENSGACT00000029565.1	Gasterosteus_aculeatus.BROADS1.ncrna	snRNA	-90.7398	0.00112081
mir-181c	Cyprinus carpio	miRNA	6.32523	0.00115099
mir-18a	Cyprinus carpio	miRNA	6.04018	0.00115099
mir-15a	Fugu rubripes	miRNA	8.73022	0.00116738
mir-8160	Salmo salar	miRNA	9.66095	0.00118903
mir-730	Cyprinus carpio	miRNA	267.407	0.00118956
ENSGACT00000027866.1	Gasterosteus_aculeatus.BROADS1.ncrna	snRNA	-20.8688	0.0012038
ENSGACT00000028387.1	Gasterosteus_aculeatus.BROADS1.ncrna	snRNA	-19.8747	0.00122248
ENSGACT00000029573.1	Gasterosteus_aculeatus.BROADS1.ncrna	snoRNA	-298.535	0.00123789
ENSGACT00000028557.1	Gasterosteus_aculeatus.BROADS1.ncrna	snRNA	-7.45513	0.00126264
ENSGACT00000029588.1	Gasterosteus_aculeatus.BROADS1.ncrna	snoRNA	265.199	0.00126642
mir-27b	Homo sapiens	miRNA	216.354	0.00126965
ENSGACT00000029468.1	Gasterosteus_aculeatus.BROADS1.ncrna	snoRNA	-41.9431	0.00132052
mir-18a	Salmo salar	miRNA	6.9332	0.00133944
ENSGACT00000029637.1	Gasterosteus_aculeatus.BROADS1.ncrna	snoRNA	259.008	0.00135668
ENSGACT00000029429.1	Gasterosteus_aculeatus.BROADS1.ncrna	snoRNA	-12.8846	0.00135708
ENSGACT00000028415.1	Gasterosteus_aculeatus.BROADS1.ncrna	snRNA	-7.62694	0.00135774
mir-19a	Danio rerio	miRNA	6.66696	0.00135774
ENSGACT00000028418.1	Gasterosteus_aculeatus.BROADS1.ncrna	snRNA	-11.2996	0.00143539
ENSGACT00000029556.1	Gasterosteus_aculeatus.BROADS1.ncrna	snoRNA	250.66	0.00144234
mir-19b	Ictalurus punctatus	miRNA	-100.178	0.00144363
ENSGACT00000027879.1	Gasterosteus_aculeatus.BROADS1.ncrna	snRNA	-8.33529	0.00146256
mir-10d-1	Salmo salar	miRNA	244.016	0.00147301
mir-190b	Oryzias latipes	miRNA	210.97	0.00150311
mir-122	Ictalurus punctatus	miRNA	853.615	0.00152361
ENSGACT00000028906.1	Gasterosteus_aculeatus.BROADS1.ncrna	snRNA	-8.30928	0.00153667
ENSGACT00000029693.1	Gasterosteus_aculeatus.BROADS1.ncrna	snoRNA	248.764	0.00156108
mir-6240	Mus musculus	miRNA	-48.1307	0.00159259
mir-138	Danio rerio	miRNA	391.693	0.00159578
ENSGACT00000027767.1	Gasterosteus_aculeatus.BROADS1.ncrna	rRNA gene_symbol	-199.357	0.00159668
ENSGACT00000027980.1	Gasterosteus_aculeatus.BROADS1.ncrna	snRNA	-8.31622	0.00159668
ENSGACT00000029558.1	Gasterosteus_aculeatus.BROADS1.ncrna	miRNA	258.492	0.00165209
mir-10d-2	Salmo salar	miRNA	244.129	0.00165209
ENSGACT00000028769.1	Gasterosteus_aculeatus.BROADS1.ncrna	snRNA	-7.03777	0.00178867
mir-20a-1	Oryzias latipes	miRNA	5.68201	0.00179978
ENSGACT00000028813.1	Gasterosteus_aculeatus.BROADS1.ncrna	snRNA	-8.94377	0.00180462
ENSGACT00000028495.1	Gasterosteus_aculeatus.BROADS1.ncrna	snRNA	-10.0498	0.00187115
ENSGACT00000028520.1	Gasterosteus_aculeatus.BROADS1.ncrna	snRNA	-7.5855	0.00187192
ENSGACT00000027783.1	Gasterosteus_aculeatus.BROADS1.ncrna	snRNA	-8.24708	0.00187601
ENSGACT00000028575.1	Gasterosteus_aculeatus.BROADS1.ncrna	snoRNA	-83.6487	0.00187703
mir-216a	Gallus gallus	miRNA	251.633	0.0019262
ENSGACT00000027903.1	Gasterosteus_aculeatus.BROADS1.ncrna	snRNA	-23.1566	0.00195305
ENSGACT00000028314.1	Gasterosteus_aculeatus.BROADS1.ncrna	miRNA	246.067	0.0020788
ENSGACT00000028491.1	Gasterosteus_aculeatus.BROADS1.ncrna	snRNA	-7.40635	0.00208642
mir-181a-1	Ictalurus punctatus	miRNA	5.74743	0.00208642
mir-181a-3	Ictalurus punctatus	miRNA	5.74464	0.00208642
mir-205	Fugu rubripes	miRNA	265.18	0.00208642
let-7a-4	Oryzias latipes	miRNA	258.036	0.00209986
mir-181a-2	Ictalurus punctatus	miRNA	5.7446	0.00209986
mir-181a-4	Ictalurus punctatus	miRNA	5.74174	0.00211151
mir-181a-5	Ictalurus punctatus	miRNA	5.74715	0.00211151
ENSGACT00000028897.1	Gasterosteus_aculeatus.BROADS1.ncrna	snRNA	-7.93224	0.00216592
mir-210	Oryzias latipes	miRNA	235.393	0.00218208
ENSGACT00000028685.1	Gasterosteus_aculeatus.BROADS1.ncrna	rRNA gene_symbol	-199.357	0.00222306
mir-129	Cyprinus carpio	miRNA	9.53092	0.00225011
ENSGACT00000028825.1	Gasterosteus_aculeatus.BROADS1.ncrna	snRNA	-18.2164	0.00226456
ENSGACT00000028473.1	Gasterosteus_aculeatus.BROADS1.ncrna	snRNA	-7.43496	0.00228541
ENSGACT00000028377.1	Gasterosteus_aculeatus.BROADS1.ncrna	snRNA	-27.8253	0.00236466
ENSGACT00000027932.1	Gasterosteus_aculeatus.BROADS1.ncrna	snRNA	-7.98796	0.00237747
ENSGACT00000027729.1	Gasterosteus_aculeatus.BROADS1.ncrna	Mt_tRNA	-199.357	0.00238651
ENSGACT00000028507.1	Gasterosteus_aculeatus.BROADS1.ncrna	snoRNA	-6.36577	0.00244532
ENSGACT00000029415.1	Gasterosteus_aculeatus.BROADS1.ncrna	snoRNA	-9.00612	0.00258127
ENSGACT00000028554.1	Gasterosteus_aculeatus.BROADS1.ncrna	snRNA	-7.07129	0.00261245
ENSGACT00000029678.1	Gasterosteus_aculeatus.BROADS1.ncrna	snoRNA	-15.9307	0.00268044
ENSGACT00000029471.1	Gasterosteus_aculeatus.BROADS1.ncrna	snoRNA	-5.1493	0.00288982
mir-3618	Mus musculus	miRNA	281.153	0.002908
ENSGACT00000029334.1	Gasterosteus_aculeatus.BROADS1.ncrna	snoRNA	-149.768	0.00293292
ENSGACT00000028864.1	Gasterosteus_aculeatus.BROADS1.ncrna	snRNA	-7.76161	0.00294268
ENSGACT00000028542.1	Gasterosteus_aculeatus.BROADS1.ncrna	snRNA	-9.36474	0.00295135
ENSGACT00000027893.1	Gasterosteus_aculeatus.BROADS1.ncrna	snRNA	-25.7397	0.00298089
ENSGACT00000029621.1	Gasterosteus_aculeatus.BROADS1.ncrna	miRNA	6.48558	0.00299118
ENSGACT00000027894.1	Gasterosteus_aculeatus.BROADS1.ncrna	snRNA	-12.5915	0.00301178
ENSGACT00000029601.1	Gasterosteus_aculeatus.BROADS1.ncrna	miRNA	6.38158	0.00320781
ENSGACT00000028351.1	Gasterosteus_aculeatus.BROADS1.ncrna	snRNA	-6.43202	0.003226
mir-216a	Tetraodon nigroviridis	miRNA	301.667	0.003226
ENSGACT00000028555.1	Gasterosteus_aculeatus.BROADS1.ncrna	snRNA	-10.8338	0.00333201
ENSGACT00000029668.1	Gasterosteus_aculeatus.BROADS1.ncrna	snRNA	-100.178	0.00335749
ENSGACT00000028282.1	Gasterosteus_aculeatus.BROADS1.ncrna	miRNA	-182.827	0.00353544
ENSGACT00000029432.1	Gasterosteus_aculeatus.BROADS1.ncrna	snoRNA	-11.4834	0.00355196
mir-100	Cyprinus carpio	miRNA	8.09695	0.00357195
mir-722-2	Salmo salar	miRNA	299.861	0.00357195
mir-20a-2	Oryzias latipes	miRNA	5.00466	0.00363555
ENSGACT00000028280.1	Gasterosteus_aculeatus.BROADS1.ncrna	miRNA	-182.827	0.00366694
ENSGACT00000028276.1	Gasterosteus_aculeatus.BROADS1.ncrna	miRNA	-182.827	0.00371028
ENSGACT00000028274.1	Gasterosteus_aculeatus.BROADS1.ncrna	miRNA	-182.827	0.00373602
mir-722-1	Salmo salar	miRNA	290.313	0.00376907
mir-737	Ictalurus punctatus	miRNA	414.738	0.00381132
mir-125a	Oryzias latipes	miRNA	414.227	0.00399626
mir-183	Hippoglossus hippoglossus	miRNA	6.54326	0.00401611
ENSGACT00000028641.1	Gasterosteus_aculeatus.BROADS1.ncrna	snRNA	-6.69164	0.00423136
ENSGACT00000029422.1	Gasterosteus_aculeatus.BROADS1.ncrna	snoRNA	-67.1189	0.00439517
mir-737	Danio rerio	miRNA	511.299	0.00447882
ENSGACT00000029074.1	Gasterosteus_aculeatus.BROADS1.ncrna	miRNA	242.124	0.00455293
ENSGACT00000028717.1	Gasterosteus_aculeatus.BROADS1.ncrna	snRNA	-6.63056	0.00455366
ENSGACT00000029550.1	Gasterosteus_aculeatus.BROADS1.ncrna	miRNA	-2.92885	0.00455366
ENSGACT00000029494.1	Gasterosteus_aculeatus.BROADS1.ncrna	snRNA	-215.887	0.00456547
ENSGACT00000029679.1	Gasterosteus_aculeatus.BROADS1.ncrna	miRNA	-2.92095	0.00463689
ENSGACT00000028054.1	Gasterosteus_aculeatus.BROADS1.ncrna	miRNA	225.748	0.00482539
mir-33-1	Gallus gallus	miRNA	204.593	0.00487307
mir-204	Petromyzon marinus	miRNA	229.221	0.00488525
mir-21-1	Danio rerio	miRNA	180.875	0.00509375
ENSGACT00000028993.1	Gasterosteus_aculeatus.BROADS1.ncrna	miRNA	-10.6284	0.00536347
ENSGACT00000028336.1	Gasterosteus_aculeatus.BROADS1.ncrna	snRNA	-9.7886	0.00543187
ENSGACT00000029648.1	Gasterosteus_aculeatus.BROADS1.ncrna	snoRNA	-529.951	0.00556053
ENSGACT00000029159.1	Gasterosteus_aculeatus.BROADS1.ncrna	snoRNA	-67.1189	0.00571917
ENSGACT00000028800.1	Gasterosteus_aculeatus.BROADS1.ncrna	snRNA	-7.50052	0.00572086
ENSGACT00000028875.1	Gasterosteus_aculeatus.BROADS1.ncrna	snRNA	-6.73995	0.0058088
mir-731	Danio rerio	miRNA	233.936	0.00586165
mir-219a	Gallus gallus	miRNA	175.704	0.00600896
mir-132-1	Danio rerio	miRNA	249.377	0.00601073
mir-190a	Danio rerio	miRNA	258.31	0.00602188
ENSGACT00000029393.1	Gasterosteus_aculeatus.BROADS1.ncrna	snoRNA	-83.6487	0.00620163
ENSGACT00000027861.1	Gasterosteus_aculeatus.BROADS1.ncrna	snRNA	-36.0412	0.00633142
ENSGACT00000028278.1	Gasterosteus_aculeatus.BROADS1.ncrna	miRNA	-166.297	0.00649857
ENSGACT00000028921.1	Gasterosteus_aculeatus.BROADS1.ncrna	rRNA gene_symbol	-149.768	0.00666187
mir-122-1	Gallus gallus	miRNA	338.953	0.00681754
ENSGACT00000029452.1	Gasterosteus_aculeatus.BROADS1.ncrna	snoRNA	-7.13147	0.00708327
mir-218a-2	Danio rerio	miRNA	193.577	0.00708327
ENSGACT00000028492.1	Gasterosteus_aculeatus.BROADS1.ncrna	snRNA	-83.6487	0.00715812
ENSGACT00000029015.1	Gasterosteus_aculeatus.BROADS1.ncrna	miRNA	-166.297	0.00734029
ENSGACT00000028600.1	Gasterosteus_aculeatus.BROADS1.ncrna	snRNA	-9.8077	0.00735456
ENSGACT00000028283.1	Gasterosteus_aculeatus.BROADS1.ncrna	miRNA	-166.297	0.00766807
mir-30c	Ictalurus punctatus	miRNA	3.85765	0.00777315
ENSGACT00000028281.1	Gasterosteus_aculeatus.BROADS1.ncrna	miRNA	-166.297	0.00778344
ENSGACT00000028279.1	Gasterosteus_aculeatus.BROADS1.ncrna	miRNA	-166.297	0.00781592
ENSGACT00000028851.1	Gasterosteus_aculeatus.BROADS1.ncrna	snRNA	-6.07119	0.00785519
ENSGACT00000028275.1	Gasterosteus_aculeatus.BROADS1.ncrna	miRNA	-166.297	0.00806629
ENSGACT00000029626.1	Gasterosteus_aculeatus.BROADS1.ncrna	snRNA	-83.6487	0.0081092
ENSGACT00000029434.1	Gasterosteus_aculeatus.BROADS1.ncrna	snoRNA	-7.72575	0.00821344
ENSGACT00000028271.1	Gasterosteus_aculeatus.BROADS1.ncrna	miRNA	-166.297	0.00826816
ENSGACT00000029500.1	Gasterosteus_aculeatus.BROADS1.ncrna	snRNA	-83.6487	0.00830809
mir-122-2	Gallus gallus	miRNA	328.281	0.00855987
ENSGACT00000028273.1	Gasterosteus_aculeatus.BROADS1.ncrna	miRNA	-166.297	0.00866385
mir-20b	Danio rerio	miRNA	175.623	0.00927248
ENSGACT00000029485.1	Gasterosteus_aculeatus.BROADS1.ncrna	snRNA	-83.6487	0.00932732
ENSGACT00000028949.1	Gasterosteus_aculeatus.BROADS1.ncrna	miRNA	-2.63275	0.00948475
ENSGACT00000029665.1	Gasterosteus_aculeatus.BROADS1.ncrna	snRNA	-83.6487	0.00949049
ENSGACT00000029478.1	Gasterosteus_aculeatus.BROADS1.ncrna	snRNA	-83.6487	0.00951056
ENSGACT00000029590.1	Gasterosteus_aculeatus.BROADS1.ncrna	snoRNA	-2.6563	0.00957232
mir-146a	Oryzias latipes	miRNA	227.977	0.00970085
ENSGACT00000028145.1	Gasterosteus_aculeatus.BROADS1.ncrna	miRNA	233.512	0.0106312
ENSGACT00000028750.1	Gasterosteus_aculeatus.BROADS1.ncrna	snRNA	-5.98719	0.010644
ENSGACT00000029602.1	Gasterosteus_aculeatus.BROADS1.ncrna	snRNA	-83.6487	0.0106937
mir-139	Danio rerio	miRNA	200.51	0.0106937
ENSGACT00000028824.1	Gasterosteus_aculeatus.BROADS1.ncrna	snRNA	-7.54233	0.0107316
ENSGACT00000029600.1	Gasterosteus_aculeatus.BROADS1.ncrna	snRNA	-83.6487	0.0110026
mir-451	Danio rerio	miRNA	237.359	0.0110125
ENSGACT00000029575.1	Gasterosteus_aculeatus.BROADS1.ncrna	snRNA	-83.6487	0.0110749
ENSGACT00000027908.1	Gasterosteus_aculeatus.BROADS1.ncrna	rRNA gene_symbol	-2.48971	0.0114534
ENSGACT00000028576.1	Gasterosteus_aculeatus.BROADS1.ncrna	rRNA gene_symbol	-2.48675	0.0114787
ENSGACT00000027777.1	Gasterosteus_aculeatus.BROADS1.ncrna	rRNA gene_symbol	-2.48808	0.0114816
ENSGACT00000028522.1	Gasterosteus_aculeatus.BROADS1.ncrna	rRNA gene_symbol	-2.48519	0.0115089
ENSGACT00000028469.1	Gasterosteus_aculeatus.BROADS1.ncrna	rRNA gene_symbol	-2.48665	0.0120256
ENSGACT00000028462.1	Gasterosteus_aculeatus.BROADS1.ncrna	rRNA gene_symbol	-2.48592	0.0121352
ENSGACT00000028719.1	Gasterosteus_aculeatus.BROADS1.ncrna	rRNA gene_symbol	-2.48272	0.0121352
ENSGACT00000028919.1	Gasterosteus_aculeatus.BROADS1.ncrna	rRNA gene_symbol	-2.48587	0.0121352
mir-7977	Homo sapiens	miRNA	5.71724	0.0121352
mir-145	Danio rerio	miRNA	141.534	0.0121671
mir-135b	Oryzias latipes	miRNA	152.324	0.0121733
ENSGACT00000029184.1	Gasterosteus_aculeatus.BROADS1.ncrna	rRNA gene_symbol	-2.4854	0.0121759
ENSGACT00000028529.1	Gasterosteus_aculeatus.BROADS1.ncrna	rRNA gene_symbol	-2.48558	0.0121836
mir-1388	Oryzias latipes	miRNA	136.365	0.0121836
ENSGACT00000027871.1	Gasterosteus_aculeatus.BROADS1.ncrna	rRNA gene_symbol	-2.48525	0.0121967
ENSGACT00000028545.1	Gasterosteus_aculeatus.BROADS1.ncrna	rRNA gene_symbol	-2.48461	0.0122003
mir-155	Cyprinus carpio	miRNA	-149.768	0.0122944
ENSGACT00000028277.1	Gasterosteus_aculeatus.BROADS1.ncrna	miRNA	-149.768	0.012411
ENSGACT00000028670.1	Gasterosteus_aculeatus.BROADS1.ncrna	snRNA	-6.46746	0.012554
let-7a-1	Fugu rubripes	miRNA	138.511	0.0125751
ENSGACT00000028896.1	Gasterosteus_aculeatus.BROADS1.ncrna	snRNA	-6.72311	0.0127271
mir-100a-2	Salmo salar	miRNA	9.79731	0.0127507
ENSGACT00000029511.1	Gasterosteus_aculeatus.BROADS1.ncrna	snRNA	-83.6487	0.0130433
mir-217	Cyprinus carpio	miRNA	5.93244	0.0134512
mir-21a-2	Salmo salar	miRNA	7.00043	0.0145556
ENSGACT00000028593.1	Gasterosteus_aculeatus.BROADS1.ncrna	snRNA	-7.58604	0.0148505
mir-21a-1	Salmo salar	miRNA	6.89986	0.0148919
mir-7147	Danio rerio	miRNA	172.746	0.0151081
ENSGACT00000029660.1	Gasterosteus_aculeatus.BROADS1.ncrna	snoRNA	-149.768	0.0152237
ENSGACT00000028059.1	Gasterosteus_aculeatus.BROADS1.ncrna	miRNA	179.059	0.0152867
ENSGACT00000027790.1	Gasterosteus_aculeatus.BROADS1.ncrna	snRNA	-4.74071	0.0154457
mir-33b	Salmo salar	miRNA	163.57	0.0174148
ENSGACT00000029223.1	Gasterosteus_aculeatus.BROADS1.ncrna	snoRNA	-67.1189	0.0175606
ENSGACT00000029441.1	Gasterosteus_aculeatus.BROADS1.ncrna	snoRNA	-166.297	0.0181674
mir-33a-2	Salmo salar	miRNA	166.954	0.0188557
ENSGACT00000029695.1	Gasterosteus_aculeatus.BROADS1.ncrna	snRNA	-67.1189	0.0192018
ENSGACT00000029497.1	Gasterosteus_aculeatus.BROADS1.ncrna	snRNA	-67.1189	0.0198571
ENSGACT00000029543.1	Gasterosteus_aculeatus.BROADS1.ncrna	snRNA	-67.1189	0.0201437
ENSGACT00000029406.1	Gasterosteus_aculeatus.BROADS1.ncrna	snoRNA	-24.0474	0.0203779
mir-212-1	Ictalurus punctatus	miRNA	5.70988	0.0203779
mir-212-2	Ictalurus punctatus	miRNA	5.71423	0.0204655
mir-125b-1	Homo sapiens	miRNA	144.898	0.0208337
ENSGACT00000028741.1	Gasterosteus_aculeatus.BROADS1.ncrna	rRNA gene_symbol	-116.708	0.0209913
let-7a-1	Danio rerio	miRNA	130.225	0.0213908
mir-10c	Fugu rubripes	miRNA	148.43	0.0215628
ENSGACT00000029560.1	Gasterosteus_aculeatus.BROADS1.ncrna	snRNA	-67.1189	0.0220827
ENSGACT00000028193.1	Gasterosteus_aculeatus.BROADS1.ncrna	miRNA	-116.708	0.0221615
ENSGACT00000029606.1	Gasterosteus_aculeatus.BROADS1.ncrna	snoRNA	156.823	0.0222979
ENSGACT00000028397.1	Gasterosteus_aculeatus.BROADS1.ncrna	snRNA	-6.33277	0.0232934
mir-124-4	Danio rerio	miRNA	181.825	0.023324
ENSGACT00000029525.1	Gasterosteus_aculeatus.BROADS1.ncrna	snRNA	-67.1189	0.0233927
ENSGACT00000029646.1	Gasterosteus_aculeatus.BROADS1.ncrna	snRNA	-67.1189	0.0236094
ENSGACT00000029659.1	Gasterosteus_aculeatus.BROADS1.ncrna	snRNA	-67.1189	0.0236094
ENSGACT00000029657.1	Gasterosteus_aculeatus.BROADS1.ncrna	snRNA	-67.1189	0.0238889
ENSGACT00000029528.1	Gasterosteus_aculeatus.BROADS1.ncrna	snRNA	-67.1189	0.0240362
ENSGACT00000029487.1	Gasterosteus_aculeatus.BROADS1.ncrna	snRNA	-67.1189	0.024136
mir-17	Cyprinus carpio	miRNA	2.96809	0.0242184
ENSGACT00000027926.1	Gasterosteus_aculeatus.BROADS1.ncrna	snRNA	-5.16293	0.024539
mir-183	Petromyzon marinus	miRNA	146.225	0.0246966
mir-33a-1	Salmo salar	miRNA	161.879	0.0246966
ENSGACT00000028436.1	Gasterosteus_aculeatus.BROADS1.ncrna	snRNA	-67.1189	0.0251331
ENSGACT00000029035.1	Gasterosteus_aculeatus.BROADS1.ncrna	miRNA	158.774	0.0251331
ENSGACT00000029671.1	Gasterosteus_aculeatus.BROADS1.ncrna	snRNA	-67.1189	0.0251788
ENSGACT00000029214.1	Gasterosteus_aculeatus.BROADS1.ncrna	snoRNA	-50.5892	0.025371
ENSGACT00000029684.1	Gasterosteus_aculeatus.BROADS1.ncrna	miRNA	171.574	0.0261527
ENSGACT00000029620.1	Gasterosteus_aculeatus.BROADS1.ncrna	misc_RNA	-100.178	0.0267501
mir-22b-2	Salmo salar	miRNA	123.136	0.0270862
mir-21-2	Danio rerio	miRNA	157.283	0.0273183
ENSGACT00000029567.1	Gasterosteus_aculeatus.BROADS1.ncrna	snRNA	-67.1189	0.0276709
ENSGACT00000029694.1	Gasterosteus_aculeatus.BROADS1.ncrna	misc_RNA	-100.178	0.0286764
ENSGACT00000029268.1	Gasterosteus_aculeatus.BROADS1.ncrna	miRNA	-4.77374	0.0293443
mir-107	Salmo salar	miRNA	123.525	0.0296021
mir-25	Homo sapiens	miRNA	135.998	0.0300407
ENSGACT00000028560.1	Gasterosteus_aculeatus.BROADS1.ncrna	rRNA gene_symbol	-2.24442	0.0300417
ENSGACT00000029045.1	Gasterosteus_aculeatus.BROADS1.ncrna	miRNA	132.692	0.0305465
mir-9b	Salmo salar	miRNA	126.25	0.0311136
mir-101b-2	Salmo salar	miRNA	5.0794	0.0311309
mir-138-1	Homo sapiens	miRNA	116.733	0.0311309
mir-22b-1	Salmo salar	miRNA	121.374	0.0311309
ENSGACT00000029423.1	Gasterosteus_aculeatus.BROADS1.ncrna	snoRNA	-50.5892	0.0325774
ENSGACT00000029526.1	Gasterosteus_aculeatus.BROADS1.ncrna	snoRNA	-3.18871	0.0330974
mir-7a-2	Danio rerio	miRNA	148.581	0.0330974
ENSGACT00000029613.1	Gasterosteus_aculeatus.BROADS1.ncrna	snRNA	-24.3036	0.0332628
ENSGACT00000029664.1	Gasterosteus_aculeatus.BROADS1.ncrna	snRNA	-50.5892	0.0334472
mir-7-2	Gallus gallus	miRNA	142.648	0.0338209
ENSGACT00000029686.1	Gasterosteus_aculeatus.BROADS1.ncrna	snRNA	-50.5892	0.0341113
ENSGACT00000028975.1	Gasterosteus_aculeatus.BROADS1.ncrna	miRNA	120.118	0.0344248
ENSGACT00000029498.1	Gasterosteus_aculeatus.BROADS1.ncrna	snRNA	-50.5892	0.0349841
ENSGACT00000029438.1	Gasterosteus_aculeatus.BROADS1.ncrna	snoRNA	98.222	0.0352287
ENSGACT00000029531.1	Gasterosteus_aculeatus.BROADS1.ncrna	snoRNA	129.308	0.0352383
ENSGACT00000029586.1	Gasterosteus_aculeatus.BROADS1.ncrna	snRNA	-50.5892	0.0355408
ENSGACT00000028406.1	Gasterosteus_aculeatus.BROADS1.ncrna	rRNA gene_symbol	-83.6487	0.0357158
ENSGACT00000029625.1	Gasterosteus_aculeatus.BROADS1.ncrna	snRNA	-50.5892	0.0359753
mir-7a-3	Danio rerio	miRNA	148.582	0.0361932
ENSGACT00000029658.1	Gasterosteus_aculeatus.BROADS1.ncrna	miRNA	-2.3938	0.0367115
ENSGACT00000029250.1	Gasterosteus_aculeatus.BROADS1.ncrna	miRNA	-83.6487	0.037483
ENSGACT00000029524.1	Gasterosteus_aculeatus.BROADS1.ncrna	snRNA	-50.5892	0.0377264
ENSGACT00000029673.1	Gasterosteus_aculeatus.BROADS1.ncrna	snRNA	-50.5892	0.0379008
ENSGACT00000028718.1	Gasterosteus_aculeatus.BROADS1.ncrna	snRNA	-50.5892	0.0380337
ENSGACT00000029599.1	Gasterosteus_aculeatus.BROADS1.ncrna	snRNA	-50.5892	0.0380337
ENSGACT00000029653.1	Gasterosteus_aculeatus.BROADS1.ncrna	snRNA	-50.5892	0.0380337
ENSGACT00000029669.1	Gasterosteus_aculeatus.BROADS1.ncrna	miRNA	-2.3887	0.0380337
ENSGACT00000029683.1	Gasterosteus_aculeatus.BROADS1.ncrna	snRNA	-50.5892	0.0380337
mir-7-1	Gallus gallus	miRNA	139.32	0.0388885
ENSGACT00000029591.1	Gasterosteus_aculeatus.BROADS1.ncrna	snRNA	-50.5892	0.0389715
ENSGACT00000029614.1	Gasterosteus_aculeatus.BROADS1.ncrna	snoRNA	-83.6487	0.0389715
mir-135a	Danio rerio	miRNA	153.569	0.0390794
mir-129-1	Danio rerio	miRNA	145.858	0.039101
ENSGACT00000029635.1	Gasterosteus_aculeatus.BROADS1.ncrna	miRNA	3.60555	0.0396405
ENSGACT00000029642.1	Gasterosteus_aculeatus.BROADS1.ncrna	snRNA	-50.5892	0.0401589
ENSGACT00000028532.1	Gasterosteus_aculeatus.BROADS1.ncrna	snRNA	-50.5892	0.0402903
ENSGACT00000029359.1	Gasterosteus_aculeatus.BROADS1.ncrna	snoRNA	-50.5892	0.0402903
ENSGACT00000029551.1	Gasterosteus_aculeatus.BROADS1.ncrna	snRNA	-50.5892	0.0402903
mir-7a-1	Danio rerio	miRNA	144.688	0.0402903
mir-125c	Oryzias latipes	miRNA	4.51346	0.0405569
mir-7-3	Gallus gallus	miRNA	137.106	0.0405569
ENSGACT00000028838.1	Gasterosteus_aculeatus.BROADS1.ncrna	snRNA	-50.5892	0.0407272
ENSGACT00000029574.1	Gasterosteus_aculeatus.BROADS1.ncrna	snRNA	-50.5892	0.0410295
mir-129-2	Danio rerio	miRNA	142.538	0.0410338
ENSGACT00000028342.1	Gasterosteus_aculeatus.BROADS1.ncrna	snoRNA	10.9245	0.0415456
ENSGACT00000029654.1	Gasterosteus_aculeatus.BROADS1.ncrna	snRNA	-50.5892	0.0415456
ENSGACT00000029508.1	Gasterosteus_aculeatus.BROADS1.ncrna	miRNA	-2.35309	0.0417624
ENSGACT00000029495.1	Gasterosteus_aculeatus.BROADS1.ncrna	snRNA	-50.5892	0.0424122
mir-184	Gallus gallus	miRNA	133.348	0.0424494
ENSGACT00000029598.1	Gasterosteus_aculeatus.BROADS1.ncrna	snRNA	-50.5892	0.0427478
ENSGACT00000029107.1	Gasterosteus_aculeatus.BROADS1.ncrna	miRNA	151.633	0.0427532
let-7a-3	Danio rerio	miRNA	116.97	0.0440012
ENSGACT00000029666.1	Gasterosteus_aculeatus.BROADS1.ncrna	miRNA	-2.33558	0.0441857
ENSGACT00000028503.1	Gasterosteus_aculeatus.BROADS1.ncrna	rRNA gene_symbol	-2.76701	0.0451592
let-7a-5	Danio rerio	miRNA	115.214	0.0458807
ENSGACT00000027835.1	Gasterosteus_aculeatus.BROADS1.ncrna	rRNA gene_symbol	-83.6487	0.0466763
ENSGACT00000029479.1	Gasterosteus_aculeatus.BROADS1.ncrna	snRNA	-50.5892	0.0484389
ENSGACT00000027818.1	Gasterosteus_aculeatus.BROADS1.ncrna	snRNA	-67.1189	0.048812
ENSGACT00000029687.1	Gasterosteus_aculeatus.BROADS1.ncrna	snRNA	-50.5892	0.0511517

## Sheet: Morula-FINs
Small RNA - Name	Small RNA - Resource	Biotype	Morula vs Fins - Fold change	Morula vs Fins - FDR p-value correction
ENSGACT00000029082.1	Gasterosteus_aculeatus.BROADS1.ncrna	miRNA	-27109.8	1.33877e-49
ENSGACT00000029003.1	Gasterosteus_aculeatus.BROADS1.ncrna	miRNA	-7958.72	1.33877e-49
ENSGACT00000028022.1	Gasterosteus_aculeatus.BROADS1.ncrna	miRNA	-7954.31	1.33877e-49
ENSGACT00000028023.1	Gasterosteus_aculeatus.BROADS1.ncrna	miRNA	-27142.8	1.75678e-49
ENSGACT00000028997.1	Gasterosteus_aculeatus.BROADS1.ncrna	miRNA	-27060.2	1.75678e-49
ENSGACT00000029067.1	Gasterosteus_aculeatus.BROADS1.ncrna	miRNA	-27308.1	1.90884e-49
ENSGACT00000028010.1	Gasterosteus_aculeatus.BROADS1.ncrna	miRNA	-27192.4	1.90884e-49
ENSGACT00000029057.1	Gasterosteus_aculeatus.BROADS1.ncrna	miRNA	-27192.4	1.90884e-49
ENSGACT00000029008.1	Gasterosteus_aculeatus.BROADS1.ncrna	miRNA	-27126.3	1.90884e-49
ENSGACT00000029020.1	Gasterosteus_aculeatus.BROADS1.ncrna	miRNA	-7935.67	1.90884e-49
ENSGACT00000028020.1	Gasterosteus_aculeatus.BROADS1.ncrna	miRNA	-27208.9	1.95933e-49
ENSGACT00000028002.1	Gasterosteus_aculeatus.BROADS1.ncrna	miRNA	-27142.8	1.95933e-49
ENSGACT00000028934.1	Gasterosteus_aculeatus.BROADS1.ncrna	miRNA	-27109.8	1.95933e-49
ENSGACT00000028986.1	Gasterosteus_aculeatus.BROADS1.ncrna	miRNA	-27043.6	1.95933e-49
ENSGACT00000028009.1	Gasterosteus_aculeatus.BROADS1.ncrna	miRNA	-7926.51	2.15831e-49
ENSGACT00000029049.1	Gasterosteus_aculeatus.BROADS1.ncrna	miRNA	-27208.9	2.37362e-49
ENSGACT00000028018.1	Gasterosteus_aculeatus.BROADS1.ncrna	miRNA	-27126.3	2.37362e-49
ENSGACT00000029044.1	Gasterosteus_aculeatus.BROADS1.ncrna	miRNA	-27126.3	2.37362e-49
ENSGACT00000028967.1	Gasterosteus_aculeatus.BROADS1.ncrna	miRNA	-27076.7	2.37362e-49
ENSGACT00000028016.1	Gasterosteus_aculeatus.BROADS1.ncrna	miRNA	-27060.2	2.37362e-49
ENSGACT00000029025.1	Gasterosteus_aculeatus.BROADS1.ncrna	miRNA	-27175.9	3.11115e-49
ENSGACT00000029094.1	Gasterosteus_aculeatus.BROADS1.ncrna	miRNA	-27142.8	3.16804e-49
ENSGACT00000028977.1	Gasterosteus_aculeatus.BROADS1.ncrna	miRNA	-27175.9	3.50172e-49
ENSGACT00000029088.1	Gasterosteus_aculeatus.BROADS1.ncrna	miRNA	-27159.4	3.50172e-49
ENSGACT00000028004.1	Gasterosteus_aculeatus.BROADS1.ncrna	miRNA	-7907.72	3.50172e-49
ENSGACT00000028976.1	Gasterosteus_aculeatus.BROADS1.ncrna	miRNA	-27076.7	3.72159e-49
ENSGACT00000028008.1	Gasterosteus_aculeatus.BROADS1.ncrna	miRNA	-26977.5	5.88796e-49
ENSGACT00000029089.1	Gasterosteus_aculeatus.BROADS1.ncrna	miRNA	-27076.7	6.32095e-49
ENSGACT00000029080.1	Gasterosteus_aculeatus.BROADS1.ncrna	miRNA	-7946.97	6.32263e-49
ENSGACT00000028013.1	Gasterosteus_aculeatus.BROADS1.ncrna	miRNA	-27109.8	6.63449e-49
ENSGACT00000029106.1	Gasterosteus_aculeatus.BROADS1.ncrna	miRNA	-27126.3	6.977e-49
ENSGACT00000028027.1	Gasterosteus_aculeatus.BROADS1.ncrna	miRNA	-27142.8	7.8103e-49
ENSGACT00000028940.1	Gasterosteus_aculeatus.BROADS1.ncrna	miRNA	-27142.8	8.21418e-49
ENSGACT00000028017.1	Gasterosteus_aculeatus.BROADS1.ncrna	miRNA	-7913.44	1.02732e-48
ENSGACT00000029053.1	Gasterosteus_aculeatus.BROADS1.ncrna	miRNA	-27142.8	1.10694e-48
ENSGACT00000028031.1	Gasterosteus_aculeatus.BROADS1.ncrna	miRNA	-27076.7	1.26821e-48
ENSGACT00000028032.1	Gasterosteus_aculeatus.BROADS1.ncrna	miRNA	-27076.7	1.26821e-48
ENSGACT00000028015.1	Gasterosteus_aculeatus.BROADS1.ncrna	miRNA	-27109.8	1.43709e-48
ENSGACT00000028005.1	Gasterosteus_aculeatus.BROADS1.ncrna	miRNA	-27093.2	1.90925e-48
ENSGACT00000028033.1	Gasterosteus_aculeatus.BROADS1.ncrna	miRNA	-27010.6	1.98333e-48
ENSGACT00000029110.1	Gasterosteus_aculeatus.BROADS1.ncrna	miRNA	-27126.3	2.26835e-48
ENSGACT00000029017.1	Gasterosteus_aculeatus.BROADS1.ncrna	miRNA	-27192.4	3.3061e-48
ENSGACT00000029086.1	Gasterosteus_aculeatus.BROADS1.ncrna	miRNA	-7929.04	4.20572e-48
ENSGACT00000028978.1	Gasterosteus_aculeatus.BROADS1.ncrna	miRNA	-27126.3	4.26148e-48
ENSGACT00000028025.1	Gasterosteus_aculeatus.BROADS1.ncrna	miRNA	-26994.1	4.84284e-48
ENSGACT00000028024.1	Gasterosteus_aculeatus.BROADS1.ncrna	miRNA	-7895.21	4.84284e-48
ENSGACT00000028014.1	Gasterosteus_aculeatus.BROADS1.ncrna	miRNA	-27142.8	7.8714e-48
ENSGACT00000028007.1	Gasterosteus_aculeatus.BROADS1.ncrna	miRNA	-27076.7	7.8714e-48
ENSGACT00000029063.1	Gasterosteus_aculeatus.BROADS1.ncrna	miRNA	-27027.1	9.22053e-48
ENSGACT00000029095.1	Gasterosteus_aculeatus.BROADS1.ncrna	miRNA	-27043.6	1.24438e-47
ENSGACT00000028028.1	Gasterosteus_aculeatus.BROADS1.ncrna	miRNA	-26977.5	1.68232e-47
ENSGACT00000029061.1	Gasterosteus_aculeatus.BROADS1.ncrna	miRNA	-27192.4	1.70436e-47
ENSGACT00000028991.1	Gasterosteus_aculeatus.BROADS1.ncrna	miRNA	-27027.1	1.71768e-47
ENSGACT00000029047.1	Gasterosteus_aculeatus.BROADS1.ncrna	miRNA	-27175.9	1.73419e-47
ENSGACT00000028030.1	Gasterosteus_aculeatus.BROADS1.ncrna	miRNA	-26994.1	1.97276e-47
ENSGACT00000028960.1	Gasterosteus_aculeatus.BROADS1.ncrna	miRNA	-27027.1	4.38156e-47
ENSGACT00000029027.1	Gasterosteus_aculeatus.BROADS1.ncrna	miRNA	-27126.3	5.25529e-47
ENSGACT00000028974.1	Gasterosteus_aculeatus.BROADS1.ncrna	miRNA	-27076.7	5.98007e-47
ENSGACT00000028293.1	Gasterosteus_aculeatus.BROADS1.ncrna	miRNA	-27010.6	6.39834e-47
ENSGACT00000029084.1	Gasterosteus_aculeatus.BROADS1.ncrna	miRNA	-27027.1	7.04427e-47
ENSGACT00000028994.1	Gasterosteus_aculeatus.BROADS1.ncrna	miRNA	-26977.5	9.87689e-47
ENSGACT00000029079.1	Gasterosteus_aculeatus.BROADS1.ncrna	miRNA	-27010.6	1.02094e-46
ENSGACT00000028019.1	Gasterosteus_aculeatus.BROADS1.ncrna	miRNA	-27060.2	1.04938e-46
ENSGACT00000028006.1	Gasterosteus_aculeatus.BROADS1.ncrna	miRNA	-27043.6	1.04938e-46
ENSGACT00000029034.1	Gasterosteus_aculeatus.BROADS1.ncrna	miRNA	-26944.5	1.04938e-46
ENSGACT00000029071.1	Gasterosteus_aculeatus.BROADS1.ncrna	miRNA	-26961	1.07481e-46
ENSGACT00000029028.1	Gasterosteus_aculeatus.BROADS1.ncrna	miRNA	-27027.1	1.18861e-46
ENSGACT00000029087.1	Gasterosteus_aculeatus.BROADS1.ncrna	miRNA	-27027.1	1.47955e-46
ENSGACT00000028029.1	Gasterosteus_aculeatus.BROADS1.ncrna	miRNA	-27043.6	1.90835e-46
ENSGACT00000028003.1	Gasterosteus_aculeatus.BROADS1.ncrna	miRNA	-27093.2	2.03969e-46
ENSGACT00000029052.1	Gasterosteus_aculeatus.BROADS1.ncrna	miRNA	-26977.5	2.42458e-46
ENSGACT00000028947.1	Gasterosteus_aculeatus.BROADS1.ncrna	miRNA	-26994.1	2.60914e-46
ENSGACT00000028966.1	Gasterosteus_aculeatus.BROADS1.ncrna	miRNA	-27159.4	3.27463e-46
ENSGACT00000028963.1	Gasterosteus_aculeatus.BROADS1.ncrna	miRNA	-27043.6	3.28388e-46
ENSGACT00000028011.1	Gasterosteus_aculeatus.BROADS1.ncrna	miRNA	-27027.1	3.595e-46
ENSGACT00000028012.1	Gasterosteus_aculeatus.BROADS1.ncrna	miRNA	-27126.3	4.93856e-46
ENSGACT00000029046.1	Gasterosteus_aculeatus.BROADS1.ncrna	miRNA	-27027.1	5.59197e-46
ENSGACT00000028021.1	Gasterosteus_aculeatus.BROADS1.ncrna	miRNA	-27109.8	6.83105e-46
ENSGACT00000028026.1	Gasterosteus_aculeatus.BROADS1.ncrna	miRNA	-27076.7	7.6292e-46
ENSGACT00000029048.1	Gasterosteus_aculeatus.BROADS1.ncrna	miRNA	-26944.5	8.67608e-46
ENSGACT00000028075.1	Gasterosteus_aculeatus.BROADS1.ncrna	miRNA	-7962.46	1.15236e-45
ENSGACT00000028941.1	Gasterosteus_aculeatus.BROADS1.ncrna	miRNA	-27060.2	1.15344e-45
ENSGACT00000028969.1	Gasterosteus_aculeatus.BROADS1.ncrna	miRNA	-27010.6	1.80904e-45
ENSGACT00000028933.1	Gasterosteus_aculeatus.BROADS1.ncrna	miRNA	-27010.6	1.9852e-45
ENSGACT00000029073.1	Gasterosteus_aculeatus.BROADS1.ncrna	miRNA	-27010.6	2.18229e-45
ENSGACT00000028034.1	Gasterosteus_aculeatus.BROADS1.ncrna	miRNA	-27060.2	3.19485e-45
ENSGACT00000029009.1	Gasterosteus_aculeatus.BROADS1.ncrna	miRNA	-26961	5.43023e-45
ENSGACT00000028245.1	Gasterosteus_aculeatus.BROADS1.ncrna	miRNA	-22646.7	5.13932e-36
ENSGACT00000028992.1	Gasterosteus_aculeatus.BROADS1.ncrna	miRNA	-8232.81	6.85674e-30
mir-192	Cyprinus carpio	miRNA	903.376	6.1659e-29
mir-10c	Danio rerio	miRNA	223.135	1.73416e-28
mir-10c	Cyprinus carpio	miRNA	204.242	2.18884e-27
mir-10d	Cyprinus carpio	miRNA	223.84	4.93737e-25
mir-199	Cyprinus carpio	miRNA	91044.8	1.6373e-24
mir-2184	Danio rerio	miRNA	171.414	8.48163e-24
mir-194	Cyprinus carpio	miRNA	574.831	2.10734e-23
mir-218a	Cyprinus carpio	miRNA	11073.5	8.93985e-22
mir-192	Oryzias latipes	miRNA	28468.6	1.40294e-21
let-7j	Cyprinus carpio	miRNA	106.675	1.24973e-20
mir-8159	Salmo salar	miRNA	660.271	2.97346e-20
mir-10a	Homo sapiens	miRNA	15140.8	3.30888e-20
mir-10a	Danio rerio	miRNA	187.561	6.39972e-20
mir-182	Danio rerio	miRNA	1202.45	1.34907e-19
mir-126	Cyprinus carpio	miRNA	78.3791	2.05844e-19
mir-204-2	Danio rerio	miRNA	144.916	2.50237e-19
mir-204-1	Danio rerio	miRNA	147.702	2.50237e-19
mir-181b	Cyprinus carpio	miRNA	16709.6	5.54214e-19
mir-205	Cyprinus carpio	miRNA	160.484	1.27201e-18
mir-9	Cyprinus carpio	miRNA	74.2609	1.97362e-18
mir-455	Cyprinus carpio	miRNA	448.489	3.39876e-18
let-7d-1	Danio rerio	miRNA	114.832	3.90895e-18
mir-455	Oryzias latipes	miRNA	12261.4	4.8338e-18
let-7d-2	Danio rerio	miRNA	112.05	5.10897e-18
let-7f	Danio rerio	miRNA	82.0822	6.14665e-18
let-7e	Danio rerio	miRNA	88.5978	6.50911e-18
let-7h	Danio rerio	miRNA	81.1902	7.7706e-18
mir-10d	Danio rerio	miRNA	99.2115	1.34487e-17
mir-144	Paralichthys olivaceus	miRNA	8089.27	1.64384e-17
mir-182	Hippoglossus hippoglossus	miRNA	51112.4	2.91562e-17
mir-459	Danio rerio	miRNA	45225.1	6.1174e-17
mir-301b	Salmo salar	miRNA	7125.27	7.13167e-17
mir-222a	Ictalurus punctatus	miRNA	60.5557	1.45455e-16
mir-196a	Cyprinus carpio	miRNA	14197.3	1.92547e-16
mir-203b	Danio rerio	miRNA	66.418	1.96005e-16
mir-21-2	Oryzias latipes	miRNA	61.7844	2.1765e-16
mir-196b	Cyprinus carpio	miRNA	7963.99	6.02023e-16
mir-133a	Cyprinus carpio	miRNA	6992.17	7.14237e-16
mir-459	Salmo salar	miRNA	52048.6	1.33687e-15
mir-133a-1	Danio rerio	miRNA	5278.21	1.66008e-14
mir-210	Danio rerio	miRNA	13139.2	1.76397e-14
mir-199a-1	Oryzias latipes	miRNA	5470.21	3.33158e-14
mir-199a-2	Oryzias latipes	miRNA	5434.87	3.71542e-14
mir-199a-3	Oryzias latipes	miRNA	5421.27	3.93219e-14
mir-199a-4	Oryzias latipes	miRNA	5434.16	4.24584e-14
mir-205	Ictalurus punctatus	miRNA	170.674	1.36366e-13
mir-214-3	Salmo salar	miRNA	4352.96	1.38248e-13
mir-214-2	Salmo salar	miRNA	4347.6	1.51428e-13
mir-214-1	Salmo salar	miRNA	4329.2	1.62424e-13
mir-142a	Danio rerio	miRNA	9501.11	1.89005e-13
mir-196	Hippoglossus hippoglossus	miRNA	7608.98	2.01401e-13
mir-182	Cyprinus carpio	miRNA	276.767	2.26071e-13
ENSGACT00000028935.1	Gasterosteus_aculeatus.BROADS1.ncrna	miRNA	-15.8831	3.12011e-13
ENSGACT00000028936.1	Gasterosteus_aculeatus.BROADS1.ncrna	miRNA	-13.7867	3.32251e-13
ENSGACT00000028938.1	Gasterosteus_aculeatus.BROADS1.ncrna	miRNA	-13.7954	3.39526e-13
ENSGACT00000028953.1	Gasterosteus_aculeatus.BROADS1.ncrna	miRNA	-13.7733	3.40399e-13
ENSGACT00000028954.1	Gasterosteus_aculeatus.BROADS1.ncrna	miRNA	-13.7298	3.47522e-13
ENSGACT00000028937.1	Gasterosteus_aculeatus.BROADS1.ncrna	miRNA	-13.7544	3.51441e-13
mir-144	Oryzias latipes	miRNA	4352.7	3.56406e-13
mir-1388	Danio rerio	miRNA	5829.07	3.58142e-13
ENSGACT00000028950.1	Gasterosteus_aculeatus.BROADS1.ncrna	miRNA	-13.7074	3.93387e-13
mir-194b	Salmo salar	miRNA	9457.12	5.45433e-13
mir-731	Salmo salar	miRNA	11484.5	5.83787e-13
mir-30c-1	Salmo salar	miRNA	31.4809	7.84005e-13
mir-30c-2	Salmo salar	miRNA	31.4811	8.18597e-13
mir-315	Petromyzon marinus	miRNA	4836.99	9.00974e-13
mir-182	Petromyzon marinus	miRNA	251.068	1.1415e-12
mir-181b-1	Homo sapiens	miRNA	168.978	2.72644e-12
mir-181b-2	Homo sapiens	miRNA	160.871	3.51708e-12
mir-181b-2	Oryzias latipes	miRNA	168.599	3.90873e-12
mir-181b-1	Oryzias latipes	miRNA	168.898	3.90873e-12
mir-96	Cyprinus carpio	miRNA	6931.34	4.53919e-12
mir-181b	Salmo salar	miRNA	104.047	1.10954e-11
mir-183	Ictalurus punctatus	miRNA	102.823	1.19694e-11
mir-31	Gallus gallus	miRNA	59.2704	1.19998e-11
mir-194a	Danio rerio	miRNA	5303.52	1.57142e-11
mir-146a	Cyprinus carpio	miRNA	36.2912	1.62667e-11
mir-192	Petromyzon marinus	miRNA	4558.31	2.09289e-11
mir-10b	Oryzias latipes	miRNA	3213.87	2.64607e-11
mir-192b	Salmo salar	miRNA	3290.43	2.64607e-11
mir-130a-2	Salmo salar	miRNA	85.8784	2.75469e-11
mir-130a-1	Salmo salar	miRNA	85.8402	2.90644e-11
mir-204	Oryzias latipes	miRNA	2203.48	3.6377e-11
mir-21	Paralichthys olivaceus	miRNA	23.0774	4.29683e-11
mir-222a	Danio rerio	miRNA	51.9142	4.98556e-11
mir-499	Cyprinus carpio	miRNA	3113.12	5.64335e-11
mir-183-2	Oryzias latipes	miRNA	5580.03	7.23735e-11
mir-183-1	Oryzias latipes	miRNA	5563.8	7.64115e-11
mir-181a-2	Oryzias latipes	miRNA	80.6432	7.8985e-11
mir-26a-3	Danio rerio	miRNA	47.7401	8.37943e-11
mir-142	Oryzias latipes	miRNA	2877.72	8.52067e-11
mir-181a-1	Oryzias latipes	miRNA	72.6067	1.09777e-10
mir-26a-1	Danio rerio	miRNA	45.1986	1.29546e-10
mir-9-4	Danio rerio	miRNA	37.6634	1.55575e-10
mir-9-5	Danio rerio	miRNA	37.6618	1.60271e-10
mir-724	Cyprinus carpio	miRNA	75.7537	1.84308e-10
mir-9-1	Danio rerio	miRNA	36.2927	2.078e-10
mir-9-2	Danio rerio	miRNA	36.296	2.078e-10
mir-9-7	Danio rerio	miRNA	36.296	2.09796e-10
mir-9-6	Danio rerio	miRNA	36.252	2.17441e-10
mir-25-3	Salmo salar	miRNA	-13.5003	2.28155e-10
let-7c	Oryzias latipes	miRNA	3759.91	2.29745e-10
ENSGACT00000029489.1	Gasterosteus_aculeatus.BROADS1.ncrna	miRNA	-23.2446	2.45078e-10
mir-181b-1	Danio rerio	miRNA	114.238	2.45078e-10
mir-221-3	Ictalurus punctatus	miRNA	38.5196	2.67116e-10
mir-181b-2	Danio rerio	miRNA	112.278	2.68103e-10
mir-218b	Cyprinus carpio	miRNA	2875.07	2.77446e-10
mir-9-3	Danio rerio	miRNA	34.9951	2.85197e-10
mir-190b	Danio rerio	miRNA	3104.41	3.26009e-10
mir-145	Ictalurus punctatus	miRNA	2857.08	3.83778e-10
mir-30b	Salmo salar	miRNA	30.413	4.10349e-10
mir-222a-2	Salmo salar	miRNA	33.1207	6.32027e-10
mir-222a-1	Salmo salar	miRNA	30.8004	1.44807e-09
mir-499-2	Ictalurus punctatus	miRNA	2445.71	1.89798e-09
mir-499-1	Ictalurus punctatus	miRNA	2442.29	1.96747e-09
mir-133a-2	Mus musculus	miRNA	2278.22	2.04292e-09
ENSGACT00000028072.1	Gasterosteus_aculeatus.BROADS1.ncrna	miRNA	2071.65	2.11636e-09
mir-133a-1	Mus musculus	miRNA	2284.39	2.39119e-09
mir-27b-1	Salmo salar	miRNA	93.2153	2.39795e-09
mir-1338	Salmo salar	miRNA	1604.52	3.20035e-09
let-7c-2	Danio rerio	miRNA	36.3493	3.82367e-09
mir-10b	Cyprinus carpio	miRNA	25.0849	3.85057e-09
mir-26-1	Oryzias latipes	miRNA	20.6436	4.06844e-09
mir-26-2	Oryzias latipes	miRNA	20.6483	4.10184e-09
mir-26-3	Oryzias latipes	miRNA	20.6436	4.19463e-09
let-7c-1	Danio rerio	miRNA	34.8868	5.13175e-09
mir-27b-2	Salmo salar	miRNA	62.5159	5.21208e-09
ENSGACT00000029628.1	Gasterosteus_aculeatus.BROADS1.ncrna	miRNA	-10.2173	6.63615e-09
[truncated: 554 more rows]

[truncated: 36 more sheets: E vs GO, E vs O, E vs LO, E vs HA, E vs 24hph, E vs FF, E vs FLX, E vs Fins, GO vs O, GO vs LO, GO vs HA, GO vs 24hph, GO vs FF, GO vs FLX, GO Fins, O vs LO, O vs HA, O vs 24hph , O vs FF, O vs FLX …]
