# Supplementary material for: Inventory of European Sea Bass (Dicentrarchus labrax) sncRNAs Vital During Early Teleost Development
Source: Front Genet. 2019 Jul 25;10:657. doi: 10.3389/fgene.2019.00657 (PMC6670005; doi:10.3389/fgene.2019.00657)
Supplement: Supplemental Table S3 — miRNAs found in only one stage and zero counts in the other stages along with their putative target genes, annotation, and accession number. [file Table_3.xlsx]

## Sheet: Pub-stage specific mir
Supplemental table S3: miRNAs found in only one stage and zero counts in the other stages
STAGE	Small RNA	Accession Ensembl/miRBase	mature miRNA identified via miRBase$	TARGETS (Gene level) *	BLASTX	Accession
Morula	Novel mir	ENSGACT00000029015.1	dre-miR-430a-3p	$DL_brain__filtered_comp171458_c0 $DL_brain__filtered_comp185115_c0 $DL_brain__filtered_comp174831_c1 $DL_brain__filtered_comp182024_c0 $DL_brain__filtered_comp188303_c0 $DL_brain__filtered_comp193509_c0 $DL_brain__filtered_comp192879_c5 $DL_brain__filtered_comp150059_c0 $DL_brain__filtered_comp180172_c1 $DL_brain__filtered_comp190258_c1 $DL_brain__filtered_comp193295_c0 $DL_brain__filtered_comp1…	*TNF receptor-associated factor 3 *zinc finger and BTB domain-containing protein 10 *kinesin-like protein KIF26A *T-box transcription factor TBX18 isoform X1 *THO complex subunit 3 *zinc finger CCHC domain-containing protein 24 *no hit *no hit *T-lymphoma invasion and metastasis-inducing protein 1 *synaptophysin-like protein 1 *no hit *glucuronokinase 1-like *NLR family CARD domain-containing pro…	AKG54865.1 XP_008299437.1 XP_019132196.2 XP_027140338.1 XP_022615996.1 XP_020486569.1 XP_022625008.1 XP_023152891.1 XP_010737242.3 XP_022599544.1 XP_018531617.1
	Novel mir	ENSGACT00000028150.1	ola-miR430d	# DL_brain__filtered_comp117878_c0	proliferation-associated protein 2G4	XP_004544946.1
		ENSGACT00000028157.1
		ENSGACT00000028177.1
		ENSGACT00000028178.1
		ENSGACT00000028179.1		#DL_brain__filtered_comp176560_c0	PREDICTED: phosphatidylinositol 45-bisphosphate 3-kinase catalytic subunit alpha isoform-like	XP_010794910.1
		ENSGACT00000028180.1
		ENSGACT00000028184.1
	Novel mir	ENSGACT00000028271.1	ola-miR-430d	# DL_brain__filtered_comp117878_c0	proliferation-associated protein 2G4	XP_004544946.1
		ENSGACT00000028273.1
		ENSGACT00000028275.1
		ENSGACT00000028277.1
		ENSGACT00000028279.1		#DL_brain__filtered_comp176560_c0	PREDICTED: phosphatidylinositol 45-bisphosphate 3-kinase catalytic subunit alpha isoform-like	XP_010794910.1
		ENSGACT00000028281.1
		ENSGACT00000028283.1
	Novel mir	ENSGACT00000028193.1	fru-miR458	$DL_brain__filtered_comp169511_c1 $DL_brain__filtered_comp191739_c1	cAMP-dependent protein kinase type II-alpha regulatory subunit-like vezatin isoform X1	XP_020498061.1 XP_022605113.1
	Cyprinus carpio mir-155	MI0023336	cc-miR155	$DL_brain__filtered_comp191525_c0	MLX-interacting protein	XP_010730812.2
Late gastrulation	Novel mir	ENSGACT00000028137.1	dre-456	#DL_brain__filtered_comp168857_c0 #DL_brain__filtered_comp193687_c0	interferon-inducible protein Gig1 Armadillo repeat-containing protein 3 [Dicentrarchus labrax]	AWO97163.1 CBN81862.1
organognesis	MIR 143	ENSGACT00000028105.1	gmo-miR-143-5p	*DL_brain__filtered_comp181931_c0 *DL_brain__filtered_comp187516_c0 *DL_brain__filtered_comp183919_c0	uncharacterized protein LOC108231805 transcription cofactor vestigial-like protein 4 zinc finger protein 750	XP_023285787.1 XP_018524705.1 XP_019116683.2
Late organogenesis	Oryzias latipes mir-1-1	MI0019437	ola-miR-1-5p	$DL_brain__filtered_comp176524_c0 $DL_brain__filtered_comp179885_c0	CSC1-like protein 1 neuroserpin	XP_020494557.1 XP_022624632.1
	Petromyzon marinus mir-205b	MI0017108	pma-miR-205b	#DL_brain__filtered_comp191405_c0 #DL_brain__filtered_comp194220_c1 #DL_brain__filtered_comp183925_c0 #DL_brain__filtered_comp176617_c0 #DL_brain__filtered_comp193085_c11 #DL_brain__filtered_comp188160_c0 #DL_brain__filtered_comp192778_c0 #DL_brain__filtered_comp190098_c0 #DL_brain__filtered_comp192694_c6 #DL_brain__filtered_comp194449_c1 #DL_brain__filtered_comp146588_c0	*mastermind-like protein 2 *atypical kinase ADCK3 *receptor-type tyrosine-protein phosphatase S-like *leucine repeat adapter protein 25 *receptor-type tyrosine-protein phosphatase S *potassium channel subfamily K member 3 *trans-acting T-cell-specific transcription factor GATA-3 *septin-5 *proline-rich membrane anchor 1 *plasma membrane calcium-transporting ATPase 3 *piezo-type mechanosensitive i…	XP_010738020.2 XP_018537260.1 XP_022046432.1 XP_026184127.1 XP_027138828.1 XP_010750914.1 XP_008300839.1 XP_027136894.1 XP_022606685.1 XP_019111029.2 XP_008332876.2
Hatched B	MIR138-1	ENSGACT00000028333.1	dre-miR-138-5p	#DL_brain__filtered_comp148600_c0 #DL_brain__filtered_comp152025_c0	tyrosine--tRNA ligase mitochondrial p53 apoptosis effector	XP_010731730.3 AGU38823.1
	Gallus gallus mir-6651	MI0022470	gg-miR6651	*DL_brain__filtered_comp187828_c1	glutaredoxin-3	XP_018555380.1
FF	Homo sapiens mir-101-1	MI0000103	hh-miR101-1	#DL_brain__filtered_comp184810_c0	uncharacterized protein LOC113018106 with endonulcease domain	XP_026016954.1
	Gallus gallus mir-101-2	MI0007558	gg-miR101-2	#DL_brain__filtered_comp184810_c0 #DL_brain__filtered_comp194845_c4	uncharacterized protein LOC113018106 ADP-ribosylation factor 6	XP_026016954.1 XP_021174257.1
	MIR137	ENSGACT00000028311.1	dre-miR-137-5p	#DL_brain__filtered_comp107493_c0 #DL_brain__filtered_comp118429_c0 #DL_brain__filtered_comp183723_c1	ABC transporter, substrate-binding protein, family 3 ephrin type-B receptor 4-like ER degradation-enhancing alpha-mannosidase-like protein 1	EFT65401.1 XP_026227609.1 XP_010731080.2
		$ first match at miRBase with evalue <0.05 and priority for teleost species
		*MFE <-40 3'UTR
		#MFE <-35 3'UTR
		$MFE <-30 3'UTR
