# Supplementary material for: Inventory of European Sea Bass (Dicentrarchus labrax) sncRNAs Vital During Early Teleost Development
Source: Front Genet. 2019 Jul 25;10:657. doi: 10.3389/fgene.2019.00657 (PMC6670005; doi:10.3389/fgene.2019.00657)
Supplement: Supplemental Table S4 — GO terms of putative target genes regulated by miR-21 and miR-430. [file Table_4.xlsx]

## Sheet: GO categories
Supplemental table S4: Gene ontology terms of putative target genes regulated by miR-21and miR430.
GO-miR-21		GO-miR-430
GO:0007346	regulation of mitotic cell cycle	GO:0006605	protein targeting
GO:0046777	protein autophosphorylation	GO:0070848	response to growth factor
GO:0008152	metabolic process	GO:0071363	cellular response to growth factor stimulus
GO:0019222	regulation of metabolic process	GO:0009719	response to endogenous stimulus
GO:0006357	regulation of transcription by RNA polymerase II	GO:0071495	cellular response to endogenous stimulus
GO:1903506	regulation of nucleic acid-templated transcription	GO:0007163	establishment or maintenance of cell polarity
GO:2001141	regulation of RNA biosynthetic process	GO:0051640	organelle localization
GO:0006355	regulation of transcription, DNA-templated	GO:0007169	transmembrane receptor protein tyrosine kinase signaling pathway
GO:0031326	regulation of cellular biosynthetic process	GO:0000122	negative regulation of transcription by RNA polymerase II
GO:0009889	regulation of biosynthetic process	GO:0007167	enzyme linked receptor protein signaling pathway
GO:0043066	negative regulation of apoptotic process	GO:2001141	regulation of RNA biosynthetic process
GO:0071704	organic substance metabolic process	GO:0006355	regulation of transcription, DNA-templated
GO:0006351	transcription, DNA-templated	GO:1903506	regulation of nucleic acid-templated transcription
GO:0006366	transcription by RNA polymerase II	GO:0031326	regulation of cellular biosynthetic process
GO:0042981	regulation of apoptotic process	GO:0009889	regulation of biosynthetic process
GO:0051726	regulation of cell cycle	GO:0006357	regulation of transcription by RNA polymerase II
GO:0010941	regulation of cell death	GO:0006886	intracellular protein transport
GO:0043067	regulation of programmed cell death	GO:0006366	transcription by RNA polymerase II
GO:0065007	biological regulation	GO:0050877	nervous system process
GO:1903047	mitotic cell cycle process	GO:0007166	cell surface receptor signaling pathway
GO:0000278	mitotic cell cycle	GO:0006351	transcription, DNA-templated
GO:0007275	multicellular organism development	GO:0019222	regulation of metabolic process
GO:0007399	nervous system development	GO:0034613	cellular protein localization
GO:0140014	mitotic nuclear division	GO:0048731	system development
GO:0048731	system development	GO:0070727	cellular macromolecule localization
GO:0050789	regulation of biological process	GO:0007275	multicellular organism development
GO:0000122	negative regulation of transcription by RNA polymerase II	GO:0003008	system process
GO:0010467	gene expression	GO:0051641	cellular localization
GO:0043170	macromolecule metabolic process	GO:0032501	multicellular organismal process
GO:0097190	apoptotic signaling pathway	GO:0007154	cell communication
GO:0097194	execution phase of apoptosis	GO:0007267	cell-cell signaling
GO:0045944	positive regulation of transcription by RNA polymerase II	GO:0010467	gene expression
GO:0032060	bleb assembly	GO:0051179	localization
GO:0009987	cellular process	GO:0071704	organic substance metabolic process
GO:0051179	localization	GO:0043170	macromolecule metabolic process
GO:0032501	multicellular organismal process	GO:0008152	metabolic process
GO:0030030	cell projection organization	GO:0007165	signal transduction
GO:0120031	plasma membrane bounded cell projection assembly	GO:0050789	regulation of biological process
GO:0120036	plasma membrane bounded cell projection organization	GO:0051716	cellular response to stimulus
GO:0006886	intracellular protein transport	GO:0065007	biological regulation
GO:0007169	transmembrane receptor protein tyrosine kinase signaling pathway	GO:0009987	cellular process
GO:0061025	membrane fusion	UNCLASSIFIED	Unclassified
GO:0099500	vesicle fusion to plasma membrane	GO:0008219	cell death
GO:0007167	enzyme linked receptor protein signaling pathway	GO:0012501	programmed cell death
GO:0045026	plasma membrane fusion	GO:0006915	apoptotic process
GO:0035295	tube development	GO:0043067	regulation of programmed cell death
GO:0048699	generation of neurons	GO:0010941	regulation of cell death
GO:0022008	neurogenesis	GO:0140014	mitotic nuclear division
GO:0071495	cellular response to endogenous stimulus	GO:0000278	mitotic cell cycle
GO:0009719	response to endogenous stimulus	GO:1903047	mitotic cell cycle process
GO:0016192	vesicle-mediated transport	GO:0042981	regulation of apoptotic process
GO:0051641	cellular localization	GO:0120036	plasma membrane bounded cell projection organization
GO:0034613	cellular protein localization	GO:0120031	plasma membrane bounded cell projection assembly
GO:0070727	cellular macromolecule localization	GO:0030030	cell projection organization
GO:0016055	Wnt signaling pathway	GO:0032060	bleb assembly
GO:0198738	cell-cell signaling by wnt	GO:0097194	execution phase of apoptosis
GO:0048583	regulation of response to stimulus	GO:0097190	apoptotic signaling pathway
GO:0030182	neuron differentiation	GO:0051726	regulation of cell cycle
GO:0006915	apoptotic process	GO:0043066	negative regulation of apoptotic process
GO:0060070	canonical Wnt signaling pathway	GO:0046777	protein autophosphorylation
GO:0012501	programmed cell death	GO:0045087	innate immune response
GO:0006955	immune response	GO:0007346	regulation of mitotic cell cycle
GO:0050793	regulation of developmental process
GO:0009617	response to bacterium
GO:0051707	response to other organism
GO:0042742	defense response to bacterium
GO:0009607	response to biotic stimulus
GO:0043207	response to external biotic stimulus
